# Supplementary material for: The human type 2 diabetes-specific visceral adipose tissue proteome and transcriptome in obesity
Source: Sci Rep. 2021 Aug 30;11:17394. doi: 10.1038/s41598-021-96995-0 (PMC8405693; doi:10.1038/s41598-021-96995-0)
Supplement: Supplementary file 1 — Supplementary Table S1. [file 41598_2021_96995_MOESM1_ESM.xlsx]

## Sheet: SupplementaryTable S1
			Supplementary Table S1. Protein identifications and statistical analyses
Accession	PeptideCounts	Name	Gene.name	Abundance.NDM_B1_1	Abundance.NDM_B1_2	Abundance.NDM_B1_3	Abundance.NDM_B1_4	Abundance.NDM_B1_5	Abundance.NDM_B2_6	Abundance.NDM_B2_7	Abundance.NDM_B2_8	Abundance.NDM_B2_9	Abundance.NDM_B2_10	Abundance.DM_B1_11	Abundance.DM_B1_12	Abundance.DM_B1_13	Abundance.DM_B1_14	Abundance.DM_B1_15	Abundance.DM_B2_16	Abundance.DM_B2_17	Abundance.DM_B2_18	Abundance.DM_B2_19	Abundance.DM_B2_20	Number of samples imputed	Fold-change (DM/NDM	pValue	qValue	tStatistic	RepeatedlySignificant
A0A075B6I0	1		IGLV8-61	9.37942e+06	5.99545e+06	3.24325e+06	9.51433e+06	2.75501e+06	1.09144e+07	5.38619e+06	1.22119e+07	3.51657e+06	1.08343e+06	5.59388e+06	1.37414e+07	3.21048e+06	7.4316e+06	1.74959e+06	1.49688e+07	1.01084e+07	6.77813e+06	2.63367e+06	9.84161e+06	5	1.1884	0.570602	0.734929	0.576358	FALSE
A0A075B6J9	3		IGLV2-18	2.02401e+06	1.46683e+07	1.07125e+07	3.64304e+06	3.88818e+06	9.855e+06	1.07526e+06	526282	3.44076e+06	2.24588e+06	2.07755e+06	1.00539e+07	4.04433e+06	2.24696e+06	6.91948e+06	5.48194e+06	8.49906e+06	4.42364e+06	1.2472e+07	6.00977e+06	9	1.19488	0.184856	0.532408	1.37177	FALSE
A0A075B6K0	3		IGLV3-16	8.30316e+06	6.52948e+06	2.71617e+06	2.00462e+07	4.39368e+06	7.89635e+06	816302	4.59467e+06	6.33362e+06	1.16699e+06	6.79449e+06	1.62514e+07	1.67345e+06	2.90406e+06	255406	1.81734e+06	1.6346e+06	1.96869e+06	6.9119e+06	1.64494e+06	0	0.666537	0.201465	0.544756	-1.31944	FALSE
A0A075B6K4	3		IGLV3-10	4.45117e+06	6.20191e+06	3.29963e+06	6.69353e+06	8.12501e+06	4.61801e+06	9.36548e+06	1.46733e+07	1.3082e+07	5.91651e+06	5.45129e+06	1.14503e+06	7.20561e+06	7.9401e+06	2.04622e+06	3.3758e+06	6.97664e+06	6.27149e+06	7.96017e+06	3.51469e+06	2	0.678914	0.0960163	0.427035	-1.74406	FALSE
A0A075B6S6	2	Ig kappa chain V-II region RPMI 6410	IGKV2D-30	9.30333e+07	7.86775e+07	6.3905e+07	1.43099e+08	8.61977e+07	8.98281e+07	3.5744e+07	7.39761e+07	5.39886e+07	5.34371e+07	1.3305e+08	8.28328e+07	5.21299e+07	1.11232e+08	3.8571e+07	1.18247e+08	6.0025e+07	8.56869e+07	1.78772e+08	1.17526e+08	0	1.26712	0.238982	0.580032	1.21258	FALSE
A0A0A0MRZ8	3	Ig kappa chain V-III region VG	IGKV3D-11	4.01262e+07	6.20943e+07	2.44616e+07	4.66837e+07	2.88966e+07	4.86008e+07	3.33105e+07	3.77712e+07	3.56946e+07	1.51404e+07	3.28266e+07	1.96543e+07	1.44482e+07	6.12206e+07	2.37061e+07	9.76562e+07	3.62254e+07	1.13555e+07	7.86611e+07	1.30914e+08	0	1.35916	0.784335	0.811451	0.277263	FALSE
A0A0A0MS15	2		IGHV3-49	2.41883e+06	4.61845e+06	1.88099e+06	4.17851e+06	1.2377e+06	9.03732e+06	9.37804e+06	7.17435e+06	6.0187e+06	5.03481e+06	1.31165e+07	1.34729e+07	7.67425e+06	8.32461e+06	3.06232e+06	8.99035e+06	1.11861e+07	5.857e+06	7.63134e+06	2.88504e+06	4	1.61248	0.0293201	0.273258	2.34156	FALSE
A0A0B4J1V0	3		IGHV3-15	6.38459e+06	9.54536e+06	1.94474e+06	1.10283e+07	1.57662e+06	529328	1.61099e+06	1.39211e+06	7.40305e+06	2.1952e+06	4.34285e+06	2.35197e+06	4.63503e+06	5.67182e+06	2.11951e+06	4.98429e+06	3.63681e+06	3.67758e+06	1.03888e+07	8.63091e+06	1	1.1566	0.173179	0.5233	1.41084	FALSE
A0A0B4J1V6	3		IGHV3-73	2.45224e+06	2.87406e+06	2.3513e+06	1.68176e+06	3.58665e+06	2.73213e+06	2.10831e+06	4.40868e+06	3.95835e+06	1.31364e+06	1.43968e+06	6.77446e+06	5.32975e+06	1.15543e+06	2.32618e+06	4.75647e+06	156332	1.15205e+06	6.70494e+06	2.68233e+06	9	1.18242	0.632109	0.758519	-0.485964	FALSE
A0A0B4J1X5	4	Ig heavy chain V-III region BUT	IGHV3-74;IGHV3-66	4.21771e+07	4.5677e+07	5.69345e+07	9.50438e+07	7.25534e+07	4.08665e+07	3.42394e+07	5.10517e+07	5.31591e+07	3.16039e+07	1.34728e+08	4.46914e+07	3.6128e+07	7.66108e+07	2.6126e+07	1.26052e+08	5.76485e+07	6.10311e+07	1.32512e+08	1.1418e+08	0	1.54729	0.0737294	0.399712	1.88395	FALSE
A0A0B4J1Y9	4		IGHV3-72	3.75778e+07	2.83557e+07	1.44428e+07	2.52118e+07	3.21023e+07	2.17212e+07	1.11516e+07	1.58574e+07	1.50591e+07	1.09016e+07	2.40245e+07	2.37821e+07	2.49447e+07	2.26393e+07	7.86296e+06	3.81399e+07	1.95608e+07	2.10084e+07	5.48073e+07	3.09234e+07	0	1.26044	0.245381	0.583113	1.19565	FALSE
A0A0C4DH25	3		IGKV3D-20	1.32844e+07	1.0294e+07	6.27753e+06	3.60434e+06	7.03071e+06	7.83454e+06	5.18298e+06	7.23678e+06	8.59119e+06	3.43901e+06	1.92566e+07	4.41653e+06	3.93122e+06	1.36886e+07	3.18158e+06	1.46847e+07	7.12446e+06	1.17594e+07	2.16439e+07	1.28385e+07	1	1.5462	0.193892	0.539228	1.34286	FALSE
A0A0C4DH34	1		IGHV4-28	3.92088e+06	1.02932e+07	6.23864e+06	8.09706e+06	2.91272e+06	7.88304e+06	2.64777e+06	1.86087e+06	6.79783e+06	3.83125e+06	5.88294e+06	5.81541e+06	5.37082e+06	4.26969e+06	4.86193e+06	4.27839e+06	2.34721e+06	3.16096e+06	8.53889e+06	3.3905e+06	7	0.879477	0.811958	0.81359	-0.240966	FALSE
A0A0C4DH38	3		IGHV5-51	6.23483e+06	8.76728e+06	4.10965e+06	1.56167e+07	9.47688e+06	1.56263e+07	3.67542e+06	1.75018e+07	1.06011e+07	9.27042e+06	8.06103e+06	1.21391e+07	5.3209e+06	1.06118e+07	3.63622e+06	2.42795e+07	3.31003e+06	1.11293e+07	1.56191e+07	1.09109e+07	1	1.04101	0.978684	0.843798	-0.0270439	FALSE
A0AVT1	11	Ubiquitin-like modifier-activating enzyme 6	UBA6	5.064e+06	4.70101e+06	5.2775e+06	4.07972e+06	4.49704e+06	4.83859e+06	5.28069e+06	1.5143e+06	5.31893e+06	6.24822e+06	3.87257e+06	1.3794e+06	1.93526e+06	5.59369e+06	1.9949e+06	4.50303e+06	1.05374e+07	7.16663e+06	8.52114e+06	5.06411e+06	1	1.08006	0.797055	0.812594	-0.260503	FALSE
A0FGR8	8	Extended synaptotagmin-2	ESYT2	5.03489e+06	429660	8.84619e+06	5.93809e+06	1.56626e+06	5.41916e+06	6.76403e+06	6.15019e+06	6.49373e+06	8.60554e+06	1.05935e+07	3.3221e+06	4.72171e+06	5.21622e+06	4.93854e+06	9.41803e+06	6.95447e+06	8.25379e+06	6.00452e+06	5.94433e+06	0	1.18317	0.225391	0.567386	1.24969	FALSE
A1L0T0	9	Acetolactate synthase-like protein	ILVBL	2.49009e+06	5.972e+06	2.52992e+06	5.88145e+06	3.24338e+06	5.525e+06	4.01698e+06	2.58895e+06	8.47281e+06	8.91831e+06	1.74769e+06	2.4081e+06	5.35855e+06	9.78007e+06	3.29246e+06	6.78969e+06	9.99804e+06	1.0238e+07	4.00637e+06	5.79027e+06	0	1.19683	0.584639	0.743198	0.555324	FALSE
A6NHL2	4	Tubulin alpha chain-like 3	TUBAL3	4.4159e+06	3.33756e+06	6.66207e+06	5.7712e+06	5.96626e+06	4.81367e+06	6.27451e+06	4.15322e+06	6.04456e+06	5.78451e+06	4.97667e+06	4.65957e+06	4.82943e+06	4.11223e+06	3.74276e+06	3.49663e+06	5.89247e+06	6.73454e+06	4.08969e+06	5.36559e+06	3	0.899971	0.496377	0.709262	-0.692436	FALSE
A8K0Z3	2	WAS protein family homolog 1;Putative WAS protein family homolog 4;Putative WAS protein family homolog 3;WAS protein family homolog 2	WASH1;WASH4P;WASH3P;WASH2P	425140	696988	280303	1.19817e+06	2793.29	415968	569184	923302	675248	913278	826294	179812	1.46454e+06	713929	1.00845e+06	483776	575058	324092	1.34413e+06	500125	11	1.21635	0.306385	0.613769	1.04881	FALSE
Q99613	6	Eukaryotic translation initiation factor 3 subunit C;Eukaryotic translation initiation factor 3 subunit C-like protein	EIF3C;EIF3CL	3.67432e+06	1.28367e+06	4.58746e+06	3.40113e+06	6.22098e+06	4.54811e+06	6.95306e+06	857573	9.42151e+06	6.91164e+06	1.24985e+06	1.45749e+06	2.42519e+06	1.43101e+06	5.23298e+06	4.94348e+06	2.5048e+06	5.93073e+06	4.19034e+06	1.10191e+06	5	0.63661	0.18361	0.532408	-1.37584	FALSE
B9A064	7	Immunoglobulin lambda-like polypeptide 5;Ig lambda-1 chain C regions	IGLL5;IGLC1	9.33714e+08	1.27198e+09	1.00714e+09	2.23777e+09	1.45341e+09	1.26495e+09	1.14651e+09	1.60867e+09	1.45907e+09	1.16479e+09	1.46956e+09	8.15953e+08	5.00728e+08	1.15925e+09	8.24199e+08	2.27963e+09	1.28942e+09	1.58422e+09	2.02917e+09	1.74304e+09	0	1.01086	0.704826	0.785121	-0.384106	FALSE
CON__P00761	8			1.93789e+09	1.39662e+09	3.17712e+09	2.04786e+09	4.03708e+09	1.92581e+09	1.55509e+09	1.39649e+09	1.65729e+09	1.3998e+09	2.97312e+09	1.98558e+09	4.02852e+09	7.50078e+08	2.32204e+09	9.30545e+08	1.64312e+09	1.29304e+09	2.02816e+09	1.14479e+09	0	0.93025	0.459538	0.690867	-0.753698	FALSE
CON__P01966	6			5.41051e+09	6.83426e+09	8.1132e+09	2.25993e+09	8.07745e+09	6.7449e+09	7.52627e+09	7.13219e+09	3.87212e+09	6.3025e+09	7.43187e+09	8.26678e+09	2.88423e+09	8.10292e+09	1.97871e+09	8.44933e+09	7.55435e+09	8.56359e+09	5.03477e+09	6.37796e+09	0	1.03808	0.987377	0.843798	0.0160133	FALSE
CON__P02768-1	72	Serum albumin	ALB	1.40055e+11	6.99355e+10	1.35643e+11	1.14099e+11	1.59223e+11	1.23386e+11	9.09214e+10	1.17649e+11	1.01612e+11	9.14638e+10	1.31142e+11	1.17719e+11	1.11834e+11	1.05086e+11	1.33225e+11	9.46715e+10	9.07632e+10	1.0562e+11	1.32748e+11	8.14437e+10	0	0.965266	0.818407	0.817186	-0.23254	FALSE
CON__P05787	35	Keratin, type II cytoskeletal 8	KRT8	8.01365e+08	2.2494e+08	2.90087e+08	1.25578e+08	3.81884e+08	4.55302e+08	4.07778e+08	8.5571e+08	1.10628e+09	1.33098e+09	5.39574e+08	2.89188e+08	3.01741e+08	5.97392e+08	8.44842e+08	6.01133e+08	8.28733e+08	4.54415e+08	7.23532e+08	5.75569e+08	0	0.962577	0.520092	0.72131	0.654376	FALSE
CON__P07477	1	Putative trypsin-6;Trypsin-2;Trypsin-1;Alpha-trypsin chain 1;Alpha-trypsin chain 2	PRSS3P2;PRSS2;PRSS1	2.82706e+06	3.98455e+06	4.35216e+06	4.22293e+06	4.8314e+06	4.13016e+06	2.87876e+06	5.43842e+06	2.22986e+06	3.73045e+06	3.79887e+06	3.18239e+06	2.99082e+06	3.62445e+06	3.31038e+06	3.12766e+06	3.24782e+06	2.7971e+06	2.69697e+06	3.03253e+06	5	0.823517	0.280082	0.596874	-1.10923	FALSE
CON__P08730-1	5			2.04623e+06	2.28413e+06	1.60833e+06	1.23918e+06	4.80772e+06	4.0511e+06	524843	1.47592e+06	7.8795e+06	890358	3.78646e+06	3.07419e+06	2.58956e+06	1.9223e+06	2.35601e+06	2.65156e+06	1.67113e+06	4.29447e+06	756238	1.60737e+06	4	0.921736	0.705173	0.785121	0.383631	FALSE
CON__P13647	10	Keratin, type II cytoskeletal 5	KRT5	4.92148e+06	2.54698e+06	5.62285e+06	3.69157e+06	417194	3.04821e+06	4.11727e+06	2.74202e+06	3.55334e+06	1.48956e+06	622056	3.65481e+06	2.59549e+06	2.39632e+06	2.42802e+06	2.1305e+06	2.33581e+06	954071	3.38526e+06	1.29821e+06	9	0.678079	0.289263	0.603322	-1.08769	FALSE
CON__Q1RMN8	2			2.96827e+06	3.67242e+06	2.3149e+06	3.30839e+06	1.66895e+06	1.95552e+06	522487	2.76197e+06	1.75535e+06	1.53822e+06	3.71829e+06	2.81411e+06	3.1411e+06	2.50592e+06	2.41874e+06	3.4491e+06	1.67193e+06	2.45453e+06	3.29952e+06	3.5577e+06	8	1.29219	0.102254	0.437356	1.70998	FALSE
CON__Q3KNV1	25	Keratin, type II cytoskeletal 7	KRT7	9.86446e+07	2.67824e+07	1.44867e+07	1.93663e+06	1.90647e+07	8.01851e+06	3.74468e+07	1.06306e+08	1.02863e+07	1.62681e+07	1.10917e+08	8.55648e+06	4.52737e+07	2.17915e+07	9.70579e+07	4.47304e+07	1.01524e+08	1.20171e+07	7.86391e+07	7.94856e+06	1	1.55776	0.21587	0.557923	1.27672	FALSE
CON__Q3SX09	3			4.82136e+06	1.10312e+07	3.99527e+06	3.46609e+06	6.22136e+06	6.26022e+06	1.4816e+07	6.55146e+06	5.25084e+06	7.55318e+06	4.31445e+06	3.70878e+06	3.74246e+06	9.69522e+06	2.09956e+06	8.6541e+06	1.13927e+07	1.11514e+07	6.44879e+06	5.39712e+06	2	0.951943	0.685848	0.774725	-0.41025	FALSE
CON__Q3SX28	21	Tropomyosin beta chain	TPM2	7.88768e+07	1.29356e+08	8.41915e+07	8.52531e+07	4.321e+07	1.83561e+08	2.5946e+08	6.5463e+07	1.10377e+08	3.62654e+08	5.91459e+07	5.91076e+07	5.85336e+07	3.87236e+08	1.55646e+08	2.47065e+08	1.02413e+08	1.58694e+08	4.98955e+07	2.40508e+08	0	1.0826	0.881039	0.825813	0.151516	FALSE
CON__Q3ZBD7	8			1.04697e+07	7.31516e+06	8.69025e+06	2.54164e+06	1.10725e+07	1.40212e+07	1.8701e+07	5.30059e+06	1.09898e+07	4.98033e+06	285303	9.38764e+06	1.8696e+06	2.05895e+06	3.00204e+06	1.30314e+07	3.20441e+06	3.58991e+06	5.01491e+06	1.58779e+06	8	0.457386	0.00747312	0.175323	-2.96531	FALSE
Q13765	5	Nascent polypeptide-associated complex subunit alpha;Nascent polypeptide-associated complex subunit alpha, muscle-specific form	NACA	1.10875e+07	1.64287e+07	2.11944e+07	2.42682e+07	2.44926e+07	1.91626e+07	1.15962e+07	2.44701e+07	1.17068e+07	1.33865e+07	9.98188e+06	7.06483e+06	1.46541e+07	2.35413e+07	1.4862e+07	9.96057e+06	2.45437e+07	1.16659e+07	5.32928e+06	2.05793e+07	0	0.799708	0.169052	0.521119	-1.42515	FALSE
O00115	2	Deoxyribonuclease-2-alpha	DNASE2	1.56874e+06	545556	1.87483e+06	749922	375602	414382	3.80253e+06	1.1442e+06	2.36565e+06	3.48783e+06	815546	171051	564033	884059	1.20669e+06	868647	669788	750795	1.51367e+06	689241	12	0.498095	0.101256	0.437356	-1.71531	FALSE
O00151	14	PDZ and LIM domain protein 1	PDLIM1	2.62633e+07	2.56267e+07	3.89964e+07	7.23905e+07	7.31052e+07	3.75253e+07	5.21517e+07	8.24299e+07	7.26813e+07	9.67723e+07	5.81638e+07	1.91674e+07	1.96382e+07	8.72593e+07	6.34336e+07	8.01107e+07	9.27376e+07	4.99078e+07	8.46452e+07	9.81838e+07	0	1.1303	0.682019	0.774271	0.415558	FALSE
O00159	44	Unconventional myosin-Ic	MYO1C	2.95328e+08	3.64307e+08	2.02756e+08	3.14896e+08	2.15752e+08	2.42361e+08	3.17968e+08	2.22315e+08	3.14112e+08	2.53751e+08	1.74707e+08	2.26257e+08	1.98189e+08	2.63299e+08	2.41586e+08	1.81462e+08	2.98012e+08	2.86536e+08	2.09897e+08	2.14727e+08	0	0.836389	0.0837016	0.41871	-1.81736	FALSE
O00161	5	Synaptosomal-associated protein 23	SNAP23	2.1063e+06	1.24059e+06	1.03512e+06	2.99861e+06	1.55531e+06	2.87481e+06	26872.3	1.96073e+06	810945	2.72451e+06	1.44042e+06	2.43717e+06	611568	1.36458e+06	2.92528e+06	2.61146e+06	681518	704528	3.18508e+06	1.3793e+06	8	1.00041	0.599849	0.749006	0.532815	FALSE
O00170	3	AH receptor-interacting protein	AIP	2.01905e+06	1.6504e+06	1.82833e+06	2.10482e+06	1.33838e+06	4.17724e+06	4.05671e+06	4.48768e+06	4.25866e+06	7.10437e+06	4.79785e+06	2.5593e+06	2.58703e+06	3.31111e+06	4.28601e+06	7.12193e+06	5.20912e+06	4.14071e+06	6.56127e+06	5.11708e+06	2	1.38351	0.0165065	0.216814	2.60956	FALSE
O00203	3	AP-3 complex subunit beta-1	AP3B1	2.60266e+06	1.19605e+06	3.75792e+06	1.52924e+06	1.732e+06	2.49078e+06	2.71669e+06	2.43241e+06	2.25119e+06	3.32771e+06	1.04315e+06	1.6037e+06	1.6309e+06	1.73525e+06	996418	1.96635e+06	2.39163e+06	2.4223e+06	1.87602e+06	2.8581e+06	7	0.770649	0.14128	0.491347	-1.52964	FALSE
O00217	3	NADH dehydrogenase [ubiquinone] iron-sulfur protein 8, mitochondrial	NDUFS8	3.52528e+06	1.73507e+06	1.4814e+06	4.23374e+06	1.499e+06	2.13973e+06	3.4444e+06	2.19108e+06	2.24145e+06	3.72124e+06	2.70842e+06	1.1335e+06	2.41387e+06	85652.3	4.23773e+06	1.03519e+06	1.70065e+06	2.09046e+06	3.13083e+06	1.90254e+06	10	0.77974	0.188308	0.532408	-1.36059	FALSE
O00231	13	26S proteasome non-ATPase regulatory subunit 11	PSMD11	7.66231e+06	6.40198e+06	1.63223e+07	1.02926e+07	5.90944e+06	1.26929e+07	1.88005e+07	1.45848e+07	2.37385e+07	2.2897e+07	1.33497e+07	1.03818e+07	4.40733e+06	1.16445e+07	9.73282e+06	1.76822e+07	2.2229e+07	2.57214e+07	2.51561e+07	2.9177e+07	0	1.21665	0.313352	0.613979	1.03343	FALSE
O00233	6	26S proteasome non-ATPase regulatory subunit 9	PSMD9	4.78126e+06	1.44598e+07	1.01406e+07	7.80641e+06	1.24806e+07	8.55478e+06	5.71622e+06	8.34783e+06	9.49875e+06	1.27709e+07	1.31756e+07	8.79019e+06	5.26909e+06	1.21727e+07	1.00498e+07	1.15005e+07	1.34686e+07	1.79019e+07	1.2941e+07	1.69173e+07	0	1.2922	0.136205	0.486434	1.55053	FALSE
O00244	4	Copper transport protein ATOX1	ATOX1	1.3026e+07	1.92076e+07	2.74079e+07	4.71225e+07	7.87548e+06	1.6844e+07	1.57848e+07	1.74769e+07	1.61833e+07	1.09476e+07	1.7916e+07	8.3785e+06	8.73498e+06	6.17083e+06	7.72173e+06	1.31727e+07	1.40996e+07	9.95656e+06	1.82153e+07	1.65045e+07	2	0.629941	0.0458214	0.328007	-2.1251	FALSE
O00264	7	Membrane-associated progesterone receptor component 1	PGRMC1	3.17986e+07	2.05897e+07	2.37007e+07	2.76362e+07	3.44432e+07	2.56593e+07	2.66046e+07	2.11229e+07	2.15044e+07	2.61527e+07	1.92395e+07	2.20414e+07	2.80917e+07	1.88232e+07	2.39056e+07	2.59578e+07	2.67766e+07	1.96274e+07	2.0159e+07	1.85017e+07	0	0.860777	0.181338	0.531817	-1.38333	FALSE
O00273	4	DNA fragmentation factor subunit alpha	DFFA	1.57911e+06	2.2733e+07	4.30888e+07	1.07284e+07	4.66113e+07	8.31364e+06	1.83891e+07	5.27303e+06	4.1878e+06	8.43414e+06	3.67536e+07	1.33125e+07	4.54127e+06	999946	1.3138e+07	7.19052e+06	2.64653e+07	891481	8.43672e+06	1.74464e+06	6	0.670102	0.259342	0.587927	-1.15986	FALSE
O00299	12	Chloride intracellular channel protein 1	CLIC1	1.5549e+08	1.62023e+08	1.80161e+08	1.49141e+08	1.88372e+08	2.91676e+08	1.6688e+08	1.76297e+08	2.31416e+08	2.7123e+08	1.64265e+08	1.6718e+08	1.7323e+08	2.90375e+08	2.2606e+08	1.61317e+08	2.74964e+08	1.63074e+08	2.26783e+08	2.09291e+08	0	1.04251	0.668207	0.76834	0.434814	FALSE
O00303	5	Eukaryotic translation initiation factor 3 subunit F	EIF3F	5.98784e+06	1.04941e+07	9.41272e+06	2.9317e+06	7.98643e+06	6.04177e+06	1.02567e+07	8.76464e+06	9.12263e+06	7.29977e+06	7.72419e+06	7.99057e+06	1.11562e+07	1.05827e+07	7.43835e+06	9.82304e+06	7.69732e+06	8.76514e+06	6.18191e+06	9.90799e+06	7	1.11455	0.37883	0.65192	0.899358	FALSE
O00330	6	Pyruvate dehydrogenase protein X component, mitochondrial	PDHX	5.18942e+06	3.0739e+06	4.11574e+06	2.88209e+06	3.72481e+06	5.35907e+06	5.04024e+06	858071	2.59365e+06	3.96334e+06	3.92346e+06	2.1871e+06	2.79026e+06	2.142e+06	2.43992e+06	1.68851e+06	2.99483e+06	3.11181e+06	5.27283e+06	3.21997e+06	7	0.808979	0.474307	0.697554	-0.728802	FALSE
O00399	1	Dynactin subunit 6	DCTN6	1.52605e+06	2.01376e+06	1.57654e+06	1.9522e+06	1.67204e+06	2.45478e+06	3.17396e+06	3.32871e+06	1.99042e+06	3.77019e+06	3.73687e+06	5.36929e+06	5.38754e+06	6.67977e+06	5.12621e+06	4.71952e+06	2.30682e+06	6.60961e+06	2.25177e+06	5.24472e+06	9	2.02195	0.000722613	0.0732581	3.96659	FALSE
O00410	20	Importin-5	IPO5	5.17246e+06	5.89288e+06	2.02803e+07	1.03086e+07	7.9043e+06	5.70699e+06	4.96211e+07	2.21293e+07	3.34664e+07	3.25108e+07	2.02697e+07	8.80101e+06	8.40578e+06	2.49769e+07	1.28632e+07	2.04418e+07	2.57992e+07	6.32583e+07	2.37955e+07	2.2402e+07	0	1.197	0.218743	0.558275	1.26847	FALSE
O00423	4	Echinoderm microtubule-associated protein-like 1	EML1	3.00424e+06	1.0397e+06	3.63729e+06	756505	3.45754e+06	2.8198e+06	1.30958e+06	630733	3.45092e+06	2.76772e+06	1.82186e+06	2.81342e+06	2.52585e+06	2.83877e+06	3.50756e+06	3.09207e+06	2.03111e+06	2.77953e+06	2.73348e+06	3.78604e+06	4	1.22102	0.164051	0.521119	1.44288	FALSE
O00429	9	Dynamin-1-like protein	DNM1L	756170	2.13185e+06	2.08225e+06	2.42747e+06	4.02666e+06	1.91241e+06	4.21281e+06	4.05593e+06	2.89824e+06	7.65722e+06	1.69307e+06	4.02023e+06	6.27204e+06	1.79686e+06	1.70001e+06	6.20235e+06	5.75614e+06	6.77808e+06	4.36433e+06	1.78141e+06	5	1.25508	0.375629	0.651006	0.90553	FALSE
O00468	5	Agrin;Agrin N-terminal 110 kDa subunit;Agrin C-terminal 110 kDa subunit;Agrin C-terminal 90 kDa fragment;Agrin C-terminal 22 kDa fragment	AGRN	636396	686197	258171	1.00728e+06	744465	648655	109409	1.30189e+06	716403	1.60007e+06	438652	204535	706024	687877	847830	608466	1.00771e+06	116370	902651	968430	12	0.841692	0.685116	0.774725	-0.411264	FALSE
O00479	2	High mobility group nucleosome-binding domain-containing protein 4	HMGN4	75650.8	446038	395191	215281	168751	939998	75919.6	247586	861218	1.01407e+06	1.09974e+06	1.06937e+06	143607	1.23615e+06	1.84861e+06	1.07034e+06	186139	899239	1.14705e+06	174915	6	1.99905	0.0685945	0.384437	1.92138	FALSE
O00487	7	26S proteasome non-ATPase regulatory subunit 14	PSMD14	6.22649e+06	3.17239e+06	1.09003e+07	9.47434e+06	5.83552e+06	7.18513e+06	1.70339e+07	1.18525e+07	1.52489e+07	1.61794e+07	7.31519e+06	6.06048e+06	5.44953e+06	1.44171e+07	5.55986e+06	2.33894e+07	1.5759e+07	1.62343e+07	9.58259e+06	1.86312e+07	0	1.18708	0.412094	0.668892	0.837145	FALSE
O00499	9	Myc box-dependent-interacting protein 1	BIN1	1.55345e+07	7.60416e+06	1.30383e+07	2.10612e+07	5.95267e+06	2.9982e+07	2.49258e+07	1.57518e+07	6.85482e+06	1.03068e+07	1.13938e+07	3.64873e+06	6.67873e+06	9.32524e+06	1.27042e+07	1.20098e+07	2.37961e+07	1.82191e+07	1.6558e+07	1.64334e+07	0	0.865938	0.57397	0.736407	-0.571288	FALSE
O00534	6	von Willebrand factor A domain-containing protein 5A	VWA5A	7.8685e+06	388345	7.30662e+06	154268	4.30609e+06	4.39212e+06	7.08328e+06	1.76486e+06	9.02269e+06	6.84562e+06	89782	1.03301e+06	6.68078e+06	3.12253e+06	1.03518e+07	3.63029e+06	6.28566e+06	1.98213e+06	3.3662e+06	3.13761e+06	7	0.80761	0.767459	0.807232	-0.299624	FALSE
O00560	3	Syntenin-1	SDCBP	1.76086e+06	1.95494e+06	2.64506e+06	2.37537e+06	2.84822e+06	3.07108e+06	2.00685e+06	1.58651e+06	2.47627e+06	2.97679e+06	488667	1.63895e+06	3.76329e+06	2.0544e+06	3.06277e+06	2.91152e+06	4.47031e+06	2.17009e+06	1.87283e+06	4.01318e+06	12	1.11577	0.965786	0.8398	-0.0434174	FALSE
O00571	10	ATP-dependent RNA helicase DDX3X;ATP-dependent RNA helicase DDX3Y	DDX3X;DDX3Y	3.24025e+06	1.34004e+06	8.21238e+06	1.16239e+06	4.4346e+06	2.86676e+06	3.15604e+06	1.48682e+06	1.01251e+07	8.24008e+06	5.09048e+06	9.04029e+06	8.35806e+06	1.8889e+06	6.38954e+06	7.60379e+06	1.65515e+06	8.64863e+06	3.80574e+06	9.219e+06	7	1.39389	0.178758	0.528664	1.39192	FALSE
O00584	5	Ribonuclease T2	RNASET2	8.57619e+06	3.36028e+06	1.6021e+06	2.36896e+06	6.87869e+06	1.42469e+06	2.476e+06	3.36795e+06	3.07169e+06	9.92864e+06	593333	1.38141e+06	871184	1.23722e+06	2.15103e+06	138225	1.08399e+06	416189	3.40541e+06	1.83517e+06	9	0.304566	0.00163888	0.104569	-3.62016	FALSE
O00592	4	Podocalyxin	PODXL	7.76231e+06	634355	4.16262e+06	4.69939e+06	5.1007e+06	6.50031e+06	4.56697e+06	1.51739e+07	5.93416e+06	7.42114e+06	3.35264e+06	824271	1.19107e+06	5.63994e+06	6.79366e+06	4.00349e+06	1.19456e+07	596968	4.79239e+06	1.22013e+07	0	0.828676	0.338162	0.626458	-0.980552	FALSE
O00625	4	Pirin	PIR	2.81491e+06	1.64925e+06	1.49378e+06	2.46422e+06	7.78823e+06	8.7999e+06	5.88161e+06	6.12546e+06	4.63134e+06	4.74758e+06	5.5613e+06	2.08999e+06	6.57662e+06	7.29187e+06	3.38237e+06	6.90892e+06	7.88544e+06	1.06845e+07	6.19551e+06	7.37108e+06	3	1.37829	0.0788294	0.409944	1.84898	FALSE
O00629	3	Importin subunit alpha-3	KPNA4	2.91449e+06	2.44361e+06	535453	1.38019e+06	780579	1.96228e+06	1.60593e+06	1.43195e+06	3.06531e+06	2.66129e+06	511646	4.89258e+06	3.3125e+06	909010	922513	5.48677e+06	5.89813e+06	7.63622e+06	3.112e+06	3.94892e+06	7	1.95038	0.0968534	0.427872	1.73938	FALSE
O00763	38	Acetyl-CoA carboxylase 2;Biotin carboxylase	ACACB	3.67432e+07	5.08587e+07	1.01508e+08	6.51345e+07	1.98062e+07	3.36071e+07	8.91879e+07	3.19724e+07	5.4379e+07	1.85028e+07	8.54978e+06	2.91636e+07	1.71178e+07	1.52136e+07	1.10599e+07	4.13127e+07	3.89223e+07	1.24108e+08	7.68331e+06	4.92804e+07	0	0.682504	0.0460361	0.328007	-2.12278	FALSE
O00764	17	Pyridoxal kinase	PDXK	1.75395e+08	1.02899e+08	9.5595e+07	1.50298e+08	7.1038e+07	1.26632e+08	1.66938e+08	9.85088e+07	1.52447e+08	9.15105e+07	5.0966e+07	7.3379e+07	1.16688e+08	9.09821e+07	6.83472e+07	8.96919e+07	9.83829e+07	1.55905e+08	9.75499e+07	9.75731e+07	0	0.763011	0.0525529	0.347693	-2.05685	FALSE
O14558	9	Heat shock protein beta-6	HSPB6	8.0372e+08	9.11218e+08	7.19927e+08	1.01489e+09	8.60906e+08	1.26857e+09	7.22378e+08	7.02408e+08	1.0403e+09	6.56806e+08	6.0533e+08	9.34268e+08	9.23569e+08	7.18997e+08	8.67364e+08	8.46217e+08	8.44664e+08	1.00008e+09	7.76343e+08	8.07401e+08	0	0.956685	0.719591	0.791353	-0.363956	FALSE
O14561	3	Acyl carrier protein, mitochondrial	NDUFAB1	1.30972e+07	8.74603e+06	1.84208e+07	1.93955e+07	9.74207e+06	7.65998e+06	2.10043e+07	1.9173e+07	1.65796e+07	9.14289e+06	5.19466e+06	1.78365e+07	2.08866e+07	1.63366e+07	8.20701e+06	1.30707e+07	4.00873e+07	1.75396e+07	6.04906e+06	8.98005e+06	3	1.07853	0.879484	0.825813	-0.153513	FALSE
O14578	3	Citron Rho-interacting kinase	CIT	3.66491e+06	3.59183e+06	1.01632e+07	8.04638e+06	813477	1.08477e+07	1.2545e+06	8.11135e+06	5.05221e+06	5.37819e+06	1.12097e+07	1.25028e+07	3.70302e+06	1.17729e+07	2.14553e+06	1.73913e+06	9.37787e+06	9.97186e+06	2.44634e+06	176333	9	1.14268	0.821174	0.817197	-0.228932	FALSE
O14579	4	Coatomer subunit epsilon	COPE	6.67398e+06	2.7813e+06	5.28593e+06	1.26767e+06	1.11197e+07	1.01908e+06	8.66748e+06	2.36887e+06	1.03148e+07	8.86429e+06	1.62527e+06	5.16229e+06	2.50235e+06	1.79006e+06	1.2087e+07	7.86221e+06	1.32981e+07	9.28559e+06	1.90097e+06	7.56756e+06	1	1.08084	0.812154	0.81359	0.240709	FALSE
O14617	4	AP-3 complex subunit delta-1	AP3D1	1.17665e+06	3.20165e+06	1.78487e+06	4.14471e+06	4.56512e+06	1.12544e+06	2.24774e+06	5.65275e+06	192351	2.55852e+06	731690	9.78063e+06	1.28572e+07	8.53559e+06	812217	9.15961e+06	679436	6.53359e+06	3.16456e+07	796449	6	3.05938	0.224304	0.566741	1.25273	FALSE
O14618	5	Copper chaperone for superoxide dismutase	CCS	9.72231e+06	1.34308e+07	9.94513e+06	5.68441e+06	1.0264e+07	2.97658e+06	5.3993e+06	1.11853e+07	6.16613e+06	2.12404e+06	2.2172e+06	2.72608e+06	344553	7.55338e+06	5.9279e+06	1.0964e+07	5.63884e+06	7.03014e+06	6.56178e+06	1.12614e+06	2	0.651382	0.0817206	0.417224	-1.83002	FALSE
O14639	12	Actin-binding LIM protein 1	ABLIM1	6.90781e+06	1.78255e+07	3.11243e+06	9.9175e+06	8.10175e+06	5.93977e+06	8.29506e+06	7.99835e+06	7.0752e+06	7.04501e+06	5.33632e+06	1.40969e+07	8.1892e+06	1.02754e+07	7.0741e+06	5.86096e+06	1.44038e+07	1.04642e+07	1.25337e+07	5.54209e+06	0	1.14058	0.464221	0.690867	0.745753	FALSE
O14735	1	CDP-diacylglycerol--inositol 3-phosphatidyltransferase	CDIPT	3.0371e+06	1.74675e+06	3.27369e+06	2.98564e+06	2.35048e+06	1.73109e+06	2.36046e+06	3.01907e+06	1.80639e+06	2.2082e+06	959192	2.39254e+06	1.63754e+06	4.64588e+06	8.20383e+06	3.14723e+06	3.45363e+06	1.97039e+06	2.39138e+06	2.64184e+06	3	1.28242	0.60674	0.752218	0.522709	FALSE
O14737	6	Programmed cell death protein 5	PDCD5	4.39989e+06	127435	2.5146e+06	2.22718e+07	2.30308e+06	3.0571e+06	1.01339e+07	4.79853e+06	1.70145e+06	3.594e+06	7.09498e+06	1.06524e+06	1.96627e+06	6.60067e+06	5.53225e+06	9.22988e+06	6.67589e+06	9.98207e+06	6.16872e+06	1.12275e+07	2	1.19383	0.20171	0.544756	1.31869	FALSE
O14744	6	Protein arginine N-methyltransferase 5;Protein arginine N-methyltransferase 5, N-terminally processed	PRMT5	2.38538e+06	1.40896e+06	1.89584e+06	2.30585e+06	1.37547e+06	1.85827e+06	1.46891e+06	2.39703e+06	1.7577e+06	1.16232e+06	5.63597e+06	5.83836e+06	3.63849e+06	6.17618e+06	4.51598e+06	7.15843e+06	1.26438e+06	7.04936e+06	1.97543e+06	3.78079e+06	10	2.61069	0.000630177	0.0732581	4.02431	TRUE
O14745	12	Na(+)/H(+) exchange regulatory cofactor NHE-RF1	SLC9A3R1	2.19817e+07	1.2813e+07	1.8524e+07	3.21003e+07	2.24625e+07	1.98801e+07	9.63707e+06	4.03429e+07	2.83166e+07	2.47462e+07	1.89695e+07	1.24699e+07	9.04489e+06	1.93729e+07	3.40955e+07	1.6712e+07	1.93248e+07	1.73041e+07	2.53014e+07	1.34087e+07	0	0.805893	0.29047	0.603322	-1.0849	FALSE
O14773	8	Tripeptidyl-peptidase 1	TPP1	3.1894e+07	4.1373e+07	3.02274e+07	3.09751e+07	4.06508e+07	2.04943e+07	6.07088e+07	4.24545e+07	6.11542e+07	9.11837e+07	4.17807e+07	4.44642e+07	2.04203e+07	3.22879e+07	4.53234e+07	4.97182e+07	6.302e+07	6.86023e+07	5.67806e+07	4.21834e+07	0	1.02985	0.677471	0.771097	0.421881	FALSE
O14791	9	Apolipoprotein L1	APOL1	2.59927e+06	8.09815e+06	1.59442e+06	6.78821e+06	3.02513e+06	3.50754e+06	1.25434e+06	4.93051e+06	3.6373e+06	2.92371e+06	9.64674e+06	2.57499e+06	2.71592e+06	3.40957e+06	1.67442e+06	6.27126e+06	2.18745e+07	3.76152e+06	6.99033e+06	5.73206e+06	0	1.68545	0.1742	0.523547	1.40734	FALSE
O14807	4	Ras-related protein M-Ras	MRAS	4.20249e+06	1.48154e+06	2.79466e+06	4.00629e+06	3.47407e+06	2.22358e+06	6.1476e+06	2.2842e+06	8.7314e+06	3.39913e+06	3.07514e+06	438461	4.09523e+06	1.751e+06	3.56773e+06	2.22568e+06	126215	4.69654e+06	1.55743e+06	4.26487e+06	7	0.665849	0.107092	0.447031	-1.68474	FALSE
O14818	9	Proteasome subunit alpha type-7	PSMA7	2.20372e+07	6.69254e+07	5.03593e+07	5.6723e+07	4.01546e+07	4.30047e+07	5.25879e+07	4.24175e+07	2.79917e+07	5.67476e+07	4.1427e+07	5.62809e+07	5.26505e+07	5.13473e+07	3.43919e+07	6.20227e+07	5.61201e+07	7.25601e+07	4.64611e+07	6.39907e+07	0	1.17061	0.184273	0.532408	1.37367	FALSE
O14841	8	5-oxoprolinase	OPLAH	2.10034e+06	4.03571e+06	3.54917e+06	2.43925e+06	2.74329e+06	2.9925e+06	1.86289e+06	2.55211e+06	8.87916e+06	2.56419e+06	899989	860766	4.46268e+06	713994	3.29782e+06	1.37516e+06	6.15541e+06	2.2512e+06	3.75326e+06	2.53989e+06	6	0.780287	0.17744	0.527959	-1.39635	FALSE
O14880	4	Microsomal glutathione S-transferase 3	MGST3	4.38885e+07	5.94682e+07	6.82489e+07	6.38807e+07	2.74698e+07	2.28951e+07	5.07939e+07	3.84178e+07	6.02399e+07	3.34151e+07	2.05971e+07	4.58099e+07	3.10004e+07	2.27272e+07	3.08979e+07	3.0459e+07	3.87581e+07	3.23401e+07	4.68042e+07	3.97388e+07	0	0.723533	0.0572828	0.357248	-2.01346	FALSE
O14907	2	Tax1-binding protein 3	TAX1BP3	3.82361e+06	1.98614e+06	2.55351e+06	1.9843e+06	2.40747e+06	8.14916e+06	5.95866e+06	2.1809e+06	1.44102e+07	9.1037e+06	3.05225e+06	2.62679e+06	3.43085e+06	8.33684e+06	4.63859e+06	3.42106e+06	7.70908e+06	7.1162e+06	6.25627e+06	5.19686e+06	0	0.985296	0.475729	0.698407	0.72643	FALSE
P19105	7	Myosin regulatory light chain 12A;Myosin regulatory light chain 12B	MYL12A;MYL12B	1.63896e+07	8.47877e+06	1.17416e+07	1.02897e+07	1.57396e+07	8.75069e+06	7.92257e+06	1.29087e+07	9.44502e+06	5.66556e+06	1.04806e+07	1.66274e+07	1.46794e+07	1.47091e+07	1.95645e+07	4.9215e+06	1.49064e+07	9.11551e+06	6.53288e+06	7.38038e+06	0	1.10794	0.700288	0.783891	0.390333	FALSE
O14957	1	Cytochrome b-c1 complex subunit 10	UQCR11	1.63631e+06	1.67092e+06	1.62778e+06	1.87775e+06	1.26162e+06	1.27286e+06	1.54356e+06	1.59201e+06	2.12744e+06	1.35932e+06	1.36449e+06	1.26008e+06	1.01301e+06	1.62749e+06	1.03686e+06	1.09202e+06	1.29927e+06	1.72139e+06	1.299e+06	1.38122e+06	10	0.819987	0.167408	0.521119	-1.43094	FALSE
O14964	6	Hepatocyte growth factor-regulated tyrosine kinase substrate	HGS	2.02972e+06	3.39354e+06	2508.96	520514	4.53012e+06	1.04135e+06	2.34536e+06	1.52555e+06	803700	3.57779e+06	1.39558e+06	1.29783e+06	2.46113e+06	1.86772e+06	1.08638e+06	3.43096e+06	1.36454e+06	2.44789e+06	2.01103e+06	1.27847e+06	8	0.942913	0.329113	0.620838	0.999517	FALSE
O14974	7	Protein phosphatase 1 regulatory subunit 12A	PPP1R12A	389619	1.62375e+06	1.35396e+07	7.47933e+06	4.36675e+06	1.4422e+06	3.79851e+06	3.57249e+06	1.50415e+06	1.09517e+07	3.68145e+06	6.14102e+06	2.72729e+06	3.65136e+06	2.97154e+06	8.32314e+06	2.39938e+06	2.37187e+06	2.84697e+06	4.31001e+06	5	0.810059	0.692788	0.779705	0.400656	FALSE
O14979	5	Heterogeneous nuclear ribonucleoprotein D-like	HNRNPDL	1.19056e+06	2.42838e+06	2.13368e+06	2.99472e+06	3.4493e+06	3.7203e+06	3.91569e+06	2.34216e+06	5.04465e+06	5.41647e+06	985580	5.32404e+06	1.37027e+06	5.45495e+06	1.67717e+06	2.53163e+06	1.85789e+06	1.14998e+06	3.4617e+06	2.35954e+06	7	0.801962	0.224451	0.566741	-1.25232	FALSE
O14980	11	Exportin-1	XPO1	4.02047e+06	3.37508e+06	4.96311e+06	4.34897e+06	6.08212e+06	2.80999e+06	1.49072e+07	2.1098e+07	1.24196e+07	1.62194e+07	9.97738e+06	1.39624e+07	1.77255e+06	3.87457e+06	5.00764e+06	1.5766e+07	1.14843e+07	1.47103e+07	7.55578e+06	6.77104e+06	4	1.00707	0.788555	0.811511	0.271694	FALSE
O15013	2	Rho guanine nucleotide exchange factor 10	ARHGEF10	2.30481e+06	288712	2.76586e+06	4.02708e+06	1.00943e+06	1.39153e+06	1.60576e+06	1.41357e+06	1.45218e+06	645395	1.25868e+06	4.60397e+06	1.94633e+07	2.12564e+06	4.95647e+06	2.8909e+06	1.26645e+06	1.17773e+06	1.73398e+06	2.49008e+06	7	2.48263	0.0513419	0.343438	2.06853	FALSE
O15061	20	Synemin	SYNM	6.83123e+06	8.14293e+06	1.14227e+07	1.45618e+07	6.49252e+06	2.05579e+07	2.3549e+07	5.99073e+06	1.99017e+07	1.16052e+07	4.22989e+06	6.95217e+06	1.03428e+07	6.49679e+06	4.12584e+06	7.58415e+06	2.36821e+07	2.61534e+07	1.03077e+07	4.85144e+06	0	0.811481	0.206573	0.545685	-1.30403	FALSE
O15067	9	Phosphoribosylformylglycinamidine synthase	PFAS	1.61469e+06	7.57057e+06	4.56888e+06	4.18415e+06	1.47322e+06	3.89976e+06	4.2916e+06	1.40112e+06	4.61522e+06	5.62648e+06	1.14256e+06	1.34039e+06	965014	3.54686e+06	1.15281e+06	8.32919e+06	5.08437e+06	2.70234e+06	1.20807e+06	6.65488e+06	1	0.818599	0.217131	0.557923	-1.27309	FALSE
O15143	6	Actin-related protein 2/3 complex subunit 1B	ARPC1B	1.57718e+06	4.07927e+06	5.16824e+06	4.45539e+06	6.1359e+06	3.74692e+06	4.01889e+06	5.25372e+06	4.99461e+06	9.06235e+06	5.07231e+06	1.1384e+07	2.38426e+06	7.80785e+06	4.92556e+06	1.03459e+07	5.63911e+06	1.13079e+06	5.83998e+06	6.4069e+06	8	1.25662	0.608156	0.752218	0.520639	FALSE
O15144	10	Actin-related protein 2/3 complex subunit 2	ARPC2	5.50545e+06	5.2969e+06	2.8468e+06	4.51802e+06	3.68336e+06	6.15133e+06	1.66034e+07	1.4499e+07	1.71815e+07	1.45829e+07	4.83377e+06	5.64648e+06	4.89052e+06	2.11043e+07	7.4621e+06	1.35482e+07	1.81544e+07	1.5258e+07	1.94796e+07	1.43107e+07	0	1.37218	0.0654362	0.373037	1.94564	FALSE
O15145	6	Actin-related protein 2/3 complex subunit 3	ARPC3	7.49455e+06	7.49407e+06	8.50478e+06	1.72218e+07	1.07863e+07	1.69422e+07	1.57599e+07	1.80084e+07	2.21761e+07	3.28956e+07	1.34295e+07	1.20297e+07	9.40577e+06	2.71303e+07	1.64999e+07	1.01563e+07	2.1117e+07	2.24227e+07	2.38521e+07	2.64914e+07	0	1.16054	0.277156	0.593267	1.1162	FALSE
O15173	8	Membrane-associated progesterone receptor component 2	PGRMC2	4.58173e+07	7.60899e+07	2.81774e+07	3.60056e+07	2.42702e+07	3.05564e+07	1.85044e+07	3.04362e+07	3.73158e+07	6.17886e+06	3.76256e+07	5.29592e+07	4.96381e+07	1.42925e+07	4.15114e+07	4.16029e+07	2.84603e+07	3.3972e+07	2.96486e+07	3.21646e+07	0	1.08556	0.390611	0.657975	0.876932	FALSE
O15247	7	Chloride intracellular channel protein 2	CLIC2	1.64223e+07	7.87576e+06	9.74138e+06	9.14931e+06	5.32409e+06	1.59832e+07	7.98428e+06	7.11003e+06	1.7467e+07	2.5049e+07	6.65283e+06	3.57407e+06	6.7088e+06	6.8644e+06	3.28913e+06	1.0797e+07	5.00261e+06	1.00807e+07	2.04624e+07	5.16195e+06	0	0.643652	0.0418224	0.314522	-2.17006	FALSE
O15260	3	Surfeit locus protein 4	SURF4	1.87569e+07	1.49085e+07	1.34195e+07	1.47261e+07	1.40345e+07	1.05277e+07	2.11744e+07	1.33131e+07	1.85013e+07	1.16105e+07	1.59502e+07	1.0609e+07	9.32818e+06	1.97023e+07	1.02571e+07	1.49174e+07	1.86184e+07	1.75362e+07	1.36974e+07	1.44123e+07	0	0.96063	0.725548	0.795527	-0.355869	FALSE
O15305	7	Phosphomannomutase 2	PMM2	6.15499e+06	1.5063e+06	2.9129e+06	1.60685e+06	3.22711e+06	2.44974e+06	4.40922e+06	4.51018e+06	2.57736e+06	4.63001e+06	2.3331e+06	1.96962e+06	4.56806e+06	6.35468e+06	3.46752e+06	5.40109e+06	1.89595e+06	7.92451e+06	5.24283e+06	2.90084e+06	0	1.23756	0.412721	0.668892	0.836005	FALSE
O15371	4	Eukaryotic translation initiation factor 3 subunit D	EIF3D	3.32391e+06	6.2695e+06	331416	2.39877e+06	5.55403e+06	2.97698e+06	1.81212e+06	4.28408e+06	4.78548e+06	4.63401e+06	830665	1.00361e+06	1.85145e+06	649187	1.91141e+06	422532	2.54358e+06	1.24074e+06	928849	1.96036e+06	10	0.366848	0.0097332	0.181483	-2.84813	FALSE
O15400	8	Syntaxin-7	STX7	3.34774e+07	2.30865e+07	2.93634e+07	2.77097e+07	1.96692e+07	3.50834e+07	2.92753e+07	2.39557e+07	4.32238e+07	2.65662e+07	2.19051e+07	2.16857e+07	1.45065e+07	2.0398e+07	2.60031e+07	1.24284e+07	2.77037e+07	2.85651e+07	3.81934e+07	2.22281e+07	0	0.801677	0.0939449	0.424175	-1.7558	FALSE
O15488	4	Glycogenin-2	GYG2	8.48759e+06	4.64853e+06	7.34381e+06	1.21092e+06	7.83396e+06	1.61344e+06	2.97373e+06	2.73388e+06	1.45084e+06	804335	1.98058e+06	3.67889e+06	2.15204e+06	1.16735e+06	2.67729e+06	928051	777047	1.29007e+06	1.52591e+06	566953	4	0.428229	0.0127166	0.199619	-2.72817	FALSE
O15511	5	Actin-related protein 2/3 complex subunit 5	ARPC5	840993	1.24288e+07	5.39631e+06	4.2359e+06	2.10913e+06	9.46562e+06	1.98746e+07	2.3492e+07	2.21954e+07	2.95719e+07	6.19992e+06	2.27542e+06	8.39693e+06	2.78114e+07	2.22663e+06	2.59434e+07	2.08666e+07	2.44926e+07	2.1196e+07	2.28149e+07	1	1.25162	0.287679	0.603322	1.09137	FALSE
O43143	7	Pre-mRNA-splicing factor ATP-dependent RNA helicase DHX15	DHX15	4.45595e+06	8.1324e+06	4.73448e+06	2.74377e+06	8.96267e+06	2.12344e+06	6.27401e+06	3.25916e+06	5.2605e+06	5.96279e+06	9.5057e+06	5.15998e+06	2.12321e+06	1.63885e+06	6.31629e+06	7.39313e+06	4.23741e+06	2.81561e+06	5.35692e+06	3.9472e+06	9	0.934215	0.670706	0.768718	-0.431319	FALSE
O43175	18	D-3-phosphoglycerate dehydrogenase	PHGDH	1.41093e+08	1.00366e+08	1.73052e+08	1.27199e+08	8.82174e+07	2.17079e+08	1.5375e+08	1.66903e+08	1.85483e+08	1.3984e+08	1.30543e+08	8.02266e+07	9.71762e+07	1.21529e+08	9.52321e+07	1.5537e+08	2.23304e+08	3.29201e+08	1.40439e+08	2.07127e+08	0	1.05838	0.989638	0.843798	-0.0131456	FALSE
O43237	11	Cytoplasmic dynein 1 light intermediate chain 2	DYNC1LI2	1.22808e+07	1.06332e+07	6.18112e+06	1.12564e+07	7.82853e+06	3.36549e+07	3.76119e+07	2.26771e+07	2.3019e+07	2.53358e+07	3.11168e+06	7.11649e+06	7.11567e+06	1.70444e+07	7.19293e+06	2.5555e+07	2.3017e+07	2.10016e+07	9.7609e+06	2.25454e+07	0	0.753161	0.1078	0.447942	-1.68113	FALSE
O43242	8	26S proteasome non-ATPase regulatory subunit 3	PSMD3	3.56272e+06	7.209e+06	5.44266e+06	5.66636e+06	970707	2.38381e+06	1.14427e+07	9.06003e+06	7.74509e+06	1.20267e+07	3.06823e+06	3.48129e+06	6.92166e+06	9.72809e+06	4.07365e+06	1.99823e+07	2.0443e+07	1.50743e+07	2.13548e+06	1.22119e+07	1	1.48253	0.30957	0.613979	1.04175	FALSE
O43294	9	Transforming growth factor beta-1-induced transcript 1 protein	TGFB1I1	3.54847e+06	1.99536e+06	3.41151e+06	9.40321e+06	2.5347e+06	1.46263e+07	3.05692e+07	1.64628e+07	8.56181e+06	1.97666e+07	851704	3.71703e+06	762211	2.52261e+07	4.55604e+06	2.19084e+07	1.6302e+07	9.64786e+06	1.38148e+07	2.11515e+07	1	1.06365	0.786931	0.811511	-0.273836	FALSE
O43301	22	Heat shock 70 kDa protein 12A	HSPA12A	7.27739e+07	1.68104e+07	1.00634e+08	4.8358e+07	8.37641e+07	1.25333e+08	9.39322e+07	3.51874e+07	6.11106e+07	7.17906e+07	6.22056e+07	3.40731e+07	5.42931e+07	7.78568e+07	5.57316e+07	8.02467e+07	1.05338e+08	1.13155e+08	7.39437e+07	7.61601e+07	0	1.03284	0.584233	0.743198	0.555929	FALSE
O43390	8	Heterogeneous nuclear ribonucleoprotein R	HNRNPR	4.75771e+06	3.57883e+06	1.94412e+06	1.19136e+06	8.4165e+06	1.11979e+07	2.32794e+06	3.15474e+06	1.22743e+07	1.18066e+07	2.60757e+06	4.08761e+06	9.5132e+06	5.3185e+06	5.08339e+06	1.62058e+07	3.58783e+06	8.63162e+06	2.60975e+06	9.35308e+06	3	1.10467	0.490966	0.709262	0.701264	FALSE
O43396	10	Thioredoxin-like protein 1	TXNL1	1.17899e+07	2.84669e+07	1.35709e+07	9.47585e+06	7.48511e+06	1.77486e+07	3.49925e+07	2.34027e+07	2.78422e+07	3.87402e+07	1.08416e+07	1.71657e+07	1.30229e+07	3.317e+07	1.46842e+07	2.24797e+07	4.98771e+07	3.45052e+07	3.56835e+07	2.66189e+07	0	1.20857	0.243553	0.583113	1.20045	FALSE
O43399	13	Tumor protein D54	TPD52L2	5.58516e+07	2.13236e+07	7.17349e+07	6.71125e+07	6.37907e+07	3.92218e+07	4.91093e+07	9.81997e+07	5.51917e+07	5.1958e+07	6.19868e+07	6.96691e+07	7.71688e+07	6.53745e+07	5.0448e+07	7.0803e+07	5.96256e+07	7.66573e+07	6.3609e+07	4.65118e+07	0	1.1192	0.267999	0.587927	1.13837	FALSE
O43488	9	Aflatoxin B1 aldehyde reductase member 2	AKR7A2	4.13316e+07	4.66201e+07	7.26677e+07	3.823e+07	5.81143e+07	7.00647e+07	8.08149e+07	3.97728e+07	8.72216e+07	6.90297e+07	5.18644e+07	4.17971e+07	2.73234e+07	5.43477e+07	4.5426e+07	6.04775e+07	9.32223e+07	7.07793e+07	8.83383e+07	7.11554e+07	0	1.00143	0.911096	0.826708	-0.113033	FALSE
O43491	33	Band 4.1-like protein 2	EPB41L2	9.52375e+07	1.03038e+08	9.5945e+07	9.3402e+07	7.19131e+07	1.44618e+08	1.21967e+08	9.59671e+07	1.14532e+08	1.07629e+08	8.18516e+07	1.15286e+08	1.35369e+08	1.07203e+08	1.10318e+08	1.23128e+08	1.19366e+08	1.02619e+08	1.24018e+08	1.19663e+08	0	1.09057	0.275473	0.592305	1.12023	FALSE
O43504	6	Ragulator complex protein LAMTOR5	LAMTOR5	8.76719e+06	4.81232e+06	5.02968e+06	1.9602e+07	5.28992e+06	5.84997e+06	6.96976e+06	4.75353e+06	765873	807387	2.54659e+06	1.43093e+07	5.31913e+06	1.8896e+07	1.68859e+07	1.21043e+07	3.63573e+06	1.22612e+07	9.51086e+06	3.5656e+06	6	1.58082	0.0945263	0.424175	1.75248	FALSE
O43583	4	Density-regulated protein	DENR	1.1326e+06	2.24216e+06	701317	726672	1.03652e+06	2.2533e+06	2.91799e+06	1.3095e+06	494734	494722	257066	4.52998e+06	2.41657e+06	519581	852565	3.20896e+06	3.95721e+06	893352	2.73675e+06	713014	8	1.50907	0.526552	0.723704	0.644177	FALSE
O43592	2	Exportin-T	XPOT	1.97001e+06	1.63986e+06	879854	1.51658e+06	1.85048e+06	1.6765e+06	1.99269e+06	1.34172e+06	1.31928e+06	1.20167e+06	1.38715e+06	2.25251e+06	809962	1.383e+06	1.11869e+06	1.35424e+06	3.50317e+06	3.19778e+06	1.8745e+06	1.60923e+06	10	1.20155	0.533292	0.72705	0.633607	FALSE
O43598	5	2-deoxynucleoside 5-phosphate N-hydrolase 1	DNPH1	3.43603e+06	3.76845e+06	2.61039e+06	7.98184e+06	3.38915e+06	6.77129e+06	1.03769e+07	1.20371e+07	1.12761e+07	6.4893e+06	3.65892e+06	1.63719e+06	2.40829e+06	3.60786e+06	5.17432e+06	1.21111e+07	8.57049e+06	4.45613e+06	4.2424e+06	1.21635e+07	1	0.851674	0.305336	0.613761	-1.05115	FALSE
O43678	3	NADH dehydrogenase [ubiquinone] 1 alpha subcomplex subunit 2	NDUFA2	2.55642e+06	2.38082e+06	1.8897e+06	4.79375e+06	2.50713e+06	730411	3.84629e+06	3.3154e+06	1.90949e+06	3.38653e+06	6.59205e+06	5.96554e+06	991285	7.24585e+06	1.08873e+06	861783	4.44877e+06	3.14684e+06	2.90575e+06	4.0923e+06	8	1.36693	0.596332	0.747184	0.537994	FALSE
O43681	8	ATPase ASNA1	ASNA1	5.68794e+06	2.42561e+06	8.14305e+06	6.77362e+06	4.41118e+06	2.07834e+07	1.81204e+07	1.5884e+07	2.01905e+07	2.96165e+07	1.02982e+07	2.30122e+07	1.33658e+06	4.00345e+07	5.64182e+06	2.00005e+07	2.22972e+07	1.92362e+07	3.06019e+07	2.117e+07	1	1.46648	0.255491	0.587852	1.16958	FALSE
O43684	3	Mitotic checkpoint protein BUB3	BUB3	762233	2.08986e+06	1.23525e+06	2.94393e+06	2.67649e+06	1.52411e+06	1.17894e+06	2.15454e+06	2.39266e+06	2.77066e+06	2.23092e+06	2.69822e+06	1.1979e+06	1.31367e+06	2.29371e+06	1.52325e+06	532723	1.10221e+06	2.45206e+06	1.10895e+06	7	0.833995	0.375168	0.651006	-0.906421	FALSE
O43707	56	Alpha-actinin-4	ACTN4	4.8652e+08	5.87703e+08	4.5867e+08	3.0626e+08	3.75748e+08	7.21564e+08	8.10032e+08	5.42726e+08	7.88496e+08	9.51651e+08	4.76969e+08	4.64997e+08	4.42048e+08	1.08128e+09	5.77033e+08	6.85732e+08	6.48284e+08	7.08031e+08	7.05346e+08	7.98971e+08	0	1.09277	0.33008	0.620838	0.997472	FALSE
O43708	3	Maleylacetoacetate isomerase	GSTZ1	6.42723e+06	3.01595e+06	7.1499e+06	3.72551e+06	1.08403e+07	1.02868e+07	9.40152e+06	1.03343e+07	1.05474e+07	5.05622e+06	3.21998e+06	8.76801e+06	2.14964e+06	6.3027e+06	5.54916e+06	6.18157e+06	5.48851e+06	6.91125e+06	4.471e+06	6.96287e+06	0	0.729369	0.161846	0.521119	-1.45084	FALSE
O43747	3	AP-1 complex subunit gamma-1	AP1G1	1.5549e+06	1.28015e+06	92198.8	1.42278e+06	931796	1.63625e+06	2.60049e+06	1.93317e+06	6.22406e+06	2.62908e+06	2.51856e+06	1.33642e+06	1.23296e+06	1.91619e+06	1.62209e+06	1.79618e+06	2.12983e+06	2.52009e+06	1.67288e+06	2.45349e+06	6	0.945521	0.356643	0.639615	0.942881	FALSE
O43765	5	Small glutamine-rich tetratricopeptide repeat-containing protein alpha	SGTA	361901	287497	1.00697e+06	787073	1.01644e+06	1.20095e+06	1.83784e+06	289607	794238	1.03915e+06	870339	760194	2.00227e+06	396753	1.45599e+06	255011	665803	375216	837274	2.38463e+06	8	1.16027	0.792173	0.81187	0.266927	FALSE
O43768	4	Alpha-endosulfine	ENSA	3.36791e+06	583698	1.26574e+06	1.63636e+06	1.09239e+06	1.18327e+06	938576	5.3389e+06	2.52111e+06	1.08004e+06	4.83244e+06	3.57218e+06	694206	3.08698e+06	729297	1.25221e+06	5.76323e+06	3.92947e+06	690649	722506	3	1.32961	0.637676	0.758519	0.477993	FALSE
O43776	7	Asparagine--tRNA ligase, cytoplasmic	NARS	7.99276e+06	1.25694e+07	1.3509e+06	582838	6.70593e+06	8.32279e+06	1.03039e+07	5.61488e+06	1.36285e+07	1.57573e+07	1.97081e+06	9.87962e+06	8.10429e+06	6.29001e+06	2.19425e+06	3.3489e+06	6.13919e+06	6.66676e+06	3.06974e+06	8.20676e+06	1	0.674524	0.567393	0.732676	-0.581204	FALSE
O43809	4	Cleavage and polyadenylation specificity factor subunit 5	NUDT21	2.32458e+06	4.18114e+06	3.4856e+06	319053	9.55045e+06	404872	4.9271e+06	5.3468e+06	4.08285e+06	5.70223e+06	5.38481e+06	3.87806e+06	2.46256e+06	5.96635e+06	1.27044e+06	4.36937e+06	4.75311e+06	4.9196e+06	4.42182e+06	5.64696e+06	9	1.06816	0.345617	0.630752	0.965191	FALSE
O43813	5	LanC-like protein 1	LANCL1	2.35772e+06	8.43583e+06	5.00857e+06	3.52889e+06	1.34876e+06	9.9605e+06	1.59871e+07	4.37133e+06	9.48364e+06	1.14178e+07	3.01563e+06	3.10462e+06	4.67572e+06	7.09472e+06	6.17336e+06	5.20984e+06	5.8756e+06	7.04621e+06	1.11824e+07	1.28405e+07	2	0.920979	0.829149	0.818226	0.218546	FALSE
O43837	3	Isocitrate dehydrogenase [NAD] subunit beta, mitochondrial	IDH3B	7.95701e+06	8.08499e+06	5.76298e+06	8.31703e+06	2.80524e+06	2.01773e+07	3.13638e+06	1.60824e+06	2.65602e+06	6.46406e+06	6.60988e+06	1.47164e+06	7.10253e+06	7.83231e+06	5.67059e+06	3.37845e+06	1.81733e+06	7.48477e+06	2.83092e+06	6.6138e+06	2	0.75874	0.573028	0.735939	-0.572704	FALSE
O43852	6	Calumenin	CALU	1.48438e+07	3.54925e+06	1.10106e+07	113876	2.18593e+07	1.84755e+06	9.36422e+06	1.6301e+07	1.65846e+06	1.74233e+07	3.66698e+07	6.41915e+06	8.65268e+06	787206	1.71721e+07	1.85464e+07	4.39662e+06	1.68083e+06	507195	3.11181e+06	7	0.999719	0.914454	0.826745	-0.108745	FALSE
O43865	8	Putative adenosylhomocysteinase 2	AHCYL1	7.453e+06	8.40848e+06	2.31491e+07	1.30323e+07	1.16599e+07	1.40373e+07	1.78699e+07	1.39322e+07	1.33422e+07	1.68396e+07	1.71154e+07	5.80039e+06	8.12981e+06	1.63748e+07	5.27855e+06	9.39083e+06	1.63828e+07	1.84053e+07	1.56335e+07	6.96154e+06	0	0.855063	0.292458	0.605169	-1.08031	FALSE
O43866	10	CD5 antigen-like	CD5L	2.54758e+07	4.40546e+07	9.10964e+06	3.41172e+07	2.64136e+07	1.93827e+07	3.71383e+07	1.95738e+07	9.04287e+06	1.13645e+07	3.40492e+07	7.39335e+06	1.10509e+07	8.42092e+06	1.44117e+06	2.29504e+07	5.67286e+06	1.31226e+07	4.46948e+07	1.54969e+07	0	0.697123	0.089808	0.42173	-1.77993	FALSE
O60234	5	Glia maturation factor gamma	GMFG	3.76587e+06	2.91153e+06	3.3279e+06	3.25608e+06	2.3004e+06	1.18305e+06	4.80607e+06	1.31548e+06	2.04407e+06	2.58793e+06	3.82292e+06	6.15441e+06	7.20892e+06	4.95515e+06	2.45532e+06	4.5377e+06	3.70242e+06	7.33266e+06	5.20708e+06	7.24308e+06	9	1.91356	0.00282046	0.12477	3.38853	FALSE
O60240	32	Perilipin-1	PLIN1	3.25075e+09	3.23753e+09	3.18009e+09	3.27759e+09	2.45214e+09	3.65663e+09	3.85383e+09	2.29485e+09	2.75299e+09	1.34018e+09	2.24264e+09	3.26868e+09	2.98632e+09	2.42499e+09	1.78024e+09	2.97434e+09	2.33697e+09	2.6491e+09	1.60907e+09	2.18564e+09	0	0.834841	0.181098	0.531817	-1.38412	FALSE
O60271	5	C-Jun-amino-terminal kinase-interacting protein 4	SPAG9	1.18312e+06	883593	4.01402e+06	676811	3.49472e+06	1.95963e+06	2.37281e+06	665905	3.52555e+06	3.01941e+06	3.22037e+06	1.80597e+06	1.81172e+06	5.1952e+06	1.09156e+06	927058	3.06583e+06	1.30227e+06	4.07769e+06	3.52073e+06	5	1.19375	0.45456	0.689732	0.762198	FALSE
O60313	4	Dynamin-like 120 kDa protein, mitochondrial;Dynamin-like 120 kDa protein, form S1	OPA1	609593	2.3022e+06	1.73458e+06	1.35501e+06	1.16803e+06	972416	3.29134e+06	2.11426e+06	2.71832e+06	1.25629e+06	2.31402e+06	656603	5.41083e+06	4.26818e+06	3.53373e+06	3.76087e+06	1.87134e+06	854573	1.66451e+06	688114	8	1.42807	0.433126	0.679015	0.799456	FALSE
O60437	44	Periplakin	PPL	1.9455e+07	2.5706e+07	6.02033e+06	1.83633e+06	675256	1.34723e+07	2.01749e+06	3.77875e+07	4.90025e+07	4.12624e+07	1.42563e+07	8.55297e+06	2.80866e+06	2.84963e+07	2.19743e+07	2.62162e+07	3.69604e+07	1.36864e+07	2.55305e+07	3.05251e+07	1	1.05969	0.230132	0.573232	1.23655	FALSE
O60493	7	Sorting nexin-3	SNX3	2.00971e+07	6.37804e+06	5.68282e+06	1.08911e+07	8.91625e+06	1.38145e+07	2.48031e+07	2.15145e+07	1.5473e+07	3.56919e+07	6.93165e+06	1.75228e+07	1.28963e+07	2.53675e+07	8.08283e+06	2.27963e+07	4.33174e+07	3.24736e+07	5.5414e+06	2.29987e+07	1	1.21233	0.541382	0.729692	0.621019	FALSE
O60504	6	Vinexin	SORBS3	5.60738e+06	766693	981044	799416	4.03446e+06	8.72535e+06	7.80222e+06	4.18388e+06	6.73753e+06	9.52384e+06	1.28239e+07	6.99485e+06	1.95206e+06	1.236e+07	1.80568e+06	4.49941e+06	2.71607e+06	3.63464e+06	4.29108e+06	8.4882e+06	4	1.21163	0.313912	0.614101	1.03221	FALSE
O60506	14	Heterogeneous nuclear ribonucleoprotein Q	SYNCRIP	2.58152e+07	1.29004e+07	1.89818e+07	1.22357e+07	7.73403e+06	3.33498e+07	4.00728e+07	2.92409e+07	2.70522e+07	5.72718e+07	2.47646e+07	3.33171e+07	1.64413e+07	4.25128e+07	3.12824e+07	3.89597e+07	2.63665e+07	3.55444e+07	3.14124e+07	3.66211e+07	0	1.19863	0.0644888	0.371466	1.95312	FALSE
O60573	1	Eukaryotic translation initiation factor 4E type 2	EIF4E2	845324	726106	731072	448356	710551	680788	498036	673195	815202	813738	532233	729020	515894	367261	609344	420252	610921	578684	426911	404909	12	0.748366	0.0412587	0.314522	-2.17671	FALSE
O60613	5	15 kDa selenoprotein	2020-09-15	3.14737e+06	3.5065e+06	7.45912e+06	4.68739e+06	4.24709e+06	4.29277e+06	76875.7	7.89084e+06	3.80899e+06	4.48056e+06	5.46091e+06	5.98338e+06	5.36714e+06	1.43338e+06	6.26313e+06	361994	6.33036e+06	2.73941e+06	4.48224e+06	5.28222e+06	1	1.00245	0.808255	0.81359	0.245811	FALSE
O60664	10	Perilipin-3	PLIN3	1.2689e+07	2.24948e+07	2.12506e+07	2.2475e+07	1.427e+07	2.68013e+07	3.87208e+07	3.7256e+07	3.47434e+07	3.62541e+07	1.23556e+07	1.18464e+07	1.52677e+07	4.20289e+07	1.0951e+07	3.21531e+07	4.18571e+07	3.70454e+07	5.02201e+07	2.69468e+07	0	1.05138	0.845478	0.819386	-0.197357	FALSE
O60684	3	Importin subunit alpha-7	KPNA6	95625	1.60225e+06	736381	4.56052e+06	5.33077e+06	993238	8.00568e+06	1.39829e+06	6.12021e+06	1.24141e+06	515680	3.58395e+06	2.76681e+06	4.04909e+06	3.70872e+06	3.006e+06	4.87373e+06	4.56634e+06	2.67838e+06	4.28824e+06	6	1.13138	0.216648	0.557923	1.27448	FALSE
O60701	14	UDP-glucose 6-dehydrogenase	UGDH	1.11946e+07	1.26364e+07	2.60554e+06	9.34074e+06	1.60223e+07	5.09551e+07	2.69961e+07	2.31425e+07	4.25538e+07	3.83421e+07	1.57112e+07	1.38088e+07	1.04308e+07	7.33146e+07	2.35341e+07	3.82577e+07	4.08941e+07	2.673e+07	5.48056e+07	3.40849e+07	0	1.41825	0.0626938	0.364928	1.96757	FALSE
O60716	3	Catenin delta-1	CTNND1	832731	3.09756e+06	591026	2.4202e+06	1.16373e+06	881409	1.90602e+06	3.25203e+06	367122	997733	1.35235e+06	1.63239e+06	893513	1.43651e+06	1.59332e+06	1.33329e+06	808186	1.35436e+06	368768	1.5921e+06	9	0.797237	0.774403	0.807998	-0.290405	FALSE
O60749	12	Sorting nexin-2	SNX2	1.18943e+07	4.14409e+06	1.11317e+07	1.45823e+07	9.33564e+06	9.37476e+06	2.60729e+07	1.00192e+07	1.64931e+07	1.83241e+07	6.94328e+06	6.61608e+06	7.03506e+06	1.27598e+07	8.9908e+06	1.62911e+07	1.14134e+07	2.27671e+07	2.72502e+07	1.0293e+07	0	0.992295	0.906042	0.826708	-0.11949	FALSE
O60763	15	General vesicular transport factor p115	USO1	6.49595e+06	5.84711e+06	6.83129e+06	5.32015e+06	1.20108e+06	6.50442e+06	1.20872e+07	5.33787e+06	9.02692e+06	1.21881e+07	3.69553e+06	2.55078e+06	580166	4.42817e+06	4.96702e+06	7.39977e+06	1.48822e+07	1.99582e+07	9.32737e+06	1.53309e+07	1	1.17335	0.800873	0.812594	-0.255488	FALSE
O60784	10	Target of Myb protein 1	TOM1	7.45614e+06	2.34788e+07	6.09846e+06	1.02016e+07	6.58414e+06	2.31206e+07	3.18847e+07	7.35794e+06	7.67809e+06	1.01587e+07	1.01187e+07	1.48935e+07	1.58507e+07	2.19398e+07	7.73242e+06	2.29474e+07	3.10002e+07	1.68295e+07	6.01525e+06	2.8346e+07	0	1.31081	0.199567	0.544756	1.32524	FALSE
Q99880	7	Histone H2B type 1-L;Histone H2B type 1-M;Histone H2B type 1-N;Histone H2B type 1-H;Histone H2B type 2-F;Histone H2B type 1-C/E/F/G/I;Histone H2B type 1-D;Histone H2B type F-S;Histone H2B type 1-K;Histone H2B type 2-E;Histone H2B type 1-B;Histone H2B type 1-O;Histone H2B type 1-J;Histone H2B type 3-B;Histone H2B type 1-A	HIST1H2BL;HIST1H2BM;HIST1H2BN;HIST1H2BH;HIST2H2BF;HIST1H2BC;HIST1H2BD;H2BFS;HIST1H2BK;HIST2H2BE;HIST1H2BB;HIST1H2BO;HIST1H2BJ;HIST3H2BB;HIST1H2BA	7.50518e+06	1.85889e+08	9.3923e+06	3.9539e+07	5.39677e+06	4.41388e+07	1.81254e+07	3.92601e+07	2.56947e+07	8.57753e+07	7.48695e+07	5.85639e+07	1.18263e+08	2.54952e+07	5.35646e+07	1.56421e+07	5.09909e+07	2.23912e+07	2.59995e+07	3.80714e+07	0	1.05021	0.249601	0.58315	1.18467	FALSE
O60884	8	DnaJ homolog subfamily A member 2	DNAJA2	5.85028e+06	4.50109e+06	3.67058e+06	4.63743e+06	3.60451e+06	2.75348e+06	1.84381e+06	726279	4.6823e+06	5.38733e+06	231481	3.64412e+06	1.3194e+06	1.4411e+06	3.54438e+06	4.38916e+06	4.66982e+06	3.57868e+06	329302	785497	6	0.63555	0.0732929	0.399712	-1.88704	FALSE
O60888	3	Protein CutA	CUTA	1.67097e+07	1.69371e+07	2.31163e+07	3.00617e+07	6.52093e+06	3.7894e+07	3.89622e+07	6.75144e+07	3.98059e+07	3.06422e+07	1.6802e+07	1.57348e+07	1.14065e+07	1.69741e+07	2.25236e+07	1.23264e+07	2.76364e+07	2.57426e+07	6.17565e+06	2.36731e+07	0	0.580843	0.0338222	0.279147	-2.27319	FALSE
O60925	5	Prefoldin subunit 1	PFDN1	951276	3.43449e+06	1.09884e+06	4.52837e+06	2.80977e+06	4.09063e+06	4.17548e+06	4.41839e+06	3.82679e+06	2.17079e+06	3.02215e+06	4.25735e+06	5.7844e+06	2.32202e+06	3.40617e+06	3.86635e+06	5.36062e+06	5.54831e+06	5.27232e+06	4.43008e+06	4	1.37343	0.0695771	0.387122	1.91403	FALSE
O60936	7	Nucleolar protein 3	NOL3	1.87931e+07	2.46353e+07	1.36829e+07	2.30922e+07	1.26939e+07	2.77563e+07	2.00787e+07	1.61167e+07	1.68474e+07	3.40914e+06	1.3355e+07	1.97719e+07	1.9598e+07	1.47466e+07	8.4795e+06	1.30435e+07	7.46559e+06	2.09072e+07	7.2862e+06	1.31803e+07	0	0.778257	0.378452	0.65192	-0.900084	FALSE
O75083	19	WD repeat-containing protein 1	WDR1	5.30254e+07	4.91579e+07	6.05314e+07	4.18899e+07	4.0622e+07	6.49434e+07	6.84755e+07	4.90509e+07	6.33026e+07	9.96399e+07	4.63827e+07	3.61884e+07	2.82433e+07	6.17458e+07	5.26438e+07	5.28042e+07	5.35407e+07	5.35901e+07	8.84482e+07	8.47028e+07	0	0.94523	0.547496	0.730614	-0.611571	FALSE
O75116	10	Rho-associated protein kinase 2	ROCK2	32023	4.25162e+06	5.97352e+06	5.61913e+06	956542	7.09573e+06	5.76027e+06	3.09575e+06	7.40599e+06	1.29223e+07	4.45753e+06	3.74388e+06	1.73366e+06	3.22458e+06	1.46114e+06	2.21366e+06	6.93203e+06	2.17806e+06	1.06635e+07	1.60219e+06	9	0.719415	0.93964	0.834026	0.0766499	FALSE
O75131	9	Copine-3	CPNE3	8.53167e+06	5.19498e+06	5.7636e+06	6.95748e+06	4.64445e+06	1.12813e+07	1.93156e+07	1.62516e+07	2.34144e+07	1.56012e+07	6.29442e+06	3.87703e+06	9.83159e+06	1.53329e+07	2.464e+07	6.892e+06	1.51083e+07	6.13662e+06	7.68187e+06	9.47455e+06	0	0.900073	0.653739	0.761004	-0.455166	FALSE
O75150	2	E3 ubiquitin-protein ligase BRE1B	RNF40	1.00308e+07	2.5393e+07	2.87175e+07	730466	3.07928e+06	2.85867e+07	2.46256e+07	829794	5.09192e+07	9.40706e+06	3.44567e+07	2.44894e+07	1.09774e+07	4.34982e+07	1.9566e+07	5.17501e+07	584625	4.94358e+07	736682	3.61439e+07	5	1.48991	0.524515	0.722159	0.647385	FALSE
O75223	5	Gamma-glutamylcyclotransferase	GGCT	3.77324e+06	4.5137e+06	1.61163e+06	2.08893e+06	4.53327e+06	3.89393e+06	6.77299e+06	1.69909e+06	8.30104e+06	7.85595e+06	6.09286e+06	3.85336e+06	5.81268e+06	8.74504e+06	4.32489e+06	4.75851e+06	4.42875e+06	8.47073e+06	9.86485e+06	4.3819e+06	3	1.34832	0.0946062	0.424175	1.75203	FALSE
O75323	4	Protein NipSnap homolog 2	GBAS	3.76587e+06	4.99213e+06	1.02964e+07	4.15073e+06	2.23596e+06	1.03127e+07	8.08099e+06	7.28194e+06	8.9648e+06	5.93958e+06	1.41912e+06	6.73875e+06	1.62275e+06	3.2586e+06	3.2355e+06	9.13996e+06	4.27439e+06	3.67197e+06	1.98666e+06	8.14171e+06	1	0.65872	0.051233	0.343438	-2.06959	FALSE
O75340	5	Programmed cell death protein 6	PDCD6	2.0856e+06	6.12492e+06	2.32319e+06	1.13667e+06	3.11758e+06	5.3921e+06	2.24459e+06	5.21697e+06	8.87832e+06	5.59947e+06	1.31691e+06	928493	1.44222e+06	2.52674e+06	5.13008e+06	2.14634e+06	4.48413e+06	1.92316e+06	2.08157e+06	3.1313e+06	2	0.596185	0.070007	0.387122	-1.91084	FALSE
O75347	5	Tubulin-specific chaperone A	TBCA	1.0478e+07	7.81577e+06	1.44664e+07	5.14093e+06	7.53205e+06	1.12621e+07	8.56214e+06	9.46104e+06	6.26772e+06	4.66922e+06	6.69658e+06	1.47326e+07	1.14813e+07	7.46799e+06	2.28012e+06	1.14204e+07	1.37558e+07	1.21676e+07	1.07547e+07	1.23958e+07	0	1.20428	0.508994	0.718013	0.672062	FALSE
O75348	3	V-type proton ATPase subunit G 1	ATP6V1G1	2.82066e+06	2.69486e+06	2.40663e+06	2.90068e+06	3.44824e+06	5.8582e+06	730025	3.96903e+06	2.81848e+06	3.99933e+06	3.0463e+06	4.91514e+06	6.12099e+06	7.96533e+06	3.29145e+06	2.31922e+06	3.50631e+06	1.24083e+06	3.20977e+06	9.18847e+06	3	1.41577	0.263607	0.587927	1.14921	FALSE
O75351	4	Vacuolar protein sorting-associated protein 4B	VPS4B	5.14698e+06	2.70946e+06	1.64661e+06	4.04329e+06	1.67248e+06	1.81545e+06	6.4622e+06	2.81667e+06	6.57609e+06	7.47783e+06	6.40132e+06	3.17576e+06	3.01664e+06	6.9517e+06	6.54676e+06	7.89848e+06	8.93173e+06	6.65519e+06	1.76778e+06	5.49396e+06	2	1.40806	0.136767	0.486434	1.54818	FALSE
O75352	2	Mannose-P-dolichol utilization defect 1 protein	MPDU1	1.6851e+06	936791	848618	3.25035e+06	925139	3.19618e+06	1.97801e+06	624851	1.01311e+06	1.34045e+06	2.32425e+06	2.13442e+06	2.07951e+06	751256	1.80062e+06	853511	3.65431e+06	805598	1.87739e+06	1.79674e+06	7	1.14425	0.516199	0.72109	0.660555	FALSE
O75367	3	Core histone macro-H2A.1	H2AFY	1.22614e+07	3.41169e+06	1.7288e+06	3.79133e+06	1.95521e+06	1.82089e+07	1.95404e+06	7.84833e+06	5.49054e+06	2.27956e+07	1.55762e+07	1.88157e+06	1.86169e+06	5.75246e+06	2.37943e+06	1.31319e+07	1.49782e+07	9.65381e+06	2.107e+07	4.3363e+06	0	1.14067	0.585668	0.743447	0.553792	FALSE
O75368	6	SH3 domain-binding glutamic acid-rich-like protein	SH3BGRL	5.67961e+07	4.14261e+07	4.58029e+07	3.7294e+07	3.07784e+07	3.04821e+07	8.07087e+07	6.19871e+07	5.64191e+07	7.4058e+07	3.07413e+07	2.53428e+07	3.74724e+07	7.42816e+07	4.81032e+07	5.33482e+07	4.92067e+07	3.6974e+07	4.78783e+07	5.28913e+07	0	0.88461	0.442844	0.683686	-0.782426	FALSE
O75369	98	Filamin-B	FLNB	3.50149e+08	3.06908e+08	2.98071e+08	1.1919e+08	2.20116e+08	3.41164e+08	2.39032e+08	1.80016e+08	2.38342e+08	3.24208e+08	2.06933e+08	3.18415e+08	1.04624e+08	3.0996e+08	4.17571e+08	1.51449e+08	2.3648e+08	1.53856e+08	2.85602e+08	1.78937e+08	0	0.90319	0.428749	0.67804	-0.807203	FALSE
O75390	12	Citrate synthase, mitochondrial	CS	8.23347e+06	4.31515e+07	3.20494e+07	4.16565e+07	6.70808e+06	2.38938e+07	4.25751e+07	4.9287e+07	7.49364e+07	3.88203e+07	4.4437e+06	7.10094e+06	1.13547e+07	1.52075e+07	1.11968e+07	1.60607e+07	2.07571e+07	4.86279e+07	1.5467e+07	3.00864e+07	0	0.499023	0.0128031	0.199619	-2.7251	FALSE
O75396	7	Vesicle-trafficking protein SEC22b	SEC22B	2.05263e+07	1.66331e+07	2.08162e+07	1.75331e+07	2.66009e+07	2.34933e+07	2.25495e+07	2.69431e+07	2.20611e+07	2.76052e+07	1.85009e+07	1.82152e+07	2.40215e+07	3.0957e+07	2.74921e+07	1.77608e+07	2.99744e+07	2.84112e+07	2.04421e+07	1.42815e+07	0	1.02356	0.964998	0.8398	0.0444173	FALSE
O75410	5	Transforming acidic coiled-coil-containing protein 1	TACC1	759731	569029	461492	529453	512472	993052	1.04051e+06	1.14198e+06	717671	1.03715e+06	1.09658e+06	838532	997543	936193	1.01366e+06	1.06459e+06	1.01371e+06	905977	904959	456649	10	1.18884	0.168093	0.521119	1.42852	FALSE
O75431	1	Metaxin-2	MTX2	2.69186e+06	1.4896e+06	2.17478e+06	2.01421e+06	1.28379e+06	2.0625e+06	2.0641e+06	1.16344e+06	1.59155e+06	1.85182e+06	1.0358e+06	2.45056e+06	1.66764e+06	1.93927e+06	1.71038e+06	1.22728e+06	1.66727e+06	1.80252e+06	1.3939e+06	1.70892e+06	10	0.902973	0.548064	0.730614	-0.610695	FALSE
O75436	9	Vacuolar protein sorting-associated protein 26A	VPS26A	3.47347e+07	2.02734e+07	2.16475e+07	1.7652e+07	2.01525e+07	1.6917e+07	1.50449e+07	1.80333e+07	4.24069e+07	1.99333e+07	1.63396e+07	3.12261e+07	2.14339e+07	2.17112e+07	2.30354e+07	1.80155e+07	2.33051e+07	2.05781e+07	2.61956e+07	1.94363e+07	0	0.975667	0.924383	0.827955	0.0960805	FALSE
O75477	4	Erlin-1	ERLIN1	1.57319e+06	984385	725568	1.57252e+06	1.04444e+06	738615	958814	1.30555e+06	1.25321e+06	1.78373e+06	1.50881e+06	1.75667e+06	1.79452e+06	2.0888e+06	1.74413e+06	1.64619e+06	1.7178e+06	1.91276e+06	1.73901e+06	1.71277e+06	10	1.47583	0.0113571	0.19225	2.77909	FALSE
O75489	6	NADH dehydrogenase [ubiquinone] iron-sulfur protein 3, mitochondrial	NDUFS3	3.86274e+06	1.32617e+07	5.14296e+06	1.13515e+07	5.63211e+06	1.06368e+07	7.52843e+06	5.99236e+06	6.86498e+06	4.45709e+06	2.61548e+06	9.13223e+06	7.55767e+06	3.06237e+06	6.72861e+06	5.04391e+06	5.65894e+06	6.48188e+06	4.11757e+06	5.8579e+06	2	0.752791	0.204168	0.544756	-1.31125	FALSE
O75531	2	Barrier-to-autointegration factor;Barrier-to-autointegration factor, N-terminally processed	BANF1	2.30675e+06	1.87687e+07	7.64225e+06	3.01817e+07	4.19691e+07	3.00125e+06	2.94487e+06	4.78779e+07	6.3594e+06	1.82988e+07	1.52482e+06	89356	2.21346e+07	5.85597e+06	2.49768e+07	7.44209e+06	1.74912e+07	2.33386e+06	1.82533e+07	5.80985e+06	5	0.590529	0.239156	0.580032	-1.21211	FALSE
O75533	5	Splicing factor 3B subunit 1	SF3B1	1.32204e+06	1.90564e+06	4.16998e+06	2.76398e+06	4.38758e+06	1.19528e+06	767117	3.96775e+06	4.47778e+06	3.53638e+06	5.60059e+06	2.6721e+06	8.06547e+06	1.22927e+06	425522	1.43419e+06	2.77881e+06	1.03996e+06	6.11988e+06	4.1985e+06	7	1.17796	0.980577	0.843798	-0.0246423	FALSE
O75569	2	Interferon-inducible double-stranded RNA-dependent protein kinase activator A	PRKRA	1.2137e+06	6.74576e+06	3.23375e+06	1.89679e+06	6.94105e+06	1.49234e+06	7.27338e+06	1.96468e+06	1.50289e+06	1.85362e+06	842907	2.89571e+06	3.2495e+06	1.45111e+06	2.43963e+06	1.56028e+06	3.15073e+06	3.31004e+06	2.89708e+06	2.55303e+06	8	0.713701	0.506569	0.715811	-0.675955	FALSE
O75608	6	Acyl-protein thioesterase 1	LYPLA1	1.61215e+07	9.8592e+06	1.18594e+07	7.29915e+06	5.06632e+06	1.09036e+07	2.10002e+07	2.46401e+07	9.27627e+06	2.35178e+07	1.7435e+06	7.73214e+06	1.14818e+06	5.07969e+06	8.82485e+06	1.97254e+07	1.04656e+07	5.44132e+06	3.39527e+07	1.26745e+07	0	0.765267	0.0604327	0.363237	-1.9863	FALSE
O75643	6	U5 small nuclear ribonucleoprotein 200 kDa helicase	SNRNP200	357892	1.16597e+06	1.55012e+06	768222	2.38761e+06	2.66422e+06	1.7646e+06	1.35673e+06	2.53185e+06	2.44208e+06	1.52336e+06	1.15314e+06	985474	1.54498e+06	1.19562e+06	3.7682e+06	1.15462e+06	1.34925e+06	2.51113e+06	2.86945e+06	6	1.06274	0.639538	0.758519	0.475333	FALSE
O75781	18	Paralemmin-1	PALM	2.80822e+07	3.54336e+07	2.03803e+07	4.09323e+07	2.46532e+07	3.48022e+07	2.75709e+07	3.25993e+07	2.34346e+07	2.35372e+07	3.75946e+07	3.62276e+07	2.9426e+07	3.52928e+07	3.27656e+07	2.22711e+07	2.90526e+07	2.53123e+07	3.26302e+07	3.14982e+07	0	1.07084	0.477275	0.699439	0.723855	FALSE
O75821	3	Eukaryotic translation initiation factor 3 subunit G	EIF3G	3.02586e+06	389184	3.35607e+06	4.80782e+06	1.00931e+06	2.50757e+06	4.66742e+06	1.72734e+06	2.93845e+06	5.17106e+06	4.94995e+06	4.84184e+06	5.17173e+06	4.37994e+06	5.37005e+06	5.66502e+06	1.46973e+06	3.69161e+06	3.37203e+06	5.06902e+06	6	1.48584	0.0582405	0.359803	2.00506	FALSE
O75828	12	Carbonyl reductase [NADPH] 3	CBR3	2.51098e+07	1.31546e+07	1.9885e+07	1.36992e+07	1.14063e+07	3.02447e+07	1.62857e+07	1.54813e+07	3.27176e+07	3.0038e+07	1.2407e+07	4.81633e+06	6.87888e+06	2.64316e+07	1.44255e+07	2.38617e+07	1.57231e+07	1.31405e+07	1.37565e+07	2.26463e+07	0	0.740726	0.0902238	0.42173	-1.77746	FALSE
O75832	4	26S proteasome non-ATPase regulatory subunit 10	PSMD10	4.04668e+06	9.01002e+06	8.79963e+06	1.18293e+06	791954	8.2948e+06	2.9389e+06	7.65719e+06	5.87203e+06	8.57819e+06	1.83923e+06	2.24296e+06	3.79981e+06	606443	3.51493e+06	5.6654e+06	2.78213e+06	1.49569e+07	1.11029e+07	4.57525e+06	1	0.893545	0.564781	0.732676	-0.585158	FALSE
O75874	25	Isocitrate dehydrogenase [NADP] cytoplasmic	IDH1	3.11029e+08	2.65805e+08	4.52341e+08	3.59072e+08	2.89069e+08	2.63517e+08	3.19577e+08	2.29193e+08	3.20929e+08	2.29543e+08	1.45643e+08	2.43325e+08	2.36283e+08	2.3633e+08	2.65669e+08	2.95711e+08	2.69803e+08	3.1869e+08	2.71269e+08	2.68147e+08	0	0.839081	0.0699726	0.387122	-1.91109	FALSE
O75882	6	Attractin	ATRN	1.42362e+06	1.2495e+06	868978	596436	4.36664e+06	2.42666e+06	6.18626e+06	5.45551e+06	6.39996e+06	3.38893e+06	3.3673e+06	1.14601e+06	1.2155e+06	5.96085e+06	2.57487e+06	3.7249e+06	3.3103e+06	1.47452e+06	1.62318e+06	4.23089e+06	3	0.884615	0.933428	0.830735	0.0845571	FALSE
O75891	43	Cytosolic 10-formyltetrahydrofolate dehydrogenase	ALDH1L1	2.09708e+08	1.95427e+08	3.27775e+08	1.72921e+08	1.11271e+08	1.82672e+08	2.51713e+08	4.65856e+07	9.712e+07	7.68456e+07	9.84457e+07	2.58473e+08	1.7061e+08	1.05995e+08	1.81247e+08	1.85459e+08	1.03319e+08	2.45546e+08	1.08088e+08	1.49771e+08	0	0.961075	0.828624	0.818226	0.219229	FALSE
O75915	5	PRA1 family protein 3	ARL6IP5	5.91102e+07	1.99857e+07	4.42888e+07	4.3948e+07	5.81535e+07	3.97404e+07	3.99915e+07	2.51484e+07	5.15816e+07	2.69423e+07	4.73059e+07	4.68811e+07	6.31052e+07	3.60802e+07	3.50149e+07	3.31437e+07	5.07934e+07	4.19276e+07	2.79213e+07	2.85524e+07	0	1.00449	0.843816	0.819283	0.199508	FALSE
O75935	7	Dynactin subunit 3	DCTN3	1.37832e+06	1.38091e+06	907462	1.45639e+06	1.33099e+06	1.53876e+06	2.58083e+06	1.46398e+06	1.43665e+06	1.47809e+06	2.71276e+06	3.27995e+06	1.71386e+06	4.05215e+06	1.41222e+06	3.45212e+06	1.55068e+06	3.33674e+06	2.42611e+06	1.47096e+06	5	1.69923	0.0140774	0.204854	2.68214	FALSE
O75937	2	DnaJ homolog subfamily C member 8	DNAJC8	2.5163e+06	6.07589e+06	2.50117e+06	9.73959e+06	873239	1.19387e+07	3.032e+06	2.12576e+06	2.84694e+06	1.04688e+07	1.71495e+06	1.07537e+07	1.15307e+07	1.00667e+07	1.06169e+07	9.1445e+06	5.84087e+06	8.91906e+06	1.20976e+07	8.88048e+06	6	1.7185	0.0315658	0.273258	2.30633	FALSE
O75947	8	ATP synthase subunit d, mitochondrial	ATP5H	2.17486e+07	5.43462e+07	3.56823e+07	2.97818e+07	3.07063e+07	1.81174e+07	2.70558e+07	3.1039e+07	6.76264e+08	2.73391e+07	1.18706e+07	3.46777e+07	2.11729e+07	2.81653e+07	2.17213e+07	7.35459e+06	3.21032e+07	2.19192e+07	1.59386e+07	9.4168e+06	0	0.214625	0.0314763	0.273258	-2.30769	FALSE
O75955	4	Flotillin-1	FLOT1	2.86052e+06	4.04832e+06	203178	2.24412e+06	2.21619e+06	3.344e+06	922485	3.58506e+06	3.27637e+06	5.82287e+06	6.98025e+06	3.56731e+06	1.03391e+06	5.48344e+06	3.03645e+06	659950	3.7568e+06	3.01401e+06	9.03496e+06	3.33381e+06	7	1.3989	0.346883	0.63098	0.962604	FALSE
O76003	8	Glutaredoxin-3	GLRX3	9.24161e+06	8.89151e+06	5.93298e+06	9.69105e+06	9.42438e+06	1.8559e+07	1.96855e+07	8.73459e+06	1.61052e+07	1.2975e+07	1.10324e+07	1.09636e+07	7.60391e+06	1.64008e+07	8.36429e+06	1.21685e+07	1.47296e+07	2.05637e+07	4.1055e+06	1.27237e+07	0	0.995094	0.914476	0.826745	-0.108717	FALSE
O76024	4	Wolframin	WFS1	2.10471e+06	1.63418e+06	1.5664e+06	2.35861e+06	2.10755e+06	1.19428e+06	784477	512758	3.50843e+06	1.64562e+06	2.34784e+06	437369	1.00673e+06	989015	846895	1.80155e+06	712266	1.51959e+06	100481	3.04607e+06	7	0.735361	0.164318	0.521119	-1.44192	FALSE
O76062	1	Delta(14)-sterol reductase	TM7SF2	2.69529e+06	1.88104e+06	2.12037e+06	1.82498e+06	2.35493e+06	2.20878e+06	1.60195e+06	1.27146e+06	2.64172e+06	1.30777e+06	1.11322e+06	1.22047e+06	1.52104e+06	1.07532e+06	1.18719e+06	1.21413e+06	1.1689e+06	1.6099e+06	880854	1.36206e+06	10	0.6205	0.00608108	0.174375	-3.05589	FALSE
O76070	12	Gamma-synuclein	SNCG	5.93119e+07	8.43545e+07	9.79997e+07	1.36689e+08	9.55574e+07	7.55135e+07	1.06556e+08	6.16702e+07	4.74761e+07	7.72124e+07	1.13817e+08	9.64983e+07	1.82207e+08	8.83601e+07	8.04438e+07	8.61028e+07	8.83139e+07	9.92594e+07	8.32068e+07	7.69898e+07	0	1.18147	0.168592	0.521119	1.42677	FALSE
O94760	5	N(G),N(G)-dimethylarginine dimethylaminohydrolase 1	DDAH1	1.50882e+06	3.8444e+06	2.77295e+06	3.23662e+06	2.784e+06	1.96386e+06	3.30359e+06	6.14461e+06	1.97237e+06	4.38933e+06	1.27057e+06	3.12983e+06	3.07409e+06	2.42958e+06	1.78281e+06	2.66341e+06	2.61206e+06	1.71568e+06	4.31643e+06	3.06539e+06	9	0.816396	0.385572	0.654695	-0.886468	FALSE
O94788	15	Retinal dehydrogenase 2	ALDH1A2	3.77759e+07	2.23088e+07	1.30427e+07	1.09148e+07	1.3656e+07	3.4647e+07	1.54571e+07	5.50102e+07	5.53831e+07	4.4148e+07	1.7269e+07	7.96896e+06	2.04706e+07	2.38516e+07	5.19889e+07	1.30601e+07	4.31827e+07	2.36098e+07	3.29589e+07	2.72514e+07	1	0.86528	0.656577	0.762381	-0.451159	FALSE
O94804	3	Serine/threonine-protein kinase 10	STK10	3.06403e+07	2.62158e+07	6.29143e+07	5.42748e+07	2.42497e+07	8.9401e+07	3.17529e+07	5.16572e+07	6.02383e+07	3.0024e+07	1.83597e+07	1.97011e+07	3.59204e+07	1.76269e+07	2.29422e+06	3.43909e+07	2.84962e+07	3.8054e+07	4.2639e+07	5.11741e+06	8	0.525827	0.0133177	0.200846	-2.70729	FALSE
O94826	14	Mitochondrial import receptor subunit TOM70	TOMM70A	6.58786e+06	9.27891e+06	4.272e+06	7.55662e+06	4.13673e+06	4.24476e+06	9.4687e+06	5.64975e+06	1.36428e+07	5.72411e+06	2.06235e+06	6.11931e+06	4.55669e+06	5.02037e+06	4.05385e+06	2.16885e+06	2.79317e+06	5.4784e+06	2.98354e+06	4.43267e+06	1	0.562187	0.0106108	0.187261	-2.80956	FALSE
O94875	9	Sorbin and SH3 domain-containing protein 2	SORBS2	8.13898e+06	6.14134e+06	6.62072e+06	6.05769e+06	5.46355e+06	5.92014e+06	2.61078e+06	9.23177e+06	8.48709e+06	7.4985e+06	2.5438e+06	1.66058e+06	1.96505e+06	4.35211e+06	6.46421e+06	5.90765e+06	6.95582e+06	3.08749e+06	6.95331e+06	2.39399e+06	4	0.639016	0.0247628	0.259572	-2.42145	FALSE
O94903	3	Proline synthase co-transcribed bacterial homolog protein	PROSC	6.24159e+06	1.99456e+06	8.09883e+06	988389	1.97055e+06	6.53002e+06	5.70577e+06	1.39503e+07	1.58508e+07	1.12884e+06	3.95806e+06	3.68849e+06	3.5332e+06	7.35784e+06	4.85326e+06	3.62523e+06	6.45344e+06	1.33361e+07	4.72216e+06	4.78181e+06	1	0.901535	0.544857	0.730614	0.615642	FALSE
O94905	9	Erlin-2	ERLIN2	1.36733e+07	1.90915e+07	1.23496e+07	8.92124e+06	6.53081e+06	7.6117e+06	9.07141e+06	6.86273e+06	1.47082e+07	1.01327e+07	6.75849e+06	8.38729e+06	1.67883e+07	2.0281e+07	1.53608e+07	4.66338e+06	2.37413e+06	6.86269e+06	1.24568e+07	3.87325e+06	0	0.897688	0.253459	0.584799	-1.17476	FALSE
O94911	4	ATP-binding cassette sub-family A member 8	ABCA8	2.632e+06	4.43415e+06	2.48273e+06	4.32346e+06	2.41735e+06	1.11362e+06	1.68705e+06	4.17735e+06	4.02148e+06	1.4066e+06	626090	3.58716e+06	5.85733e+06	4.82766e+06	4.36855e+06	4.67189e+06	3.4924e+06	1.14575e+06	1.84274e+06	3.42117e+06	4	1.17929	0.754906	0.802778	0.316358	FALSE
O94919	3	Endonuclease domain-containing 1 protein	ENDOD1	1.2387e+06	451496	3.64215e+06	2.90238e+06	342741	2.05934e+06	1.04723e+06	4.24278e+06	1.96217e+06	2.6949e+06	1.21272e+06	4.19577e+06	1.3969e+06	2.06854e+06	1.3473e+06	3.98664e+06	1.43563e+06	895478	3.58398e+06	1.57617e+06	9	1.05418	0.573067	0.735939	0.572646	FALSE
O94973	11	AP-2 complex subunit alpha-2	AP2A2	2.44359e+06	8.34309e+06	1.26833e+06	2.48659e+06	1.1969e+06	5.68165e+06	6.44545e+06	2.91748e+06	9.20575e+06	1.24061e+07	3.59871e+06	7.91257e+06	8.22827e+06	3.77757e+06	5.70615e+06	1.30118e+07	4.57208e+06	6.46445e+06	3.37398e+06	9.88675e+06	2	1.26982	0.119534	0.468473	1.62404	FALSE
O94979	10	Protein transport protein Sec31A	SEC31A	3.21331e+06	3.38832e+06	1.39842e+06	577866	2.0904e+06	674503	4.60197e+06	950655	1.20006e+07	7.95532e+06	2.49244e+06	3.93356e+06	1.48318e+06	4.77828e+06	1.39227e+06	7.42811e+06	8.14634e+06	5.24896e+06	2.23436e+06	5.0444e+06	0	1.14465	0.243855	0.583113	1.19966	FALSE
O95168	2	NADH dehydrogenase [ubiquinone] 1 beta subcomplex subunit 4	NDUFB4	3.68259e+06	3.2712e+06	3.33173e+06	1.70338e+06	1.27478e+06	4.98746e+06	2.24342e+06	1.56127e+06	5.51698e+06	1.39753e+06	2.60796e+06	1.86264e+06	1.60309e+06	1.53741e+06	3.81533e+06	1.48441e+06	1.48642e+06	1.81111e+06	2.93402e+06	2.27186e+06	7	0.739178	0.321568	0.618143	-1.01561	FALSE
O95169	2	NADH dehydrogenase [ubiquinone] 1 beta subcomplex subunit 8, mitochondrial	NDUFB8	2.66336e+06	2.2758e+06	1.07394e+06	2.58052e+06	2.38046e+06	1.88395e+06	1.79603e+06	1.44466e+06	2.16614e+06	1.10597e+06	3.81379e+06	1.16821e+06	3.09726e+06	1.92329e+06	3.25964e+06	846822	1.0751e+06	1.457e+06	2.02275e+06	1.14565e+06	10	1.02265	0.771685	0.807678	-0.29401	FALSE
O95197	3	Reticulon-3	RTN3	6.67627e+06	4.19108e+07	1.74755e+07	4.46737e+07	9.6768e+06	7.43927e+06	2.26433e+07	1.96648e+07	2.22667e+07	4.60193e+07	8.26801e+06	1.56401e+07	2.53851e+07	2.96399e+07	1.29715e+07	7.92342e+06	1.8771e+07	1.69741e+07	9.1744e+07	5.04798e+06	1	0.974496	0.639324	0.758519	-0.47564	FALSE
O95202	6	LETM1 and EF-hand domain-containing protein 1, mitochondrial	LETM1	3.57009e+06	6.23084e+06	1.87396e+06	1.43391e+07	2.79557e+06	4.49439e+06	6.54282e+06	5.95349e+06	4.46074e+06	2.34191e+06	1.24815e+06	168227	685769	7.20816e+06	1.90003e+06	2.72105e+06	850327	1.3757e+06	1.09777e+06	1.47515e+06	7	0.35607	0.00200058	0.110627	-3.53532	FALSE
O95210	7	Starch-binding domain-containing protein 1	STBD1	4.82848e+06	7.05436e+06	5.1289e+06	8.52996e+06	2.91539e+06	5.8001e+06	2.56765e+07	1.15674e+06	2.86088e+06	2.03928e+07	997117	1.63096e+06	3.76317e+06	1.10238e+06	5.61869e+06	5.11224e+06	3.18916e+06	4.62485e+06	3.44192e+06	625264	2	0.35694	0.0275261	0.27244	-2.37153	FALSE
O95292	6	Vesicle-associated membrane protein-associated protein B/C	VAPB	1.28919e+07	7.71793e+06	1.5535e+07	1.06418e+07	1.18465e+07	7.91625e+06	1.27416e+07	8.99134e+06	6.91065e+06	1.14491e+07	1.01609e+07	5.92239e+06	8.07826e+06	7.28124e+06	1.44746e+07	1.04457e+07	2.0802e+07	1.19967e+07	1.27931e+07	1.02173e+07	0	1.05186	0.886742	0.825813	0.144198	FALSE
O95295	3	SNARE-associated protein Snapin	SNAPIN	1.568e+06	1.3467e+06	1.9174e+06	1.12002e+06	1.27268e+06	1.57418e+06	1.73507e+06	1.92391e+06	850150	1.25075e+06	1.39292e+06	320265	553848	1.76782e+06	2.17878e+06	1.16328e+06	691031	926248	1.07395e+06	971948	8	0.758308	0.0968962	0.427872	-1.73914	FALSE
O95299	3	NADH dehydrogenase [ubiquinone] 1 alpha subcomplex subunit 10, mitochondrial	NDUFA10	4.71435e+06	2.7773e+06	3.60901e+06	2.68634e+06	3.56621e+06	3.46921e+06	5.02846e+06	2.46787e+06	4.57072e+06	2.39553e+06	2.24906e+06	2.486e+06	2.26912e+06	2.41453e+06	2.44752e+06	2.37011e+06	1.87921e+06	1.90001e+06	1.91375e+06	1.59761e+06	7	0.610087	0.00602363	0.174375	-3.06005	FALSE
O95336	11	6-phosphogluconolactonase	PGLS	6.08518e+07	5.46298e+07	5.50547e+07	6.57376e+07	5.54831e+07	7.5739e+07	1.30327e+08	5.29313e+07	6.32976e+07	5.73418e+07	3.81097e+07	4.7249e+07	4.46723e+07	1.61049e+08	5.66278e+07	1.27873e+08	5.66244e+07	6.79194e+07	5.72783e+07	5.5926e+07	0	1.06246	0.95679	0.838746	-0.0548434	FALSE
O95340	3	Bifunctional 3-phosphoadenosine 5-phosphosulfate synthase 2;Sulfate adenylyltransferase;Adenylyl-sulfate kinase	PAPSS2	1.27445e+06	1.80764e+06	1.7238e+06	1.67418e+06	2.09235e+06	2.6097e+06	1.40289e+06	2.80362e+06	2.45806e+06	4.52191e+06	2.17344e+06	918944	3.10736e+06	3.40093e+06	1.41082e+06	3.56199e+06	2.98182e+06	2.43369e+06	4.2904e+06	2.74519e+06	6	1.20815	0.379667	0.652008	0.897749	FALSE
O95359	10	Transforming acidic coiled-coil-containing protein 2	TACC2	478007	710422	4.2489e+06	5.69608e+06	5.65642e+06	437196	3.10992e+06	588022	3.68854e+06	729822	2.03432e+06	70804.9	35503.2	330293	266521	440329	1.41081e+06	1.97209e+06	548878	402253	12	0.296402	0.00877989	0.181483	-2.89399	FALSE
O95372	2	Acyl-protein thioesterase 2	LYPLA2	1.9542e+06	2.32417e+06	5.66318e+06	3.23727e+06	2.41426e+06	3.58262e+06	4.2853e+06	3.75161e+06	3.0679e+06	3.6981e+06	2.84294e+06	2.06889e+06	3.69233e+06	3.0691e+06	2.80949e+06	8.41306e+06	1.08839e+07	3.94257e+06	2.66198e+06	7.39166e+06	4	1.40606	0.248609	0.58315	1.18724	FALSE
O95373	9	Importin-7	IPO7	1.85926e+06	4.75384e+06	4.41622e+06	1.28496e+06	1.78796e+06	971724	2.89917e+06	1.46664e+06	5.35537e+06	7.12104e+06	4.16954e+06	8.80095e+06	3.62638e+06	2.37163e+06	1.83329e+06	6.24969e+06	1.36042e+06	8.24205e+06	5.13322e+06	4.83153e+06	4	1.46066	0.169167	0.521119	1.42475	FALSE
O95379	2	Tumor necrosis factor alpha-induced protein 8	TNFAIP8	665018	3.71759e+06	890684	2.4166e+06	5.45744e+06	4.04261e+06	2.57445e+06	2.59736e+06	4.42035e+06	822141	4.05625e+06	3.27847e+06	2.6679e+06	2.96873e+06	1.88084e+06	1.64022e+06	1.88293e+06	3.71253e+06	860565	1.51504e+06	9	0.886221	0.989536	0.843798	0.0132747	FALSE
O95394	5	Phosphoacetylglucosamine mutase	PGM3	5.76609e+06	8.89151e+06	7.15411e+06	6.8776e+06	6.32554e+06	5.77516e+06	7.25447e+06	349401	9.04791e+06	8.45749e+06	7.6477e+06	4.90018e+06	3.93173e+06	2.03016e+06	8.88397e+06	3.86718e+06	9.77546e+06	4.44941e+06	7.55494e+06	6.41022e+06	0	0.902149	0.954234	0.838236	0.0580917	FALSE
O95445	4	Apolipoprotein M	APOM	2.12123e+06	2.27103e+06	3.61979e+06	1.54276e+06	7.24483e+06	7.03339e+06	1.23498e+06	3.88857e+06	4.55007e+06	1.38793e+06	8.1695e+06	5.97325e+06	3.70395e+06	651322	3.46442e+06	8.65032e+06	5.46545e+06	9.3043e+06	2.27205e+06	8.90902e+06	7	1.62098	0.179568	0.530055	1.38921	FALSE
O95479	12	GDH/6PGL endoplasmic bifunctional protein;Glucose 1-dehydrogenase;6-phosphogluconolactonase	H6PD	7.71026e+06	2.69982e+06	1.75896e+06	5.59631e+06	3.84622e+06	1.30157e+07	4.25586e+06	2.27956e+06	3.49046e+07	2.96972e+07	7.83404e+06	3.22459e+06	1.60908e+06	1.62899e+07	1.21269e+07	8.78709e+06	2.75888e+06	3.67103e+06	1.27669e+07	1.44508e+07	0	0.789671	0.948237	0.837319	0.065715	FALSE
O95571	4	Persulfide dioxygenase ETHE1, mitochondrial	ETHE1	5.10892e+06	5.38471e+06	7.16205e+06	3.57872e+06	3.47525e+06	5.64783e+06	4.83587e+06	6.72405e+06	5.78279e+06	5.59053e+06	2.64124e+06	1.36885e+06	230877	1.75839e+06	1.2615e+06	2.2355e+06	3.73445e+06	2.36311e+06	6.70511e+06	3.82447e+06	8	0.490207	0.000874214	0.0732581	-3.88622	FALSE
O95573	5	Long-chain-fatty-acid--CoA ligase 3	ACSL3	2.81933e+06	2.7386e+06	777226	2.47416e+06	1.15189e+06	2.10514e+06	1.68307e+06	1.12488e+06	4.41481e+06	3.12297e+06	12588.9	1.3983e+06	1.33112e+06	1.62578e+06	803670	759472	404795	1.28105e+06	1.03503e+06	1.37038e+06	7	0.447178	0.02827	0.27244	-2.35889	FALSE
O95747	8	Serine/threonine-protein kinase OSR1	OXSR1	3.78616e+06	63110.2	2.84915e+06	1.65448e+06	1.51675e+06	3.83463e+06	5.14483e+06	1.23394e+06	1.70237e+06	2.93404e+06	5.45858e+06	129631	957104	1.89081e+06	1.19652e+06	1.62685e+06	4.12845e+06	4.36029e+06	1.97813e+06	2.72694e+06	1	0.989233	0.97392	0.843248	0.0330901	FALSE
O95782	13	AP-2 complex subunit alpha-1	AP2A1	8.57672e+06	1.95729e+06	5.61766e+06	3.94536e+06	4.28785e+06	8.65638e+06	1.10828e+07	6.80683e+06	1.46973e+07	2.56225e+07	6.41187e+06	5.36976e+06	8.00902e+06	1.17378e+07	1.57193e+07	2.38828e+07	8.50138e+06	1.2876e+07	9.34342e+06	1.88462e+07	0	1.3227	0.0774772	0.408029	1.85805	FALSE
O95793	2	Double-stranded RNA-binding protein Staufen homolog 1	STAU1	1.51061e+07	8.42452e+06	6.92754e+06	8.63924e+06	8.28684e+06	1.87315e+06	9.87768e+06	1.90586e+06	9.487e+06	1.17459e+06	7.35972e+06	348233	9.46826e+06	1.69443e+06	1.18713e+07	8.28153e+06	808585	1.39674e+07	452490	1.87991e+07	9	1.01881	0.422216	0.67331	-0.818859	FALSE
O95810	20	Serum deprivation-response protein	SDPR	3.56937e+08	3.01603e+08	2.74664e+08	3.20765e+08	2.4682e+08	2.62111e+08	2.90721e+08	2.43378e+08	3.361e+08	1.47576e+08	1.6923e+08	2.86929e+08	1.7459e+08	1.91527e+08	2.16548e+08	2.02581e+08	2.39271e+08	3.05993e+08	2.14715e+08	2.9795e+08	0	0.826898	0.0878377	0.419884	-1.79176	FALSE
O95817	14	BAG family molecular chaperone regulator 3	BAG3	4.1299e+06	2.19497e+07	2.64633e+06	1.09289e+07	8.59321e+06	1.04217e+07	1.4743e+07	1.5781e+07	1.44328e+07	1.08676e+07	5.22243e+06	1.02187e+07	1.95707e+06	2.32034e+07	9.39296e+06	1.0893e+07	2.03524e+07	1.44824e+07	1.46912e+07	5.79339e+06	0	1.01496	0.911241	0.826708	-0.112848	FALSE
O95825	3	Quinone oxidoreductase-like protein 1	CRYZL1	1.68281e+06	1.58674e+06	1.70536e+06	3.77134e+06	2.71832e+06	550945	5.72474e+06	4.66311e+06	3.52936e+06	4.36139e+06	4.91871e+06	3.38654e+06	1.85965e+06	6.02857e+06	4.65723e+06	3.15138e+06	1.79857e+06	1.98927e+06	5.61882e+06	3.23943e+06	7	1.20975	0.308605	0.613979	1.04388	FALSE
O95831	13	Apoptosis-inducing factor 1, mitochondrial	AIFM1	1.18421e+07	2.34903e+07	1.23254e+07	2.70904e+07	9345115	2.65652e+07	5.38702e+06	4.301e+06	1.26849e+07	6.87296e+06	6.46664e+06	1.38061e+07	5.09143e+06	1.11255e+07	1.11966e+07	3.07167e+06	1.24114e+07	1.61951e+07	8.07713e+06	1.33376e+06	0	0.634544	0.122619	0.47087	-1.60981	FALSE
O95865	13	N(G),N(G)-dimethylarginine dimethylaminohydrolase 2	DDAH2	1.76312e+08	1.25996e+08	1.60552e+08	1.48828e+08	1.6598e+08	2.2643e+08	1.84356e+08	1.44466e+08	1.61959e+08	1.33398e+08	1.20579e+08	1.42403e+08	1.02059e+08	1.77599e+08	1.5102e+08	1.71949e+08	1.85619e+08	1.49595e+08	1.68335e+08	1.44667e+08	0	0.929709	0.416875	0.670306	-0.828473	FALSE
O95881	2	Thioredoxin domain-containing protein 12	TXNDC12	2.37716e+06	2.67399e+06	2.96102e+06	2.49059e+06	2.29823e+06	3.89406e+06	4.14741e+06	3.04689e+06	4.42438e+06	5.36966e+06	3.78928e+06	1.21281e+06	2.41173e+06	5.8458e+06	2.97226e+06	2.03035e+06	982901	1.81171e+06	4.15907e+06	3.59872e+06	4	0.855455	0.250283	0.58315	-1.18291	FALSE
O96000	3	NADH dehydrogenase [ubiquinone] 1 beta subcomplex subunit 10	NDUFB10	1.99579e+06	156057	385542	4.97621e+06	519974	3.55381e+06	5.12318e+06	3.60838e+06	4.26394e+06	3.13058e+06	1.0405e+06	1.13824e+06	538508	3.73125e+06	3.31371e+06	2.45657e+06	4.68687e+06	4.61283e+06	3.34626e+06	3.95211e+06	7	1.03981	0.393819	0.659916	0.870903	FALSE
P00167	6	Cytochrome b5	CYB5A	2.22752e+07	1.09413e+08	6.7627e+07	2.2275e+07	3.80587e+07	2.56328e+07	3.14219e+07	3.25658e+07	3.66652e+07	3.12197e+07	1.05287e+07	5.9255e+07	3.33684e+07	5.27416e+07	4.46309e+07	1.10018e+07	5.00889e+07	2.50785e+07	4.05547e+07	1.85741e+07	0	0.829004	0.39509	0.660047	-0.868522	FALSE
P00325	25	Alcohol dehydrogenase 1B;Alcohol dehydrogenase 1A	ADH1B;ADH1A	3.86503e+09	1.2106e+09	2.09303e+09	2.03153e+09	1.90967e+09	3.01837e+09	2.83489e+09	2.83694e+09	2.04818e+09	1.44535e+09	1.29449e+09	1.7562e+09	1.08735e+09	1.42925e+09	1.74048e+09	1.41958e+09	1.36338e+09	2.54731e+09	1.64702e+09	2.36691e+09	0	0.714873	0.027932	0.27244	-2.3646	FALSE
P00326	15	Alcohol dehydrogenase 1C	ADH1C	3.83767e+06	1.77871e+06	1.97162e+06	2.79973e+06	1.3724e+06	2.95868e+06	2.76596e+06	5.59367e+06	1.43942e+07	2.21887e+06	633476	3.69812e+06	1.59839e+06	3.12712e+06	2.59974e+06	2.19273e+06	4.69019e+06	2.8822e+06	5.77778e+06	4.85317e+06	4	0.80755	0.684792	0.774725	-0.411713	FALSE
P00338	25	L-lactate dehydrogenase A chain	LDHA	8.87843e+08	6.07048e+08	8.74697e+08	7.7087e+08	8.05234e+08	8.19134e+08	9.37497e+08	6.95719e+08	8.88588e+08	5.25782e+08	6.25221e+08	7.19399e+08	6.04467e+08	9.20446e+08	7.53047e+08	7.32066e+08	8.33822e+08	9.2116e+08	6.74195e+08	6.91442e+08	0	0.956845	0.653442	0.761004	-0.455586	FALSE
P00352	31	Retinal dehydrogenase 1	ALDH1A1	1.64078e+09	1.38232e+09	1.27452e+09	1.01128e+09	1.16772e+09	1.4674e+09	8.57126e+08	1.07654e+09	8.7675e+08	1.12798e+09	8.06398e+08	1.12765e+09	9.6696e+08	1.03121e+09	1.45281e+09	9.2858e+08	9.67225e+08	1.02644e+09	8.86003e+08	1.25425e+09	0	0.879243	0.190522	0.534792	-1.35351	FALSE
P00367	21	Glutamate dehydrogenase 1, mitochondrial;Glutamate dehydrogenase 2, mitochondrial	GLUD1;GLUD2	1.72001e+07	1.12862e+08	6.46034e+07	1.14066e+08	3.59812e+07	3.36403e+07	3.91894e+07	7.00793e+07	5.00653e+07	8.08536e+07	3.10345e+07	5.77402e+07	4.10281e+07	2.22112e+07	6.15818e+07	5.10829e+07	6.35773e+07	4.20619e+07	4.39029e+07	4.08752e+07	0	0.735757	0.339394	0.626458	-0.977997	FALSE
P00387	13	NADH-cytochrome b5 reductase 3;NADH-cytochrome b5 reductase 3 membrane-bound form;NADH-cytochrome b5 reductase 3 soluble form	CYB5R3	1.97014e+08	2.38973e+08	1.61911e+08	1.86875e+08	1.5675e+08	2.14559e+08	9.92571e+07	1.72579e+08	1.95928e+08	1.52824e+08	1.7511e+08	2.58148e+08	1.39329e+08	3.21587e+08	1.59376e+08	1.71238e+08	2.52186e+08	1.87021e+08	1.33374e+08	1.29713e+08	0	1.08466	0.63228	0.758519	0.485719	FALSE
P00390	8	Glutathione reductase, mitochondrial	GSR	1.24486e+07	6.92743e+06	6.90848e+06	7.87829e+06	3.54171e+06	2.07808e+07	2.79997e+07	1.37725e+07	1.50046e+07	2.15852e+07	7.91984e+06	7.06239e+06	4.81092e+06	2.84076e+07	1.43752e+07	2.82156e+07	2.44153e+07	3.05985e+07	1.44968e+07	2.38596e+07	0	1.34575	0.171552	0.521119	1.41645	FALSE
P00395	1	Cytochrome c oxidase subunit 1	MT-CO1	4.98257e+06	8.91031e+06	8.55177e+06	5.63497e+06	8.63714e+06	3.68724e+06	7.61751e+06	4.5757e+06	6.49784e+06	3.66509e+06	9.07571e+06	6.24146e+06	4.70702e+06	7.85754e+06	5.57909e+06	5.17833e+06	5.09496e+06	4.63403e+06	2.85001e+06	6.61207e+06	9	0.921448	0.661213	0.764926	-0.444629	FALSE
P00403	4	Cytochrome c oxidase subunit 2	MT-CO2	2.18452e+07	5.35141e+07	4.38091e+07	6.04791e+07	3.21599e+07	1.49008e+07	4.28364e+07	2.57478e+07	3.83661e+07	2.49943e+07	1.11085e+07	2.72512e+07	1.80857e+07	2.76065e+07	3.15209e+07	3.09766e+07	1.05527e+07	2.56091e+07	1.63223e+07	3.07249e+07	0	0.640615	0.0309821	0.273258	-2.31526	FALSE
P00441	9	Superoxide dismutase [Cu-Zn]	SOD1	6.0731e+08	4.7055e+08	5.43391e+08	7.26597e+08	5.74864e+08	6.72898e+08	6.9932e+08	8.40356e+08	6.10694e+08	4.07289e+08	4.10872e+08	4.44764e+08	2.90015e+08	5.31032e+08	4.31347e+08	5.7155e+08	7.11279e+08	3.80472e+08	5.62389e+08	4.97324e+08	0	0.785118	0.0234788	0.251288	-2.44643	FALSE
P00450	46	Ceruloplasmin	CP	7.07726e+08	6.34665e+08	5.01921e+08	6.5743e+08	7.42787e+08	6.8916e+08	6.24257e+08	9.72036e+08	5.56324e+08	4.11104e+08	8.03233e+08	1.02785e+09	5.22436e+08	6.19568e+08	6.033e+08	1.16834e+09	1.2003e+09	7.50892e+08	1.06347e+09	1.29261e+09	0	1.39317	0.00978264	0.181483	2.84587	FALSE
P00488	20	Coagulation factor XIII A chain	F13A1	3.45245e+07	7.0533e+07	4.75123e+07	2.12438e+07	3.69098e+07	5.67025e+07	7.3793e+07	1.4845e+07	5.45284e+07	5.54178e+07	9.18018e+07	6.79541e+07	1.0103e+08	4.30808e+07	9.57655e+07	6.27624e+07	3.88775e+07	1.07917e+08	7.37476e+07	3.90936e+07	0	1.54939	0.027804	0.27244	2.36678	FALSE
P00491	12	Purine nucleoside phosphorylase	PNP	2.05227e+07	4.96875e+07	4.03512e+07	1.26086e+07	4.1392e+07	2.86848e+07	5.16938e+07	2.66134e+07	2.41289e+07	2.81427e+07	4.04386e+07	1.836e+07	3.99364e+06	3.1609e+07	1.99982e+07	4.54588e+07	3.78086e+07	4.90855e+07	2.78503e+07	2.54493e+07	0	0.926585	0.503786	0.715498	-0.680437	FALSE
P00492	11	Hypoxanthine-guanine phosphoribosyltransferase	HPRT1	5.84532e+06	2.02464e+07	4.80405e+06	3.73534e+06	2.68315e+06	1.50719e+07	2.72159e+07	1.30787e+07	1.20241e+07	2.34658e+07	8.30572e+06	4.91587e+06	2.63985e+06	1.20107e+07	4.43216e+06	3.00525e+07	2.2492e+07	1.82217e+07	2.22143e+07	2.14063e+07	0	1.1445	0.563103	0.732676	0.587703	FALSE
P00505	9	Aspartate aminotransferase, mitochondrial	GOT2	1.23013e+07	4.14441e+06	4.45888e+06	2.55112e+06	1.53544e+06	1.0257e+07	5.30947e+06	9.07806e+06	1.14616e+07	1.44375e+07	6.31288e+06	3.84173e+06	1.9107e+07	1.23845e+07	1.87853e+07	9.68628e+06	1.02081e+07	4.28112e+06	1.34084e+07	1.24641e+07	1	1.46263	0.0901651	0.42173	1.77781	FALSE
P00558	29	Phosphoglycerate kinase 1	PGK1	7.07327e+08	7.20564e+08	8.21352e+08	7.27342e+08	7.46802e+08	8.52546e+08	9.3758e+08	7.04958e+08	1.04852e+09	8.4048e+08	6.32281e+08	6.57253e+08	6.66028e+08	9.69446e+08	6.39396e+08	1.05129e+09	7.23539e+08	1.01581e+09	9.11525e+08	9.0982e+08	0	1.0085	0.971918	0.842394	-0.0356319	FALSE
P00568	11	Adenylate kinase isoenzyme 1	AK1	4.37182e+07	5.35043e+07	5.21531e+07	3.88332e+07	6.19089e+07	8.46578e+07	8.52399e+07	7.28417e+07	7.75189e+07	4.98399e+07	5.90171e+07	3.0416e+07	1.59e+07	4.4641e+07	3.16019e+07	7.25417e+07	6.72803e+07	1.02797e+08	6.48741e+07	5.61756e+07	0	0.879121	0.149443	0.502808	-1.4973	FALSE
P00734	28	Prothrombin;Activation peptide fragment 1;Activation peptide fragment 2;Thrombin light chain;Thrombin heavy chain	F2	1.27131e+08	1.41762e+08	1.32093e+08	1.13331e+08	1.10211e+08	1.55746e+08	1.36996e+08	1.97576e+08	1.29393e+08	1.09156e+08	1.15778e+08	1.42362e+08	7.90085e+07	1.38017e+08	1.54605e+08	1.76339e+08	2.20235e+08	1.13963e+08	9.96711e+07	2.05461e+08	0	1.06801	0.76621	0.807232	0.301285	FALSE
P00736	15	Complement C1r subcomponent;Complement C1r subcomponent heavy chain;Complement C1r subcomponent light chain	C1R	2.87501e+07	2.00813e+07	1.89443e+07	1.75872e+07	2.52873e+07	2.33712e+07	3.80548e+07	3.71778e+07	3.24246e+07	3.88783e+07	2.39423e+07	2.79085e+07	1.75118e+07	2.7462e+07	2.40155e+07	3.91796e+07	5.20508e+07	5.00753e+07	5.0313e+07	2.96563e+07	0	1.21941	0.14363	0.497006	1.52018	FALSE
P00738	30	Haptoglobin;Haptoglobin alpha chain;Haptoglobin beta chain	HP	1.42507e+09	1.64026e+09	1.46553e+09	5.08008e+09	3.43032e+09	2.54497e+09	8.34317e+08	2.72368e+09	1.74594e+09	1.99693e+09	3.70965e+09	4.6639e+09	1.45806e+09	2.42759e+09	3.99574e+09	3.43535e+09	7.69302e+09	2.06334e+09	5.35362e+09	4.68205e+09	0	1.72509	0.0122301	0.198939	2.74577	FALSE
P00739	20	Haptoglobin-related protein	HPR	1.80045e+07	9.33286e+06	1.84615e+07	2.26166e+07	3.21023e+07	3.1453e+07	5.61138e+06	2.65558e+07	1.96263e+07	1.21087e+07	1.57159e+07	6.00584e+06	3.00224e+06	7.35241e+06	1.85916e+07	3.39613e+07	4.08861e+07	4.9145e+06	1.3563e+07	3.35247e+07	1	0.906289	0.316821	0.615713	-1.02587	FALSE
P00746	9	Complement factor D	CFD	3.69039e+06	6.44048e+06	1.62739e+06	1.47304e+06	1.79354e+06	1.23507e+07	1.94765e+07	2.50961e+07	3.31373e+07	1.1936e+07	1.12742e+06	9.55624e+06	1.49988e+07	9.11655e+06	1.70478e+06	1.51706e+07	7.88499e+06	7.48689e+06	2.13075e+07	2.29509e+07	0	0.951148	0.637334	0.758519	0.478482	FALSE
P00747	27	Plasminogen;Plasmin heavy chain A;Activation peptide;Angiostatin;Plasmin heavy chain A, short form;Plasmin light chain B	PLG	8.63011e+07	7.24839e+07	5.375e+07	6.06683e+07	5.09041e+07	8.92511e+07	8.2842e+07	1.07182e+08	7.2207e+07	7.16572e+07	1.24832e+08	8.96155e+07	3.94739e+07	1.18027e+08	7.56257e+07	1.21912e+08	1.76339e+08	1.32816e+08	1.59031e+08	1.81307e+08	0	1.63129	0.00293891	0.125011	3.37088	FALSE
P00748	4	Coagulation factor XII;Coagulation factor XIIa heavy chain;Beta-factor XIIa part 1;Coagulation factor XIIa light chain	F12	1.39837e+07	9.34021e+06	1.40799e+06	5.13023e+06	7.99304e+06	1.47854e+07	1.60352e+07	2.45396e+07	6.49557e+06	9345115	2.00603e+06	1.50004e+07	8.36048e+06	1.16147e+07	4.31564e+06	2.0166e+07	3.53593e+07	3.15509e+07	2.6815e+07	4.41727e+07	1	1.82806	0.101997	0.437356	1.71134	FALSE
P00751	29	Complement factor B;Complement factor B Ba fragment;Complement factor B Bb fragment	CFB	1.89103e+08	1.38256e+08	1.15686e+08	1.79406e+08	2.01117e+08	2.33235e+08	1.74378e+08	2.36011e+08	1.68634e+08	1.54758e+08	3.0853e+08	2.46909e+08	1.31952e+08	1.74626e+08	2.24485e+08	2.60394e+08	3.82429e+08	2.46252e+08	3.67483e+08	4.38143e+08	0	1.55324	0.00226378	0.113801	3.4826	FALSE
P00813	5	Adenosine deaminase	ADA	1.72472e+06	4.71263e+06	2.8206e+06	2.65434e+06	6.19719e+06	4.54108e+06	1.03728e+07	8.9776e+06	6.98688e+06	6.36212e+06	626323	770031	6.6805e+06	1.84663e+06	1.03659e+07	6.37765e+06	7.87736e+06	6.51709e+06	6.19712e+06	2.47504e+06	5	0.898532	0.331064	0.621345	-0.995398	FALSE
P00846	1	ATP synthase subunit a	MT-ATP6	6.80923e+06	9.28954e+06	1.2483e+06	1.89934e+06	1.29149e+06	487069	1.44096e+06	1.59081e+06	1.97053e+06	2.9612e+06	1.256e+06	1.54314e+06	1.77105e+06	1.79541e+06	766036	1.58695e+06	1.842e+06	2.3586e+06	968146	1.52247e+06	7	0.531584	0.251846	0.58315	-1.17889	FALSE
P00915	17	Carbonic anhydrase 1	CA1	1.03379e+09	2.27972e+09	1.90818e+09	6.86225e+08	2.22793e+09	1.86545e+09	1.96623e+09	1.65555e+09	9.08989e+08	1.44848e+09	2.53697e+09	2.60826e+09	6.12503e+08	2.90803e+09	4.19653e+08	2.05324e+09	2.08666e+09	3.57358e+09	2.00525e+09	1.85893e+09	0	1.29301	0.484484	0.705639	0.711914	FALSE
P00918	14	Carbonic anhydrase 2	CA2	1.45755e+08	5.08015e+08	4.08309e+08	7.55867e+07	4.12685e+08	4.3002e+08	3.33262e+08	2.17223e+08	1.88749e+08	2.15292e+08	4.31973e+08	3.6229e+08	8.19855e+07	3.13201e+08	7.36987e+07	3.48839e+08	3.22217e+08	5.1794e+08	4.0738e+08	2.69109e+08	0	1.06601	0.858427	0.821715	0.18062	FALSE
P00966	16	Argininosuccinate synthase	ASS1	3.76479e+07	2.93063e+07	5.48766e+07	5.77823e+07	5.27365e+07	6.21646e+07	7.34305e+07	4.28829e+07	3.7409e+07	4.48656e+07	3.79313e+07	2.50642e+07	3.00932e+07	2.77082e+07	2.82163e+07	7.88413e+07	4.11706e+07	6.18296e+07	4.25939e+07	3.71203e+07	0	0.832624	0.111408	0.451879	-1.66304	FALSE
P01008	17	Antithrombin-III	SERPINC1	1.39934e+08	1.05784e+08	1.5477e+08	1.87448e+08	1.53752e+08	2.12132e+08	7.35367e+07	3.04749e+08	1.38443e+08	5.27689e+07	1.49289e+08	1.80435e+08	6.63804e+07	1.20191e+08	1.61602e+08	9.74975e+07	2.82539e+08	9.71334e+07	1.0677e+08	2.30412e+08	0	0.979604	0.99882	0.843898	-0.00149686	FALSE
P01009	27	Alpha-1-antitrypsin;Short peptide from AAT	SERPINA1	4.80179e+09	2.41989e+09	4.54498e+09	5.0403e+09	5.72887e+09	3.76394e+09	3.68529e+09	1.87323e+09	3.90126e+09	2.30604e+09	5.19559e+09	4.55381e+09	3.07225e+09	3.57912e+09	4.31926e+09	5.07428e+09	5.10968e+09	3.61125e+09	5.46754e+09	7.4202e+09	0	1.2453	0.0578817	0.359631	2.00819	FALSE
P01011	12	Alpha-1-antichymotrypsin;Alpha-1-antichymotrypsin His-Pro-less	SERPINA3	5.7586e+07	3.48117e+07	4.96124e+07	8.42976e+07	8.5057e+07	8.59974e+07	4.7988e+07	1.0008e+08	1.85475e+07	600280	1.1311e+08	1.26011e+08	3.98202e+07	1.28622e+07	5.4445e+06	3.11413e+07	9.74674e+07	5.14487e+07	6.84573e+07	1.10105e+08	0	1.16169	0.611507	0.752556	0.51575	FALSE
P01019	11	Angiotensinogen;Angiotensin-1;Angiotensin-2;Angiotensin-3;Angiotensin-4;Angiotensin 1-9;Angiotensin 1-7;Angiotensin 1-5;Angiotensin 1-4	AGT	4.39936e+07	5.88585e+07	6.1019e+07	8.28752e+07	4.25223e+07	1.05204e+08	1.89017e+08	1.32917e+08	8.30599e+07	9.44381e+07	5.99993e+07	1.06546e+08	9.47375e+07	1.08503e+08	6.99662e+07	1.10585e+08	1.40089e+08	5.46913e+07	9.22427e+07	1.42609e+08	0	1.09628	0.30222	0.611115	1.05812	FALSE
P01023	64	Alpha-2-macroglobulin	A2M	1.94188e+09	1.18036e+09	1.13319e+09	1.52168e+09	1.60025e+09	1.22544e+09	2.55695e+09	2.5807e+09	1.40282e+09	1.8903e+09	2.05304e+09	1.25869e+09	6.74721e+08	2.56702e+09	8.97982e+08	2.67633e+09	1.50015e+09	1.37757e+09	3.66216e+09	2.3468e+09	0	1.11629	0.837637	0.819283	0.20752	FALSE
P01024	103	Complement C3;Complement C3 beta chain;C3-beta-c;Complement C3 alpha chain;C3a anaphylatoxin;Acylation stimulating protein;Complement C3b alpha chain;Complement C3c alpha chain fragment 1;Complement C3dg fragment;Complement C3g fragment;Complement C3d fragment;Complement C3f fragment;Complement C3c alpha chain fragment 2	C3	1.73547e+09	2.20052e+09	1.5477e+09	1.88745e+09	2.16616e+09	2.18618e+09	2.36046e+09	3.34511e+09	1.74393e+09	2.04208e+09	2.5933e+09	2.51751e+09	9.2463e+08	2.11876e+09	2.04001e+09	2.06745e+09	3.79145e+09	2.97047e+09	4.21012e+09	4.2202e+09	0	1.29408	0.131256	0.480672	1.57153	FALSE
P01031	27	Complement C5;Complement C5 beta chain;Complement C5 alpha chain;C5a anaphylatoxin;Complement C5 alpha chain	C5	1.9356e+07	1.64827e+07	1.57036e+07	1.8547e+07	3.2199e+07	4.10549e+07	4.70972e+07	6.0979e+07	2.01947e+07	2.33464e+07	3.7967e+07	1.97111e+07	1.9877e+07	3.51629e+07	3.36127e+07	5.81184e+07	7.16089e+07	4.22159e+07	6.52671e+07	8.67803e+07	0	1.59452	0.00746154	0.175323	2.96599	FALSE
P01034	1	Cystatin-C	CST3	3.63157e+06	3.77391e+06	2.25835e+06	1.717e+06	2.42867e+06	3.14199e+06	9.74904e+06	5.26102e+06	4.26344e+06	1.12496e+06	1.5395e+06	2.8981e+06	5.74482e+06	6.94925e+06	5.58421e+06	5.6243e+06	5.06198e+06	7.43029e+06	4.72584e+06	5.8046e+06	7	1.37518	0.115176	0.46152	1.64466	FALSE
P01040	1	Cystatin-A;Cystatin-A, N-terminally processed	CSTA	3.48398e+06	2.42659e+06	2.01741e+06	3.67351e+06	5.54748e+06	1.20756e+06	2.46712e+06	4.78727e+06	5.60639e+06	1.59767e+06	2.9573e+06	3.01293e+06	2.05863e+06	1.76605e+06	525068	1.41202e+06	769186	3.32635e+06	1.43329e+06	682559	8	0.546805	0.0247821	0.259572	-2.42108	FALSE
P01042	22	Kininogen-1;Kininogen-1 heavy chain;T-kinin;Bradykinin;Lysyl-bradykinin;Kininogen-1 light chain;Low molecular weight growth-promoting factor	KNG1	2.37861e+08	2.19399e+08	2.13116e+08	1.00922e+08	1.65331e+08	1.17763e+08	1.36905e+08	3.02482e+08	9.64232e+07	1.36265e+08	1.49648e+08	2.32654e+08	1.51242e+08	1.68801e+08	1.82736e+08	1.98169e+08	2.12571e+08	2.27288e+08	1.72079e+08	2.77048e+08	0	1.14235	0.186159	0.532408	1.36753	FALSE
P01116	5	GTPase KRas;GTPase KRas, N-terminally processed;GTPase HRas;GTPase HRas, N-terminally processed;GTPase NRas	KRAS;HRAS;NRAS	1.27784e+07	9.0141e+06	4.22403e+06	3.91542e+06	1.06627e+07	1.48849e+07	4.04999e+06	7.51885e+06	9.41984e+06	1.34952e+07	3.43456e+06	8.61545e+06	1.95391e+06	8.36512e+06	7.07859e+06	6.09157e+06	8.27674e+06	7.96337e+06	5.45444e+06	6.83211e+06	1	0.712132	0.188786	0.532408	-1.35906	FALSE
P01591	6	Immunoglobulin J chain	IGJ	1.08297e+07	9.28627e+07	1.50692e+07	1.65852e+08	6.14662e+07	3.43884e+07	4.11236e+07	4.44904e+07	1.25329e+07	3.03114e+07	5.9751e+07	3.15575e+07	3.63504e+07	1.50386e+07	7.87351e+06	5.26394e+07	1.12213e+07	8.01729e+07	5.67409e+07	1.46638e+07	0	0.719179	0.496136	0.709262	-0.692828	FALSE
P01594	2	Ig kappa chain V-I region AU;Ig kappa chain V-I region AG		2.18899e+07	1.61402e+07	7.35771e+06	3.15707e+07	3.72598e+07	5.219e+07	9.66361e+06	1.79518e+07	4.63335e+07	1.34231e+07	2.26814e+07	2.50899e+07	7.08838e+06	2.23243e+07	9.66256e+06	3.51091e+07	2.68529e+07	1.28114e+07	3.42468e+07	1.29739e+07	1	0.822919	0.623508	0.757099	-0.498344	FALSE
P04432	4	Ig kappa chain V-I region Daudi;Ig kappa chain V-I region DEE		1.10437e+07	1.42236e+06	3.91878e+06	4.24606e+06	5.21881e+06	6.80149e+06	1.08256e+07	7.91866e+06	9.20911e+06	4.4026e+06	2.22325e+06	6.32581e+06	1.49063e+07	2.10371e+06	9.03229e+06	8.76971e+06	1.05608e+07	1.1199e+06	1.73153e+07	3.07627e+06	8	1.16038	0.911651	0.826708	-0.112325	FALSE
P01599	2	Ig kappa chain V-I region Gal		1.0064e+07	3.30193e+06	3.31041e+06	5.2701e+06	3.31214e+06	6.49315e+06	1.60925e+07	1.3587e+07	5.66609e+06	7.5125e+06	1.05454e+07	4.19838e+06	3.2451e+06	1.92536e+07	2.65207e+06	3.23715e+07	1.30037e+07	9.57898e+06	2.93571e+07	3.21872e+07	1	2.09614	0.0510767	0.343438	2.07112	FALSE
P01602	2	Ig kappa chain V-I region HK102	IGKV1-5	1.62906e+07	1.77569e+07	1.68005e+07	4.42257e+07	2.47211e+07	1.70947e+07	2.85206e+07	8.15274e+06	7.50774e+06	1.74018e+07	2.28624e+07	1.31004e+07	1.25273e+07	2.53316e+07	8.05855e+06	4.17222e+07	2.53326e+07	1.80652e+07	5.01584e+07	6.27369e+06	0	1.12576	0.839567	0.819283	0.205015	FALSE
P01619	5	Ig kappa chain V-III region B6		9.28581e+07	5.70727e+07	4.67092e+07	9.77461e+07	9.03896e+07	9.84961e+07	6.33323e+07	6.81233e+07	1.00218e+08	7.36912e+07	9.71082e+07	7.21211e+07	5.50816e+07	9.30995e+07	4.96905e+07	1.73906e+08	8.88955e+07	9.35872e+07	1.347e+08	1.61407e+08	0	1.29286	0.127308	0.476445	1.58876	FALSE
P01624	2	Ig kappa chain V-III region POM	IGKV3D-7	4.93489e+07	3.9597e+07	1.64052e+07	5.24157e+07	2.5695e+07	2.39031e+07	2.14547e+07	2.82526e+07	4.40298e+07	1.78339e+07	2.82246e+07	3.17063e+07	2.43907e+07	1.22201e+08	2.45836e+07	1.06391e+08	2.41317e+07	4.36326e+07	8.41153e+07	8.59241e+07	0	1.80382	0.0532904	0.349426	2.04986	FALSE
P01700	3	Ig lambda chain V-I region HA		1.72435e+06	9.23478e+06	8.45146e+06	1.7224e+07	1.34613e+07	2.60824e+06	2.89004e+06	1.47257e+07	1.03845e+07	1.03341e+07	1.21739e+07	5.0426e+06	1.99368e+07	1.3525e+07	2.6167e+07	2.52815e+07	9.30159e+06	1.75796e+07	3.6494e+07	5.76591e+06	3	1.88127	0.0441202	0.322433	2.14377	FALSE
P01705	1	Ig lambda chain V-II region NEI		2.14128e+06	960257	149745	1.34149e+06	402329	1.6619e+06	135362	158978	83659.4	118566	478893	709817	281195	327136	90685.7	798160	165910	547764	247192	138023	2	0.529075	0.591093	0.744753	-0.545738	FALSE
P01714	2	Ig lambda chain V-III region SH		1252.78	575222	691458	1.59111e+06	3.37e+06	2.36936e+06	1.08513e+06	727164	471084	420534	1.99284e+06	1.31367e+06	6.20262e+06	2.01755e+06	38956.4	2.55694e+06	814741	3.72443e+06	894876	409927	6	1.76659	0.298172	0.608461	1.06726	FALSE
P01742	4	Ig heavy chain V-I region EU	IGHV1-69-2	1.08963e+07	6.26214e+06	1.3499e+07	1.84205e+07	2.30946e+06	1.17774e+07	3.51759e+06	1.34746e+07	9.53402e+06	1.18773e+07	6.06401e+06	1.66815e+07	1.15845e+07	2.15079e+07	1.17854e+06	1.10917e+07	1.06137e+07	1.0193e+07	1.32698e+07	4.71305e+06	1	1.05247	0.974704	0.843288	-0.0320952	FALSE
P0DP03	3	Ig heavy chain V-III region CAM;Ig heavy chain V-III region 23	IGHV3-23	1.14523e+07	3.01751e+07	5.31156e+06	1.30291e+07	1.68813e+07	1.11101e+07	1.78807e+07	1.94862e+07	1.04164e+07	9.91464e+06	1.34358e+07	1.16756e+07	8.97085e+06	4.4732e+07	3.07071e+06	1.76754e+07	1.4437e+07	1.4962e+07	2.1932e+07	2.89474e+07	0	1.23467	0.685981	0.774725	0.410065	FALSE
P01780	4	Ig heavy chain V-III region JON;Ig heavy chain V-III region WEA;Ig heavy chain V-III region TRO	IGHV3-21	3.48096e+07	3.60066e+07	3.09306e+07	6.8188e+07	4.8487e+07	3.23682e+07	2.11727e+07	1.83863e+07	3.61539e+07	2.04962e+07	5.70901e+07	8.08298e+06	2.57415e+07	5.25306e+07	1.23315e+07	7.61059e+07	3.45955e+07	2.8583e+07	6.8383e+07	6.38254e+07	0	1.23133	0.741751	0.798824	0.333995	FALSE
P0DP04	3	Ig heavy chain V-III region DOB		7.66678e+06	2.04932e+06	9.23933e+06	2.0377e+07	9.46597e+06	5.69578e+06	1.96515e+06	1.89994e+06	5.40171e+06	2.86342e+06	3.97932e+06	5.84408e+06	5.56426e+06	4.24784e+06	1.687e+06	7.28318e+06	2.51961e+06	5.21027e+06	3.15915e+06	8.91168e+06	1	0.726557	0.635986	0.758519	-0.480409	FALSE
P01834	8	Ig kappa chain C region	IGKC	4.69852e+09	2.5679e+09	3.08415e+09	4.28541e+09	3.21929e+09	4.39345e+09	3.607e+09	4.38842e+09	4.95331e+09	3.46022e+09	4.35154e+09	2.45814e+09	2.08039e+09	4.61974e+09	2.1837e+09	7.81536e+09	4.08223e+09	4.60053e+09	6.18123e+09	7.55096e+09	0	1.18796	0.454852	0.689732	0.761697	FALSE
P01857	16	Ig gamma-1 chain C region	IGHG1	9.87111e+09	8.63814e+09	4.27059e+09	1.13234e+10	6.62635e+09	1.16698e+10	5.78307e+09	9.96766e+09	9.67002e+09	5.51797e+09	7.02055e+09	5.97649e+09	4.61961e+09	9.7044e+09	4.54708e+09	8.87852e+09	7.85286e+09	9.89788e+09	1.1397e+10	9.42278e+09	0	0.951751	0.742493	0.798824	-0.332997	FALSE
P01859	16	Ig gamma-2 chain C region	IGHG2	2.21327e+09	2.48879e+09	1.86818e+09	2.66083e+09	1.95723e+09	2.5658e+09	1.7082e+09	1.85494e+09	2.23759e+09	1.2054e+09	3.58537e+09	1.22342e+09	2.18201e+09	2.59622e+09	1.82129e+09	5.50325e+09	2.59671e+09	2.42561e+09	5.17818e+09	4.9382e+09	0	1.54383	0.0181483	0.228082	2.56601	FALSE
P01860	15	Ig gamma-3 chain C region	IGHG3	9.05271e+07	4.8786e+07	8.34524e+07	3.40416e+08	1.07363e+08	2.69565e+08	1.25815e+08	1.47918e+08	3.60388e+08	5.63921e+07	1.22095e+08	1.02283e+08	3.69114e+07	1.61072e+08	6.37603e+07	4.0514e+08	1.13281e+08	1.48489e+08	1.59217e+08	1.78015e+08	0	0.913923	0.875493	0.825813	-0.15864	FALSE
P01861	12	Ig gamma-4 chain C region	IGHG4	3.92856e+07	2.9934e+08	2.89508e+08	1.35479e+08	3.54933e+07	4.0324e+07	1.63247e+08	5.09022e+07	4.72839e+07	1.24248e+08	1.21075e+08	7.79558e+07	7.00473e+07	5.35955e+07	7.25422e+07	2.08891e+08	3.71247e+07	3.53395e+06	1.43566e+08	2.76012e+08	0	0.868773	0.580421	0.741816	-0.561618	FALSE
P01871	21	Ig mu chain C region	IGHM	7.06578e+08	1.59637e+09	2.75492e+08	1.11948e+09	9.40997e+08	6.11738e+08	1.11342e+09	6.9103e+08	2.8194e+08	2.67863e+08	1.00837e+09	2.19778e+08	4.08917e+08	7.24478e+08	1.18001e+08	1.14083e+09	3.68321e+08	8.81191e+08	1.32596e+09	7.94524e+08	0	0.919193	0.623869	0.757099	-0.497822	FALSE
P01876	16	Ig alpha-1 chain C region	IGHA1	3.41103e+07	1.23544e+09	1.53765e+09	2.33678e+09	1.78189e+09	1.56953e+09	1.57226e+09	2.27948e+09	2.22945e+09	1.69657e+09	1.52613e+09	2.64735e+09	4.76189e+08	1.09175e+09	9.2737e+08	2.55958e+09	1.09763e+09	1.33089e+09	1.47149e+09	2.2246e+09	0	0.943454	0.711179	0.788733	0.375417	FALSE
P01877	12	Ig alpha-2 chain C region	IGHA2	1.54923e+07	1.35093e+08	4.12231e+07	6.57787e+07	5.60657e+07	6.09204e+07	7.10716e+07	4.30761e+07	7.5153e+07	1.12518e+08	2.87584e+07	1.0739e+08	4.32596e+07	5.74153e+07	3.0843e+07	7.83728e+07	1.7405e+07	5.88133e+07	8.63861e+07	7.15138e+07	0	0.857724	0.564171	0.732676	-0.586082	FALSE
P01880	7	Ig delta chain C region	IGHD	2.12018e+07	9.58867e+06	7.50928e+06	3.07849e+07	4.2302e+06	1.08801e+07	1.02309e+07	2.49879e+07	1.69633e+08	6.82494e+07	1.28771e+07	5.12821e+06	5.68531e+06	1.0504e+06	2.05135e+07	5.73545e+07	3.05158e+07	2.83395e+06	6.3145e+06	1.15169e+07	5	0.430428	0.0982519	0.43006	-1.73163	FALSE
P01892	12	HLA class I histocompatibility antigen, A-2 alpha chain	HLA-A	1.6758e+06	1.35428e+07	1.65101e+07	4.80089e+07	1.16653e+07	7.33422e+06	1.10214e+07	2.07391e+07	7.30398e+06	1.23515e+07	1.62232e+07	3.20336e+06	1.27287e+07	5.08711e+06	1.59592e+06	4.62401e+06	8.44574e+06	5.5216e+06	1.56132e+07	1.05273e+07	2	0.556567	0.15728	0.515645	-1.46759	FALSE
P01903	6	HLA class II histocompatibility antigen, DR alpha chain	HLA-DRA	1.40767e+07	1.09103e+07	947152	2.88263e+07	2.60924e+06	5.98779e+06	1.30916e+07	1.55217e+07	6.65425e+06	2.96546e+07	7.87841e+06	8.83712e+06	1.52205e+07	2.83167e+07	1.12867e+07	4.07596e+06	3.58224e+06	5.21724e+06	8.57438e+06	4.86399e+06	0	0.762812	0.796844	0.812594	-0.260781	FALSE
P02042	15	Hemoglobin subunit delta	HBD	1.68921e+09	4.17637e+09	3.98996e+09	1.17061e+09	4.61398e+09	3.16268e+09	2.4492e+09	3.17483e+09	1.71606e+09	2.64081e+09	3.60709e+09	3.22662e+09	6.42222e+08	3.47768e+09	6.66977e+08	3.65115e+09	3.5537e+09	3.91229e+09	3.01777e+09	2.36864e+09	0	0.977086	0.672382	0.768734	-0.428976	FALSE
P02452	15	Collagen alpha-1(I) chain	COL1A1	4.89262e+06	2.79552e+07	7.14224e+06	2.86361e+07	2.02762e+07	6.21354e+06	64174.2	2.67868e+07	3.83434e+06	1.24248e+07	6.16362e+07	5.03056e+06	6.56197e+06	1.12761e+07	1.10859e+07	888305	2.11081e+07	7.95581e+06	4.74693e+07	1.9652e+07	0	1.39383	0.443447	0.683686	0.781378	FALSE
P02462	6	Collagen alpha-1(IV) chain;Arresten	COL4A1	829809	6.4641e+06	1.99975e+06	3.93823e+06	6.19307e+06	6.28172e+06	2.06178e+06	4.71592e+06	3.84878e+06	1.51284e+07	6.3782e+07	2.29652e+06	1.41781e+07	2.66357e+07	576629	3.81021e+07	7.83428e+06	4.83073e+06	5.29988e+06	9.03978e+06	4	3.35349	0.121626	0.46923	1.61436	FALSE
P02511	13	Alpha-crystallin B chain	CRYAB	1.01764e+09	8.57112e+08	8.39884e+08	7.08578e+08	1.25345e+09	1.06805e+09	1.36954e+09	4.34145e+08	1.21467e+09	5.71497e+08	7.88881e+08	9.90328e+08	1.39764e+09	1.15337e+09	7.67214e+08	1.11544e+09	1.42028e+09	1.27161e+09	8.67242e+08	7.96714e+08	0	1.13221	0.275497	0.592305	1.12018	FALSE
P02545	46	Prelamin-A/C;Lamin-A/C	LMNA	1.05058e+09	7.79247e+08	8.57291e+08	3.84408e+08	1.13159e+09	1.08073e+09	5.68321e+08	8.58775e+08	9.13103e+08	1.29176e+09	9.45683e+08	9.06082e+08	5.47151e+08	8.76492e+08	9.52061e+08	5.88174e+08	8.21724e+08	6.29564e+08	1.44106e+09	5.9882e+08	0	0.931695	0.676044	0.770266	-0.423869	FALSE
P02549	55	Spectrin alpha chain, erythrocytic 1	SPTA1	1.40912e+07	8.30631e+07	5.27437e+06	1.27545e+06	1.09753e+07	1.54513e+07	4.15491e+07	4.9002e+07	1.44992e+07	4.73585e+07	2.66017e+06	4.69257e+07	2.21264e+06	4.07164e+07	4.78763e+06	6.9798e+07	6.26861e+07	5.65061e+07	7.81379e+07	9.43273e+07	0	1.6237	0.384958	0.654695	0.887637	FALSE
P02647	26	Apolipoprotein A-I;Proapolipoprotein A-I;Truncated apolipoprotein A-I	APOA1	2.85098e+09	2.18344e+09	2.58242e+09	2.52194e+09	1.73554e+09	2.74831e+09	2.46505e+09	4.28477e+09	2.4076e+09	1.60907e+09	2.16941e+09	2.95342e+09	1.98047e+09	3.06826e+09	1.65953e+09	2.65419e+09	2.34604e+09	3.25493e+09	3.15248e+09	3.81371e+09	0	1.06551	0.546551	0.730614	0.613028	FALSE
P02649	15	Apolipoprotein E	APOE	3.07043e+07	4.59034e+07	4.4231e+07	2.02083e+07	2.68809e+07	3.87894e+07	4.41826e+07	9.26096e+07	2.327e+07	4.29703e+07	4.62399e+07	2.67765e+07	1.89227e+07	4.33438e+07	2.31105e+07	1.02197e+08	5.24359e+07	3.33691e+07	7.18665e+07	5.34621e+07	0	1.15125	0.547795	0.730614	0.61111	FALSE
P02652	8	Apolipoprotein A-II;Proapolipoprotein A-II;Truncated apolipoprotein A-II	APOA2	5.96428e+08	5.07418e+08	6.45847e+08	7.4455e+08	6.54893e+08	3.65345e+08	5.8938e+08	9.46962e+08	4.29123e+08	2.85448e+08	5.45812e+08	9.04879e+08	4.17939e+08	3.31753e+08	5.26958e+08	5.06461e+08	6.05429e+08	9.47438e+08	4.24384e+08	7.78793e+08	0	1.03893	0.799338	0.812594	0.257504	FALSE
P02654	4	Apolipoprotein C-I;Truncated apolipoprotein C-I	APOC1	8.02392e+07	3.67348e+07	4.72748e+07	5.36533e+07	1.77961e+07	2.82338e+07	1.76651e+07	5.38553e+07	2.2914e+07	2.07449e+07	2.53341e+07	3.80629e+07	1.30828e+07	2.52001e+07	1.49618e+07	3.25301e+07	1.97986e+07	2.77819e+07	3.15746e+07	2.08946e+07	0	0.657384	0.0840744	0.41871	-1.81501	FALSE
P02655	4	Apolipoprotein C-II;Proapolipoprotein C-II	APOC2	1.85528e+07	2.84955e+07	3.52245e+07	1.84422e+07	1.19523e+07	1.8441e+07	5.25407e+06	2.87755e+07	2.09663e+06	4.48403e+06	1.65149e+07	2.77557e+07	1.57686e+07	2.0641e+07	1.4651e+07	2.61497e+07	3.72198e+06	1.92311e+07	2.0268e+07	1.52437e+07	1	1.04791	0.412149	0.668892	0.837046	FALSE
P02656	4	Apolipoprotein C-III	APOC3	4.72099e+07	6.13521e+07	4.90452e+07	6.49032e+07	2.9399e+07	2.46671e+07	2.36361e+07	1.112e+08	2.73528e+07	2.61234e+07	4.50933e+07	3.71162e+07	3.96205e+07	6.34421e+07	2.8981e+07	5.94763e+07	5.61425e+07	6.2561e+07	7.42691e+07	2.81084e+07	0	1.06436	0.447875	0.68557	0.773701	FALSE
P02671	35	Fibrinogen alpha chain;Fibrinopeptide A;Fibrinogen alpha chain	FGA	8.71127e+08	9.37617e+08	5.49766e+08	9.2614e+08	1.21582e+09	8.29042e+08	5.7241e+08	1.31877e+09	5.04809e+08	5.18299e+08	1.48687e+09	1.32005e+09	5.03735e+08	6.55037e+08	6.38557e+08	6.2402e+08	1.15327e+09	8.96839e+08	1.94542e+09	3.92563e+08	0	1.1665	0.637475	0.758519	0.47828	FALSE
P02675	33	Fibrinogen beta chain;Fibrinopeptide B;Fibrinogen beta chain	FGB	1.49318e+09	1.29568e+09	9.15683e+08	1.17925e+09	1.69206e+09	1.29383e+09	1.08621e+09	1.81776e+09	8.9161e+08	9.42047e+08	2.07104e+09	1.74984e+09	9.3158e+08	1.33752e+09	9.9923e+08	9.98626e+08	1.81087e+09	1.75966e+09	2.87495e+09	7.98838e+08	0	1.21613	0.339023	0.626458	0.978767	FALSE
P02679	25	Fibrinogen gamma chain	FGG	9.86893e+08	1.19589e+09	6.33097e+08	9.53876e+08	1.04806e+09	9.6419e+08	8.99261e+08	1.52555e+09	6.74291e+08	7.93131e+08	1.49458e+09	1.20252e+09	6.41995e+08	1.12355e+09	6.82199e+08	1.02016e+09	1.32586e+09	1.40479e+09	2.24923e+09	7.00137e+08	0	1.22439	0.277113	0.593267	1.1163	FALSE
P02724	2	Glycophorin-A	GYPA	1.37241e+07	1.61321e+07	1.01237e+07	1.43921e+07	2.11407e+07	1.54964e+07	1.49047e+07	1.64903e+07	1.38442e+07	1.77858e+07	1.23796e+07	1.64746e+07	5.97997e+06	1.631e+07	1.43022e+06	1.20521e+07	1.91085e+07	1.47622e+07	1.78739e+07	2.76749e+07	8	0.935156	0.292774	0.605169	-1.07959	FALSE
P02730	22	Band 3 anion transport protein	SLC4A1	1.20815e+08	3.07382e+08	8.22368e+07	3.38038e+07	1.1458e+08	8.02939e+07	2.18661e+08	2.32035e+08	1.19771e+08	1.75892e+08	3.40896e+07	1.52479e+08	2.27061e+07	2.38035e+08	3.38396e+07	2.18895e+08	2.52805e+08	2.48965e+08	2.75604e+08	2.8725e+08	0	1.18795	0.994036	0.843798	0.0075658	FALSE
P02743	7	Serum amyloid P-component;Serum amyloid P-component(1-203)	APCS	3.75778e+07	4.36893e+07	3.53698e+07	2.88522e+07	5.3243e+07	4.82718e+07	2.3442e+07	3.7535e+07	1.88674e+07	2.06342e+07	2.78383e+07	6.45946e+07	3.68584e+07	3.43801e+07	2.80183e+07	2.39282e+07	3.54688e+07	4.58156e+07	3.43837e+07	3.44141e+07	0	1.05243	0.640304	0.758519	0.47424	FALSE
P02747	3	Complement C1q subcomponent subunit C	C1QC	7.7082e+06	2.36897e+07	6.78988e+06	7.8503e+06	8.83822e+06	5.38242e+06	1.05063e+07	4.90234e+06	1.16925e+07	5.82007e+06	7.89827e+06	5.46349e+06	6.79422e+06	4.66919e+06	6.32457e+06	7.66349e+06	1.28512e+07	4.49372e+06	1.44639e+07	4.34074e+06	0	0.804494	0.367846	0.645447	-0.920683	FALSE
P02748	15	Complement component C9;Complement component C9a;Complement component C9b	C9	2.57186e+07	5.00904e+07	2.48601e+07	2.20361e+07	2.29011e+07	2.16827e+07	1.78741e+07	7.74426e+07	3.53378e+07	3.16199e+07	6.01172e+07	4.14036e+07	1.24201e+07	4.97535e+07	1.92942e+07	1.00059e+08	1.14152e+08	5.27992e+07	8.84651e+07	1.22716e+08	0	2.00623	0.0109312	0.188896	2.79623	FALSE
P02749	13	Beta-2-glycoprotein 1	APOH	7.43295e+07	1.2137e+08	7.00317e+07	1.90453e+08	5.04244e+07	7.40147e+07	1.06929e+08	2.13702e+08	6.27208e+07	1.25882e+08	9.81353e+07	1.34595e+08	2.83293e+07	6.70303e+07	1.02113e+08	1.04041e+08	1.86759e+08	1.12509e+08	1.34844e+08	1.25597e+08	0	1.00376	0.937818	0.832869	0.0789685	FALSE
P02750	11	Leucine-rich alpha-2-glycoprotein	LRG1	3.83315e+07	1.94896e+07	5.79454e+07	8.22104e+07	5.52092e+07	5.68377e+07	6.75333e+07	1.61193e+08	5.55644e+07	3.6026e+07	1.22881e+08	1.07963e+08	3.27164e+07	3.47615e+07	3.30431e+07	8.13424e+07	5.54882e+07	6.79143e+07	9.70935e+07	7.07239e+07	0	1.11674	0.510574	0.718858	0.66953	FALSE
P02751	25	Fibronectin;Anastellin;Ugl-Y1;Ugl-Y2;Ugl-Y3	FN1	9.09486e+06	1.62481e+07	5.93314e+06	5.43775e+06	1.13515e+06	9.62306e+06	1.35437e+07	1.61193e+07	1.2182e+07	2.45215e+07	5.8952e+06	9.93696e+06	1.56663e+06	1.88255e+07	3.01317e+07	9.59485e+06	1.92215e+07	1.28454e+07	3.62015e+07	2.3091e+07	0	1.46972	0.324987	0.619186	1.00828	FALSE
P02753	9	Retinol-binding protein 4;Plasma retinol-binding protein(1-182);Plasma retinol-binding protein(1-181);Plasma retinol-binding protein(1-179);Plasma retinol-binding protein(1-176)	RBP4	2.15722e+07	2.77019e+07	2.54867e+07	2.53588e+07	1.6642e+07	2.3155e+07	3.1475e+07	4.81295e+07	2.52287e+07	3.01694e+07	2.23178e+07	1.5682e+07	1.02503e+07	3.64662e+07	1.88605e+07	2.23746e+07	4.65474e+07	3.22576e+07	3.52204e+07	2.75541e+07	0	0.973126	0.621349	0.756189	-0.501464	FALSE
P02760	13	Protein AMBP;Alpha-1-microglobulin;Inter-alpha-trypsin inhibitor light chain;Trypstatin	AMBP	9.7269e+07	8.40357e+07	1.33898e+08	1.28118e+08	1.02638e+08	1.07969e+08	9.74241e+07	1.66259e+08	1.15515e+08	1.05962e+08	1.36836e+08	1.44743e+08	6.91451e+07	7.31579e+07	9.96932e+07	6.75999e+07	9.72789e+07	9.77032e+07	1.66916e+08	1.36111e+08	0	0.95619	0.563907	0.732676	-0.586484	FALSE
P02763	10	Alpha-1-acid glycoprotein 1	ORM1	5.66741e+08	5.62154e+08	5.17859e+08	9.9696e+08	7.47379e+08	6.53201e+08	5.98852e+08	1.09723e+09	5.98403e+08	3.95452e+08	7.69471e+08	5.50163e+08	5.0654e+08	7.26855e+08	7.24266e+08	1.10577e+09	7.54089e+08	6.98056e+08	7.50043e+08	1.16152e+09	0	1.15036	0.215849	0.557923	1.27678	FALSE
P02765	11	Alpha-2-HS-glycoprotein;Alpha-2-HS-glycoprotein chain A;Alpha-2-HS-glycoprotein chain B	AHSG	2.57765e+08	3.65958e+08	2.55195e+08	3.48555e+08	2.57959e+08	3.26043e+08	4.20717e+08	5.43679e+08	4.04717e+08	3.53985e+08	3.0673e+08	2.45624e+08	2.29993e+08	5.36819e+08	2.634e+08	4.98263e+08	5.41976e+08	5.367e+08	4.82434e+08	5.10765e+08	0	1.17488	0.203365	0.544756	1.31367	FALSE
P02766	7	Transthyretin	TTR	3.1772e+08	3.81201e+08	4.06262e+08	4.18953e+08	3.08093e+08	5.53137e+08	4.47358e+08	7.23978e+08	2.78658e+08	4.94445e+08	2.9258e+08	3.34009e+08	2.50564e+08	3.43442e+08	2.25178e+08	3.37792e+08	5.78881e+08	4.26309e+08	4.14741e+08	4.07052e+08	0	0.833882	0.108309	0.448072	-1.67855	FALSE
P02774	29	Vitamin D-binding protein	GC	4.33824e+08	6.17404e+08	4.88999e+08	6.23761e+08	5.40027e+08	8.05645e+08	7.47344e+08	9.79936e+08	5.35864e+08	6.73091e+08	5.88899e+08	5.683e+08	5.14678e+08	7.83155e+08	5.03164e+08	9.41954e+08	6.05519e+08	6.50025e+08	9.10004e+08	7.63393e+08	0	1.05945	0.500213	0.712901	0.686211	FALSE
P02775	2	Platelet basic protein;Connective tissue-activating peptide III;TC-2;Connective tissue-activating peptide III(1-81);Beta-thromboglobulin;Neutrophil-activating peptide 2(74);Neutrophil-activating peptide 2(73);Neutrophil-activating peptide 2;TC-1;Neutrophil-activating peptide 2(1-66);Neutrophil-activating peptide 2(1-63)	PPBP	996821	2.93725e+06	339150	2.67691e+06	3.12005e+06	2.16655e+06	1.75091e+06	2.32603e+06	2.85947e+06	640780	6.36731e+06	1.10799e+07	1.7871e+06	5.49562e+06	1.22726e+06	3.85403e+06	2.86268e+06	3.87369e+06	7.79486e+06	4.05367e+06	6	2.44253	0.0104842	0.187017	2.81493	FALSE
P02776	2	Platelet factor 4;Platelet factor 4, short form;Platelet factor 4 variant;Platelet factor 4 variant(4-74);Platelet factor 4 variant(5-74);Platelet factor 4 variant(6-74)	PF4;PF4V1	2.81951e+06	4.39786e+06	1.6178e+06	2.98389e+06	1.59863e+06	3.97921e+06	1.76875e+06	1.15262e+06	379430	1.45082e+06	3.13185e+06	2.61787e+06	941722	1.72837e+06	4.09843e+06	2.49279e+06	2.22901e+06	2.55581e+06	5.28551e+06	1.59038e+06	5	1.20422	0.319245	0.617358	1.02061	FALSE
P02787	56	Serotransferrin	TF	7.01965e+09	4.65997e+09	6.40956e+09	5.48563e+09	6.64117e+09	6.30957e+09	6.57111e+09	7.70682e+09	4.95834e+09	7.21107e+09	5.82227e+09	7.68927e+09	5.81723e+09	6.46904e+09	5.77742e+09	1.21685e+10	8.64911e+09	1.03554e+10	8.00293e+09	9.9571e+09	0	1.28163	0.00847376	0.179923	2.90974	FALSE
P02790	23	Hemopexin	HPX	2.17425e+09	2.24662e+09	2.23381e+09	2.26847e+09	2.15999e+09	2.20714e+09	2.45211e+09	2.8657e+09	2.02199e+09	1.8943e+09	2.52549e+09	2.82709e+09	1.92326e+09	2.2413e+09	2.04391e+09	2.80214e+09	2.94709e+09	2.55717e+09	2.81055e+09	2.88431e+09	0	1.13487	0.0819601	0.417224	1.82848	FALSE
P02792	10	Ferritin light chain	FTL	2.48659e+08	3.91712e+08	2.74852e+08	4.7784e+08	3.25182e+08	4.05402e+08	4.76164e+08	3.65501e+08	2.93106e+08	2.07402e+08	3.2507e+08	1.58173e+08	1.77704e+08	6.59081e+08	2.41224e+08	3.39137e+08	1.62329e+08	1.28292e+08	2.71717e+08	1.60186e+08	0	0.756794	0.0416746	0.314522	-2.1718	FALSE
P02794	11	Ferritin heavy chain;Ferritin heavy chain, N-terminally processed	FTH1	1.43944e+08	2.14266e+08	7.78929e+07	2.82837e+08	1.08664e+08	2.61567e+08	1.85666e+08	2.19395e+08	1.7603e+08	1.13578e+08	1.2553e+08	7.66263e+07	8.45354e+07	1.87116e+08	1.65953e+08	9.6893e+07	1.36715e+08	5.76924e+07	1.72544e+08	5.54773e+07	0	0.649768	0.0249253	0.259572	-2.41838	FALSE
P02795	3	Metallothionein-2;Metallothionein-1G	MT2A;MT1G	1.24534e+06	1.82309e+06	1.75124e+06	1.46772e+06	1.63845e+06	1.2207e+06	1.48069e+06	1.81493e+06	1.05113e+06	936979	1.78289e+06	2.14869e+06	2.92163e+06	1.55339e+06	2.03028e+06	1.6808e+06	2.09842e+06	632124	3.41143e+06	2.03822e+06	8	1.40662	0.144367	0.497802	1.51723	FALSE
P03950	2	Angiogenin	ANG	3.64777e+06	3.42745e+06	4.58873e+06	3.98017e+06	2.41529e+06	4.99577e+06	3.39831e+06	5.09658e+06	1.04105e+06	5.08743e+06	6.34384e+06	2.56366e+06	6.3915e+06	375372	6.20097e+06	625735	4.27421e+06	3.78006e+06	4.17851e+06	2.5513e+06	5	0.989559	0.519763	0.72131	-0.654897	FALSE
P03952	13	Plasma kallikrein;Plasma kallikrein heavy chain;Plasma kallikrein light chain	KLKB1	4.73935e+06	2.82814e+06	3.03962e+06	3.71718e+06	3.41365e+06	3.41562e+06	4.19514e+06	3.06423e+06	2.11325e+06	5.19993e+06	1.72674e+06	3.79155e+06	4.65575e+06	9.47035e+06	3.45292e+06	7.23475e+06	5.47657e+06	1.06063e+07	5.70485e+06	1.11791e+07	1	1.77178	0.0302076	0.273258	2.32735	FALSE
P04003	16	C4b-binding protein alpha chain	C4BPA	8.85681e+06	5.22391e+07	2.67727e+07	3.20171e+07	2.01722e+07	2.10646e+07	5.49966e+07	6.81507e+07	1.60263e+07	3.49737e+07	3.24387e+07	2.14598e+07	7.18694e+06	7.40469e+07	1.98811e+07	3.87035e+07	6.93365e+07	7.42269e+07	7.25924e+07	5.50107e+07	0	1.3866	0.294368	0.606452	1.07593	FALSE
P04004	13	Vitronectin;Vitronectin V65 subunit;Vitronectin V10 subunit;Somatomedin-B	VTN	8.45522e+07	9.32468e+07	5.13609e+07	4.93416e+07	7.07024e+07	9.55542e+07	8.26836e+07	1.03979e+08	1.14457e+08	1.34805e+08	9.45667e+07	9.6735e+07	9.3997e+07	1.52602e+08	1.11308e+08	1.06761e+08	2.12041e+08	1.7037e+08	2.2418e+08	2.61861e+08	0	1.73096	0.00032826	0.0471928	4.29914	TRUE
P04040	29	Catalase	CAT	1.75527e+09	1.19752e+09	9.91998e+08	6.87706e+08	9.278e+08	8.17901e+08	1.06821e+09	8.20727e+08	6.92677e+08	6.69023e+08	8.19881e+08	8.39973e+08	4.3487e+08	9.00495e+08	4.44791e+08	1.06044e+09	1.08551e+09	1.15774e+09	6.40265e+08	8.64949e+08	0	0.856689	0.216547	0.557923	-1.27477	FALSE
P04075	24	Fructose-bisphosphate aldolase A	ALDOA	1.83136e+08	4.53443e+08	3.04009e+08	2.68331e+08	1.9299e+08	2.70295e+08	3.2146e+08	2.7691e+08	2.90655e+08	5.54405e+08	2.15979e+08	1.54156e+08	1.9319e+08	3.34253e+08	1.14938e+08	4.42233e+08	3.46647e+08	6.1731e+08	6.22306e+08	3.00645e+08	0	1.07254	0.922097	0.827858	-0.0989947	FALSE
P04080	5	Cystatin-B	CSTB	1.15927e+08	1.71463e+08	2.20975e+08	1.51476e+08	2.28249e+08	1.52417e+08	1.90087e+08	2.09288e+08	1.7425e+08	2.10844e+08	1.31862e+08	8.21187e+07	8.21725e+07	1.92712e+08	1.566e+08	2.17943e+08	2.84935e+08	1.87276e+08	2.2325e+08	2.38224e+08	0	0.984722	0.551303	0.730787	-0.605716	FALSE
P04083	24	Annexin A1	ANXA1	6.29944e+08	1.03594e+09	7.61085e+08	8.13511e+08	1.28463e+09	5.20852e+08	1.05884e+09	9.77274e+08	9.15957e+08	6.83695e+08	7.39696e+08	7.82871e+08	1.30848e+09	1.28928e+09	1.30407e+09	8.72362e+08	1.4078e+09	9.30089e+08	8.69523e+08	8.3654e+08	0	1.19109	0.143806	0.497006	1.51948	FALSE
P04114	115	Apolipoprotein B-100;Apolipoprotein B-48	APOB	9.68668e+07	3.49163e+08	6.70535e+07	1.97554e+08	6.44702e+07	1.0307e+08	2.55653e+08	2.88837e+08	8.45938e+07	1.95332e+08	2.76056e+08	7.66168e+07	1.25579e+07	3.63699e+08	1.28505e+08	3.70533e+08	5.1848e+08	4.07829e+08	3.27645e+08	2.72933e+08	0	1.61803	0.343332	0.629535	0.969874	FALSE
P04179	9	Superoxide dismutase [Mn], mitochondrial	SOD2	8.96515e+07	1.77797e+08	8.03695e+07	1.61615e+08	7.21375e+07	1.01279e+08	1.48923e+08	1.9779e+08	9.07646e+07	1.35478e+08	8.47174e+07	6.71711e+07	6.84122e+07	1.46181e+08	5.07096e+07	1.41988e+08	1.1084e+08	6.89135e+07	1.06576e+08	1.29148e+08	0	0.776121	0.112216	0.452941	-1.65905	FALSE
P04180	2	Phosphatidylcholine-sterol acyltransferase	LCAT	1.50111e+06	579914	1.41281e+06	725624	1.22572e+06	1.09065e+06	986102	1.0956e+06	1.52314e+06	1.76099e+06	1.21457e+06	1.37511e+06	1.80832e+06	1.2e+06	2.389e+06	1.24605e+06	1.23064e+06	2.08171e+06	1.48704e+06	2.19274e+06	10	1.36327	0.0746445	0.401101	1.87752	FALSE
P04196	13	Histidine-rich glycoprotein	HRG	5.53383e+07	6.59969e+07	4.6067e+07	5.55805e+07	3.95349e+07	7.2492e+07	7.12417e+07	9.60616e+07	8.02499e+07	9.07636e+07	2.21254e+07	7.50452e+07	5.77047e+07	7.71842e+07	5.89841e+07	7.03647e+07	1.26106e+08	7.81481e+07	1.7988e+08	2.02766e+08	0	1.40839	0.201047	0.544756	1.32071	FALSE
P04216	4	Thy-1 membrane glycoprotein	THY1	1.11373e+07	3.78341e+07	1.52622e+07	6.04478e+06	1.60044e+07	2.45186e+07	2.03914e+07	2.09383e+07	3.36268e+07	2.45615e+07	1.04691e+07	1.81219e+06	1.66167e+07	1.53015e+07	3.87546e+07	1.13721e+07	2.04906e+07	1.11335e+07	3.25068e+07	2.57985e+07	0	0.876075	0.38797	0.65719	-0.881921	FALSE
P04217	15	Alpha-1B-glycoprotein	A1BG	2.01108e+08	2.4838e+08	1.32801e+08	2.39904e+08	1.4467e+08	2.31285e+08	1.99576e+08	3.48757e+08	1.63134e+08	1.31204e+08	2.29477e+08	2.75663e+08	1.06618e+08	2.07748e+08	1.93737e+08	2.62049e+08	2.54465e+08	1.97677e+08	3.21679e+08	4.82575e+08	0	1.24053	0.194275	0.539228	1.34166	FALSE
P04233	3	HLA class II histocompatibility antigen gamma chain	CD74	771750	1.84892e+06	1.07976e+06	7.39265e+06	4.43191e+06	6.98259e+06	2.48885e+06	2.7345e+06	4.97072e+06	4.75879e+06	3.40244e+06	1.77165e+06	1.32033e+06	6.49067e+06	5.81963e+06	1.96159e+06	2.84792e+06	2.17968e+06	3.57148e+06	2.74539e+06	5	0.857192	0.872772	0.825813	-0.162139	FALSE
P04264	19	Keratin, type II cytoskeletal 1	KRT1	7.16663e+06	2.35279e+06	800508	1.84551e+06	7.67968e+06	612069	874461	4.94262e+06	5.74375e+06	1.1053e+07	1.04613e+07	6.01882e+07	1.38518e+07	1.30518e+07	6.76345e+06	4.42385e+06	3.66167e+06	2.58915e+06	3.96732e+06	2.92945e+06	0	2.82993	0.0211949	0.244466	2.49419	FALSE
P04271	3	Protein S100-B	S100B	3.50608e+07	1.62113e+08	5.12609e+07	1.05521e+08	1.34576e+08	2.37466e+08	2.21224e+08	1.49197e+08	1.05642e+08	1.04588e+08	2.35529e+07	5.66717e+07	1.58619e+07	5.97682e+07	7.02336e+07	1.04185e+08	1.23782e+08	8.08303e+07	1.22776e+08	2.70609e+08	0	0.710421	0.0482446	0.332093	-2.09955	FALSE
P04275	61	von Willebrand factor;von Willebrand antigen 2	VWF	6.66806e+07	5.08146e+07	3.41697e+07	9.80693e+07	3.2442e+07	1.21382e+08	1.08256e+08	9.51256e+07	3.85214e+07	1.38313e+08	3.36257e+07	4.89802e+07	2.50854e+07	1.21429e+08	5.90188e+07	9.04476e+07	5.2916e+07	9.82219e+07	1.28683e+08	7.47131e+07	0	0.935373	0.76812	0.807232	-0.298745	FALSE
P04406	16	Glyceraldehyde-3-phosphate dehydrogenase	GAPDH	3.11464e+08	8.0854e+08	5.85923e+08	7.45102e+08	7.73815e+08	5.76336e+08	4.44953e+08	1.14867e+09	6.64997e+08	5.64862e+08	5.19606e+08	5.0146e+08	3.86703e+08	3.95583e+08	5.64327e+08	4.89868e+08	9.75572e+08	5.62008e+08	7.46536e+08	9.14333e+08	0	0.91416	0.547638	0.730614	-0.611352	FALSE
P04424	2	Argininosuccinate lyase	ASL	979534	8.2017e+06	5.21351e+06	4.88148e+06	208895	237532	445981	600782	334597	6.26519e+06	735122	7.0935e+06	2.95734e+06	4.51973e+06	359890	397554	1.17517e+06	465376	5.27898e+06	1.24914e+06	10	0.885367	0.727625	0.79587	0.353056	FALSE
P04430	1	Ig kappa chain V-I region BAN		2.95364e+06	3.04897e+06	1.70099e+06	3.55948e+06	2.17357e+06	1.01041e+06	1.80333e+06	3.23837e+06	1.7676e+06	1.46169e+06	2.58616e+06	2.3801e+06	2.72249e+06	3.03974e+06	1.23123e+06	6.45933e+06	1.15866e+06	3.89724e+06	2.87461e+06	2.93529e+06	1	1.28906	0.331436	0.621345	0.994614	FALSE
P04632	11	Calpain small subunit 1	CAPNS1	6.80913e+07	8.65285e+07	5.46969e+07	5.97927e+07	6.68441e+07	1.18482e+08	1.21378e+08	1.21642e+08	1.18772e+08	1.17486e+08	4.77729e+07	6.16624e+07	6.04795e+07	1.28523e+08	8.48369e+07	1.38052e+08	1.51003e+08	1.11752e+08	1.00102e+08	9.44269e+07	0	1.04808	0.786227	0.811511	0.274765	FALSE
P04792	18	Heat shock protein beta-1	HSPB1	7.36133e+08	6.99658e+08	7.58256e+08	7.92899e+08	7.26563e+08	1.12047e+09	1.01314e+09	9.69031e+08	7.73955e+08	1.01794e+09	6.48231e+08	7.86496e+08	6.37497e+08	1.17836e+09	7.65798e+08	1.06943e+09	1.10975e+09	9.42931e+08	6.45513e+08	1.00899e+09	0	1.02149	0.916939	0.82754	0.105575	FALSE
P04843	8	Dolichyl-diphosphooligosaccharide--protein glycosyltransferase subunit 1	RPN1	4.66145e+06	9.06233e+06	6.59207e+06	7.2156e+06	1.6437e+06	8.95336e+06	1.02069e+07	1.74572e+07	1.62874e+07	1.9946e+07	6.53413e+06	2.19765e+06	1.44039e+07	1.36129e+07	2.11604e+07	9.3538e+06	4.74099e+06	1.30861e+07	4.56219e+06	1.29221e+07	0	1.00537	0.9501	0.837319	0.0633459	FALSE
P04844	6	Dolichyl-diphosphooligosaccharide--protein glycosyltransferase subunit 2	RPN2	2.05239e+06	3.9418e+06	2.37648e+06	3.33141e+06	2.8876e+06	3.16188e+06	3.03901e+06	1.02193e+07	2.59272e+06	4.7906e+06	2.50594e+06	4.74551e+06	2.6022e+06	2.88472e+06	5.04942e+06	5.20939e+06	4.94239e+06	1.7617e+06	3.12298e+06	6.21594e+06	1	1.01685	0.792629	0.81187	0.266327	FALSE
P04899	15	Guanine nucleotide-binding protein G(i) subunit alpha-2	GNAI2	4.54562e+07	4.76622e+07	5.69735e+07	6.11039e+07	1.99612e+07	4.84721e+07	4.46636e+07	3.81962e+07	3.94726e+07	8.27809e+07	3.2282e+07	6.99964e+07	6.38128e+07	7.5468e+07	6.25981e+07	5.40759e+07	5.26252e+07	4.46344e+07	3.5495e+07	6.71197e+07	0	1.15135	0.300681	0.611115	1.06159	FALSE
Q99878	5	Histone H2A type 1-J;Histone H2A type 1-H;Histone H2A.J;Histone H2A type 1-C;Histone H2A type 3;Histone H2A type 1-D;Histone H2A type 1;Histone H2A type 1-B/E	HIST1H2AJ;HIST1H2AH;H2AFJ;HIST1H2AC;HIST3H2A;HIST1H2AD;HIST1H2AG;HIST1H2AB	1.57362e+08	2.17788e+08	1.45317e+08	1.68403e+08	5.04347e+07	1.74993e+08	6.21827e+07	1.77929e+08	7.89881e+07	2.5121e+08	2.07011e+08	1.54305e+08	3.13542e+08	8.84518e+07	1.51613e+08	5.67198e+07	1.87468e+08	7.53724e+07	9.05778e+07	1.45503e+08	0	0.99054	0.950766	0.837319	-0.0624992	FALSE
P05023	14	Sodium/potassium-transporting ATPase subunit alpha-1;Sodium/potassium-transporting ATPase subunit alpha-3;Sodium/potassium-transporting ATPase subunit alpha-2	ATP1A1;ATP1A3;ATP1A2	1.39016e+07	7.14729e+06	2.4546e+06	4.12825e+06	8.66753e+06	6.26142e+06	5.38371e+06	2.9052e+07	1.9e+07	2.74345e+07	290051	5.56614e+06	2.82762e+06	1.31252e+07	3.05293e+07	6.8008e+06	1.14322e+07	4.7974e+06	6.31704e+06	2.63806e+07	0	0.875521	0.415867	0.670306	-0.830297	FALSE
P05090	6	Apolipoprotein D	APOD	1.18083e+08	3.05044e+07	7.59163e+07	9.15007e+07	4.19211e+07	2.31365e+07	3.98239e+07	7.03249e+07	3.07966e+07	2.56345e+07	5.32949e+07	4.73842e+07	3.93855e+07	2.62351e+07	3.37182e+07	8.86492e+07	3.53001e+07	3.69782e+07	2.47318e+07	2.30146e+07	0	0.746276	0.275635	0.592305	-1.11984	FALSE
P05091	26	Aldehyde dehydrogenase, mitochondrial	ALDH2	8.85161e+08	2.04638e+09	1.41867e+09	1.50568e+09	9.32535e+08	1.18002e+09	1.06705e+09	1.16069e+09	1.40433e+09	5.8997e+08	4.56395e+08	1.36168e+09	9.88415e+08	5.36498e+08	9.20128e+08	5.43252e+08	8.83381e+08	8.95903e+08	5.5545e+08	1.07974e+09	0	0.674366	0.0154396	0.21168	-2.6401	FALSE
P05109	4	Protein S100-A8;Protein S100-A8, N-terminally processed	S100A8	1.81494e+06	1.09618e+07	1.86307e+07	4.99458e+06	1.00499e+07	6.79782e+06	7.0175e+06	1.77517e+07	7.17704e+06	3.1916e+07	1.18402e+07	4.70759e+06	4.15614e+06	1.55461e+07	4.2769e+06	5.03144e+06	1.04791e+07	8.82637e+06	5.95702e+07	3.65461e+07	1	1.37458	0.674836	0.769681	0.425552	FALSE
P05141	11	ADP/ATP translocase 2;ADP/ATP translocase 2, N-terminally processed	SLC25A5	2.3646e+07	8.6218e+07	3.14056e+07	4.30627e+07	3.85034e+07	7.10648e+06	7.04753e+07	2.59144e+07	8.3672e+07	6.18373e+07	8.68306e+06	2.64884e+07	6.01712e+06	7.0727e+07	3.19965e+07	2.82314e+07	4.00586e+07	2.53251e+07	3.33274e+07	4.56881e+07	0	0.670867	0.218618	0.558275	-1.26883	FALSE
P05155	15	Plasma protease C1 inhibitor	SERPING1	1.71107e+08	1.66895e+08	1.96443e+08	1.73375e+08	1.11835e+08	1.73825e+08	1.89855e+08	2.60775e+08	1.02821e+08	1.45589e+08	2.24931e+08	2.44962e+08	4.40607e+07	1.58802e+08	1.71591e+08	3.02187e+08	3.67684e+08	2.52783e+08	2.40127e+08	4.04497e+08	0	1.42487	0.157194	0.515645	1.46791	FALSE
P05156	14	Complement factor I;Complement factor I heavy chain;Complement factor I light chain	CFI	2.04454e+07	1.88226e+07	1.8113e+07	1.68154e+07	1.21238e+07	3.32729e+07	3.47213e+07	4.1169e+07	2.79103e+07	2.12351e+07	2.19563e+07	4.46238e+07	7.36662e+06	2.71104e+07	1.43617e+07	3.99707e+07	2.6064e+07	2.95457e+07	7.21403e+07	5.52032e+07	0	1.38309	0.267975	0.587927	1.13843	FALSE
P05161	3	Ubiquitin-like protein ISG15	ISG15	4.86995e+06	1.06147e+07	1.96274e+07	5.09838e+06	9.59012e+06	1.02548e+07	1.2302e+07	1.35639e+06	1.95348e+06	1.34812e+06	5.73975e+06	1.29754e+06	2.9443e+06	5.20025e+06	5.15427e+06	3.91447e+06	7.23233e+06	2.47111e+06	3.81039e+06	3.97063e+06	11	0.541905	0.261568	0.587927	-1.15428	FALSE
P05165	6	Propionyl-CoA carboxylase alpha chain, mitochondrial	PCCA	2.74203e+06	2.43395e+06	5.5175e+06	8.09155e+06	1.04789e+06	1.87355e+06	3.28394e+06	4.2261e+06	3.61673e+06	1.05502e+06	1.77687e+06	1.83086e+06	2.36233e+06	1.0624e+06	2.33823e+06	2.12559e+06	1.90586e+06	1.46483e+06	950796	2.35908e+06	7	0.536375	0.0678881	0.381768	-1.92672	FALSE
P05166	10	Propionyl-CoA carboxylase beta chain, mitochondrial	PCCB	8.99896e+06	1.19499e+07	8.70478e+06	2.66094e+07	1.42018e+06	2.59299e+06	3.978e+06	2.54206e+06	1.57174e+07	1.2883e+06	700193	1.09355e+07	1.02496e+07	1.21195e+07	5.56217e+06	5.96825e+06	2.39125e+06	1.61662e+06	932314	2.23203e+06	3	0.628952	0.304483	0.613004	-1.05305	FALSE
P05204	2	Non-histone chromosomal protein HMG-17	HMGN2	672676	979300	238960	1.03432e+06	957530	681002	743088	1.76203e+06	148375	256546	717028	649408	625619	973039	994388	1.08446e+06	797855	682231	1.54552e+06	1.27467e+06	6	1.25026	0.130942	0.480582	1.57288	FALSE
P05230	2	Fibroblast growth factor 1	FGF1	1.10969e+06	536637	1.13161e+06	1.0957e+06	2.30967e+06	960070	533510	14459.2	1.27394e+06	1.50865e+06	816825	1.48438e+06	521071	952399	4.44488e+06	526168	1.36329e+06	611468	1.18153e+06	2.28252e+06	5	1.35427	0.297219	0.608461	1.06943	FALSE
P05362	5	Intercellular adhesion molecule 1	ICAM1	3.00908e+06	4.29807e+06	1.89653e+06	5.07997e+06	5.40259e+06	6.18715e+06	1.24235e+06	1.06005e+06	1.27579e+06	2.9125e+06	1.40848e+06	3.61505e+06	3.9147e+06	3.39933e+06	4.83952e+06	1.19728e+06	1.34085e+06	715013	5.17717e+06	3.84617e+06	5	0.91007	0.728852	0.79587	-0.351394	FALSE
P05386	4	60S acidic ribosomal protein P1	RPLP1	3.56115e+07	3.77932e+07	5.19624e+07	7.94941e+07	4.81761e+07	5.01421e+07	3.64424e+07	4.85314e+07	4.01225e+07	4.89577e+07	4.35604e+07	4.3669e+07	5.42451e+07	2.32539e+07	5.37786e+07	3.23768e+07	2.71832e+07	3.9373e+07	3.55305e+07	3.08563e+07	0	0.804275	0.0860664	0.419884	-1.80259	FALSE
P05387	5	60S acidic ribosomal protein P2	RPLP2	4.98187e+07	1.0263e+08	4.62717e+07	1.23395e+08	7.06468e+07	3.76208e+07	4.34104e+07	9.1562e+07	5.00183e+07	5.34698e+07	4.9461e+07	7.18845e+07	5.92817e+07	5.18182e+07	8.07618e+07	3.35079e+07	4.73677e+07	2.69247e+07	3.80633e+07	4.95293e+07	0	0.760418	0.103873	0.437356	-1.70142	FALSE
P05388	6	60S acidic ribosomal protein P0;60S acidic ribosomal protein P0-like	RPLP0;RPLP0P6	1.78994e+07	2.71633e+07	2.09506e+07	2.90522e+07	1.66305e+07	2.36829e+07	2.32819e+07	1.93531e+07	2.36529e+07	3.16566e+07	2.69399e+07	3.15521e+07	3.09701e+07	2.49899e+07	2.01254e+07	2.51576e+07	1.63873e+07	2.21863e+07	1.01742e+07	3.21095e+07	0	1.03115	0.996616	0.843798	0.00429344	FALSE
P05413	2	Fatty acid-binding protein, heart	FABP3	7.65675e+06	1.28236e+06	4.19012e+06	3.16096e+06	2.3144e+06	3.83119e+06	8.25824e+06	3.48636e+06	3.55225e+06	1.45248e+07	2.39501e+06	2.63612e+06	4.19884e+06	5.9506e+06	3.52664e+06	2.69439e+06	1.99584e+06	4.4449e+06	3.75748e+06	3.38287e+06	0	0.66943	0.346833	0.63098	-0.962706	FALSE
P05452	7	Tetranectin	CLEC3B	1.60261e+07	1.61639e+07	1.15003e+07	2.57911e+07	1.37332e+07	2.29481e+07	1.04482e+07	1.29198e+07	1.16371e+07	1.7103e+07	8.13985e+06	1.56077e+07	1.59566e+07	2.74032e+07	3.31573e+07	1.77623e+07	9.97201e+06	7.38739e+06	2.25675e+07	2.23071e+07	0	1.13894	0.751667	0.801904	0.320691	FALSE
P05455	11	Lupus La protein	SSB	1.00734e+07	7.41291e+06	6.97911e+06	5.58648e+06	6.27551e+06	1.20776e+07	6.82922e+06	7.69068e+06	1.59869e+07	1.33671e+07	7.33661e+06	1.38373e+07	9.67844e+06	9.76708e+06	1.46423e+07	1.77601e+07	1.17876e+07	8.08447e+06	1.39856e+07	1.67839e+07	0	1.3401	0.0630522	0.365731	1.96466	FALSE
P05534	12	HLA class I histocompatibility antigen, A-24 alpha chain	HLA-A	1.24209e+07	2.62185e+07	2.04193e+06	9.89275e+06	3.89399e+06	4.77373e+06	1.05569e+07	1.48433e+07	1.41841e+07	1.51144e+07	3.27413e+06	1.653e+06	5.39241e+06	5.65186e+06	6.27773e+06	2.26051e+06	5.45674e+06	1.32604e+06	1.17342e+07	2.0866e+06	1	0.395937	0.00956996	0.181483	-2.85567	FALSE
P05543	5	Thyroxine-binding globulin	SERPINA7	6.89995e+06	5.1479e+06	5.48661e+06	5.91885e+06	3.66916e+06	5.23558e+06	1.49354e+07	1.33732e+07	8.05379e+06	1.71404e+06	1.28967e+06	6.77472e+06	2.08474e+06	1.91229e+06	6.69753e+06	7.35897e+06	8.65557e+06	8.39632e+06	1.25979e+07	1.24847e+07	1	0.969019	0.675067	0.769681	-0.425231	FALSE
P05546	13	Heparin cofactor 2	SERPIND1	1.02781e+07	2.11961e+07	1.53e+07	1.71083e+07	7.75709e+06	1.72605e+07	2.14315e+07	2.78232e+07	2.47485e+07	2.07156e+07	1.1667e+07	2.85469e+07	6.54984e+06	1.79235e+07	1.77792e+07	2.76224e+07	4.26182e+07	1.99726e+07	3.32251e+07	3.79626e+07	0	1.32812	0.228002	0.571901	1.24243	FALSE
P05556	15	Integrin beta-1	ITGB1	3.69498e+07	9.37127e+07	3.53651e+07	4.37469e+07	5.34221e+07	4.6318e+07	3.56876e+07	3.94164e+07	5.2312e+07	2.52351e+07	3.41206e+07	5.91468e+07	4.6555e+07	1.48742e+07	6.91957e+07	1.71027e+07	2.39109e+07	1.24627e+07	2.42087e+07	2.56106e+07	0	0.707945	0.0250352	0.259572	-2.41631	FALSE
P05783	25	Keratin, type I cytoskeletal 18	KRT18	2.16061e+08	6.07727e+07	4.43278e+07	2.95181e+07	8.40729e+07	1.41488e+08	2.21083e+08	3.02439e+08	3.47442e+08	3.12004e+08	1.21671e+08	4.31401e+07	6.20085e+07	1.52602e+08	1.96802e+08	1.7216e+08	2.52213e+08	1.2853e+08	1.96925e+08	1.92504e+08	0	0.863205	0.88136	0.825813	0.151104	FALSE
P05976	1	Myosin light chain 1/3, skeletal muscle isoform;Myosin light chain 3	MYL1;MYL3	1.67653e+06	1.29437e+07	8.15774e+06	1.33847e+07	1.02477e+07	7.67617e+06	8.00236e+06	653754	6.64988e+06	7.76726e+06	1.18111e+07	2.04604e+07	8.5056e+06	1.17668e+07	9.30836e+06	7.53994e+06	5.65765e+06	8.36885e+06	8.63016e+06	2.1723e+07	4	1.4745	0.0892439	0.42173	1.78329	FALSE
P06132	6	Uroporphyrinogen decarboxylase	UROD	1.98765e+06	6.05079e+06	6.28628e+06	3.46318e+06	6.07394e+06	8.34971e+06	3.22364e+06	1.25497e+07	7.59313e+06	5.25849e+06	1.79207e+06	2.37077e+06	2.85539e+06	2.38081e+06	4.3658e+06	7.08536e+06	1.61665e+06	4.4961e+06	5.55966e+06	3.74681e+06	1	0.596178	0.0379121	0.300084	-2.21798	FALSE
P06312	5	Ig kappa chain V-IV region	IGKV4-1	3.88617e+07	4.01708e+07	3.64339e+07	4.90627e+07	2.47294e+07	1.5816e+07	3.59771e+07	2.87824e+07	2.0256e+07	2.02868e+07	6.59356e+07	1.84938e+07	2.91329e+07	3.19821e+07	2.92947e+07	6.71292e+07	4.07487e+07	2.15723e+07	3.51418e+07	5.66349e+07	0	1.27608	0.219822	0.560167	1.26539	FALSE
P06331	3	Ig heavy chain V-II region ARH-77;Ig heavy chain V-II region NEWM;Ig heavy chain V-II region WAH	IGHV4-61	1.79972e+06	3.93747e+07	7.8016e+06	1.14834e+07	3.07866e+06	6.23954e+06	5.92067e+06	1.36231e+07	4.42052e+06	3.18806e+06	4.78132e+06	1.01262e+07	1.82528e+06	8.48514e+06	9.93176e+06	2.59767e+07	5.39993e+06	4.44975e+06	9.76344e+06	1.0674e+07	2	0.943087	0.720794	0.791884	0.362321	FALSE
P06396	37	Gelsolin	GSN	7.46121e+08	5.59857e+08	4.92733e+08	3.92115e+08	4.7299e+08	7.68943e+08	4.94262e+08	5.99932e+08	5.98798e+08	5.99813e+08	4.88435e+08	5.17027e+08	3.73764e+08	5.20139e+08	5.60033e+08	4.9317e+08	6.8912e+08	4.35961e+08	6.3811e+08	5.37203e+08	0	0.917457	0.382633	0.653719	-0.892068	FALSE
P06454	5	Prothymosin alpha;Prothymosin alpha, N-terminally processed;Thymosin alpha-1	PTMA	1.38907e+07	7.20425e+06	1.88834e+07	1.55313e+07	5.40974e+06	1.22608e+07	5.94896e+06	2.09348e+07	3.16975e+07	1.60767e+07	1.55638e+07	7.78868e+06	2.15916e+07	1.92368e+07	1.5196e+07	7.1403e+06	3.13915e+06	1.56007e+07	2.92726e+07	1.60485e+07	0	1.01853	0.994914	0.843798	0.00645175	FALSE
P06576	23	ATP synthase subunit beta, mitochondrial	ATP5B	4.72642e+08	5.9796e+08	6.17127e+08	6.14011e+08	4.41612e+08	7.62072e+08	5.79991e+08	5.34912e+08	5.15639e+08	5.13665e+08	2.42976e+08	4.84256e+08	3.2542e+08	5.47467e+08	4.66894e+08	3.71092e+08	4.10234e+08	3.46422e+08	4.09502e+08	3.82507e+08	0	0.705669	0.00129984	0.093754	-3.71849	TRUE
P06681	8	Complement C2;Complement C2b fragment;Complement C2a fragment	C2	6.15077e+06	719633	1.81255e+06	91565.4	1.6493e+06	187491	526195	517463	879636	719440	4.44572e+06	9.31888e+06	3.70686e+06	476349	1.27263e+06	788186	672130	3.00304e+06	2.48079e+06	3.33839e+06	5	2.22596	0.0300098	0.273258	2.33048	FALSE
P06702	5	Protein S100-A9	S100A9	2.12443e+07	1.14693e+07	4.90594e+06	8.44792e+06	8.1069e+06	8.2245e+06	9.62131e+06	2.14638e+07	4.91066e+06	3.05168e+07	3.00183e+07	2.52468e+06	9.11388e+06	1.01317e+07	1.50456e+06	8.6813e+06	1.60471e+07	1.95593e+07	8.63523e+07	2.11103e+07	2	1.59058	0.797687	0.812594	0.259673	FALSE
P06703	4	Protein S100-A6	S100A6	3.73218e+08	2.88183e+08	2.79117e+08	1.99133e+08	4.57672e+08	2.4894e+08	2.598e+08	5.92169e+08	2.92922e+08	3.29436e+08	2.24187e+08	2.37131e+08	3.02878e+08	3.66825e+08	4.26635e+08	4.15462e+08	7.89181e+08	4.58777e+08	3.03323e+08	6.86264e+08	0	1.26805	0.164283	0.521119	1.44205	FALSE
P06727	22	Apolipoprotein A-IV	APOA4	4.39646e+07	1.0115e+08	7.04755e+07	9.04933e+07	3.24338e+07	7.34868e+07	1.02359e+08	1.07534e+08	1.05516e+08	4.78033e+07	5.77386e+07	1.46609e+08	3.13972e+07	6.56153e+07	7.41367e+07	3.07378e+07	5.09586e+07	1.44926e+08	1.13446e+08	3.07382e+07	0	0.962705	0.569566	0.734164	-0.577921	FALSE
P06730	2	Eukaryotic translation initiation factor 4E	EIF4E	1.7619e+06	3.08404e+06	2.66616e+06	2.24227e+06	3.24296e+06	1.15961e+06	278711	3.14744e+06	4.19535e+06	1.91444e+06	2.91354e+06	2.94807e+06	4.28654e+06	2.16099e+06	3.79078e+06	3.64669e+06	730853	7.37345e+06	4.37069e+06	919745	7	1.39879	0.31819	0.617193	1.0229	FALSE
P06733	26	Alpha-enolase	ENO1	1.20594e+09	1.21844e+09	1.29982e+09	1.15872e+09	1.25473e+09	1.45029e+09	1.32641e+09	1.10127e+09	1.38964e+09	1.0106e+09	1.12241e+09	1.16868e+09	9.7957e+08	1.29135e+09	1.20119e+09	1.14869e+09	1.32398e+09	1.19865e+09	1.10133e+09	1.02671e+09	0	0.931273	0.295543	0.606788	-1.07324	FALSE
P06737	46	Glycogen phosphorylase, liver form	PYGL	3.60584e+08	5.2669e+08	4.63982e+08	2.95029e+08	3.54768e+08	4.5887e+08	4.60164e+08	2.70333e+08	3.73091e+08	3.3023e+08	2.42805e+08	3.225e+08	2.54963e+08	3.8813e+08	2.97862e+08	3.37066e+08	4.09848e+08	3.48063e+08	3.18341e+08	3.63616e+08	0	0.843198	0.0974637	0.427872	-1.73599	FALSE
P06744	25	Glucose-6-phosphate isomerase	GPI	6.61818e+08	7.79043e+08	5.61657e+08	4.72468e+08	5.4221e+08	5.34912e+08	5.45188e+08	2.59487e+08	4.26856e+08	3.53164e+08	4.4842e+08	4.93386e+08	4.26885e+08	3.50214e+08	3.93011e+08	4.49404e+08	3.90462e+08	5.00915e+08	4.33409e+08	3.71933e+08	0	0.828927	0.126109	0.476445	-1.59408	FALSE
P06748	9	Nucleophosmin	NPM1	6.91904e+07	4.41723e+07	5.42578e+07	3.84149e+07	4.66607e+07	9.90293e+07	7.90109e+07	9.84058e+07	1.08664e+08	1.10764e+08	5.5675e+07	5.11631e+07	5.52332e+07	1.04673e+08	5.49235e+07	6.60018e+07	6.87657e+07	5.20525e+07	1.16691e+08	7.68372e+07	0	0.93781	0.761783	0.805959	-0.307179	FALSE
P06753	16	Tropomyosin alpha-3 chain	TPM3	4.27411e+07	9.06805e+07	3.65401e+07	2.87517e+07	3.81863e+07	6.25771e+07	5.82247e+07	3.37259e+07	4.20257e+07	7.79727e+07	3.8645e+07	5.55992e+07	3.08488e+07	8.11668e+07	3.41345e+07	5.05849e+07	3.71265e+07	3.60581e+07	4.87116e+07	5.20888e+07	0	0.909153	0.664622	0.767145	-0.43984	FALSE
P06756	8	Integrin alpha-V;Integrin alpha-V heavy chain;Integrin alpha-V light chain	ITGAV	1.44306e+06	5.32273e+06	1.37165e+06	1.7024e+06	1.07767e+06	716573	1.50184e+06	4.18969e+06	6.0156e+06	2.26678e+06	7.20678e+06	5.09007e+06	3.95674e+06	3.52288e+06	7.7171e+06	3.84821e+06	1.54496e+06	1.02125e+06	6.88221e+06	1.05538e+06	9	1.63408	0.113748	0.4569	1.65157	FALSE
P06865	6	Beta-hexosaminidase subunit alpha	HEXA	7.14476e+06	1.04844e+06	1.41868e+06	2.79594e+06	4.0034e+06	2.69631e+06	2.67788e+06	4.46055e+06	2.55696e+06	8.8863e+06	2.83357e+06	3.57459e+06	2.77565e+06	1.8546e+06	767474	1.46643e+06	2.0286e+06	1.1656e+06	3.38843e+06	1.63983e+06	8	0.570316	0.0912029	0.423185	-1.77169	FALSE
P07099	21	Epoxide hydrolase 1	EPHX1	1.66904e+08	2.9361e+08	1.2383e+08	1.65193e+08	5.62346e+07	1.5564e+08	2.55015e+08	1.27429e+08	1.49139e+08	1.47216e+08	1.10852e+08	2.53198e+08	1.45814e+08	2.34778e+08	1.52451e+08	2.73526e+08	2.35376e+08	2.27985e+08	1.53656e+08	1.85382e+08	0	1.20291	0.178778	0.528664	1.39185	FALSE
P07108	7	Acyl-CoA-binding protein	DBI	2.92139e+08	2.82094e+08	3.23509e+08	3.70119e+08	2.5102e+08	3.09026e+08	3.44136e+08	3.75805e+08	1.23684e+08	2.25689e+08	9.43759e+07	2.33344e+08	2.09935e+08	2.08413e+08	1.23673e+08	1.63788e+08	2.37709e+08	3.22525e+08	2.54358e+08	1.91071e+08	0	0.703844	0.0195658	0.236659	-2.53129	FALSE
P07195	19	L-lactate dehydrogenase B chain	LDHB	7.64588e+08	1.42735e+09	1.27994e+09	9.29307e+08	1.04015e+09	1.25849e+09	1.23767e+09	9.03599e+08	7.84222e+08	5.61147e+08	8.32341e+08	7.73755e+08	7.79143e+08	5.26866e+08	8.03715e+08	7.01788e+08	9.28723e+08	1.05671e+09	6.8361e+08	6.55791e+08	0	0.760072	0.0333839	0.278299	-2.27947	FALSE
P07203	13	Glutathione peroxidase 1	GPX1	1.44717e+08	1.8857e+08	1.97303e+08	2.16708e+08	1.82202e+08	1.68692e+08	1.79462e+08	8.64099e+07	1.37117e+08	1.07656e+08	1.25032e+08	1.63759e+08	1.61884e+08	1.39034e+08	1.64666e+08	1.20778e+08	1.46309e+08	1.57529e+08	1.41977e+08	1.15203e+08	0	0.892677	0.381032	0.652327	-0.89513	FALSE
P07225	6	Vitamin K-dependent protein S	PROS1	4.62947e+07	1.72272e+06	4.31981e+07	3.77265e+07	5.66103e+07	5.28519e+07	1.81063e+07	2.0788e+07	2.07984e+07	4.17472e+07	3.88824e+07	945534	1.50577e+07	2.2478e+07	2.49186e+07	2.09503e+06	2.92483e+07	2.54169e+07	1.79846e+06	4.32581e+06	5	0.486007	0.052477	0.347693	-2.05758	FALSE
P07237	34	Protein disulfide-isomerase	P4HB	2.35748e+08	2.45994e+08	2.03522e+08	2.17594e+08	2.89151e+08	3.39931e+08	2.38957e+08	2.27827e+08	2.77079e+08	2.69837e+08	2.44217e+08	2.01276e+08	2.29399e+08	4.43734e+08	3.13027e+08	2.63129e+08	2.41829e+08	2.96239e+08	3.80912e+08	3.08849e+08	0	1.14809	0.22904	0.572381	1.23956	FALSE
P07305	5	Histone H1.0;Histone H1.0, N-terminally processed	H1F0	2.71933e+06	1.30279e+07	4.11684e+06	5.3975e+06	1.51887e+06	581098	5.70287e+06	8.72257e+06	8.81871e+06	8.7916e+06	6.64755e+06	4.13116e+06	5.5357e+06	5.58788e+06	7.84041e+06	5.63344e+06	1.41785e+07	7.3908e+06	2.48679e+07	1.20865e+07	1	1.58088	0.0784206	0.409944	1.8517	FALSE
P07311	2	Acylphosphatase-1	ACYP1	1.21778e+06	1.00782e+06	985534	1.244e+06	1.21034e+06	1.44255e+06	1.19984e+06	1.33538e+06	801089	1.40627e+06	1.06002e+06	1.10129e+06	1.12809e+06	1.08931e+06	1.33958e+06	981624	1.1294e+06	1.15375e+06	1.25041e+06	1.07377e+06	10	0.954149	0.784584	0.811451	-0.276934	FALSE
P07339	14	Cathepsin D;Cathepsin D light chain;Cathepsin D heavy chain	CTSD	2.84458e+08	2.09223e+08	3.67386e+08	2.14924e+08	2.69447e+08	2.37944e+08	2.65175e+08	1.79672e+08	2.9246e+08	5.22294e+08	2.73201e+08	2.45868e+08	2.38881e+08	1.90281e+08	2.66421e+08	2.45425e+08	3.03163e+08	2.4865e+08	3.43432e+08	1.7978e+08	0	0.891705	0.480257	0.702568	-0.718902	FALSE
P07355	30	Annexin A2;Putative annexin A2-like protein	ANXA2;ANXA2P2	2.57741e+09	2.18671e+09	1.63052e+09	1.90831e+09	1.67324e+09	1.01816e+09	2.85595e+09	3.46558e+09	3.09688e+09	3.36546e+09	1.59315e+09	2.26541e+09	2.10352e+09	4.06484e+09	3.33973e+09	2.42115e+09	2.92977e+09	2.17432e+09	2.86455e+09	2.80957e+09	0	1.11724	0.327674	0.620533	1.00257	FALSE
P07357	14	Complement component C8 alpha chain	C8A	1.41142e+07	2.16922e+07	1.42918e+06	6.15373e+06	1.95758e+06	1.27446e+07	6.51462e+06	1.081e+07	6.99914e+06	1.0857e+07	1.37851e+07	2.16965e+07	7.0156e+06	1.39049e+07	9.81825e+06	1.92683e+07	1.17796e+07	8.44504e+06	1.76398e+07	2.5825e+07	0	1.59938	0.0346936	0.283518	2.26094	FALSE
P07358	10	Complement component C8 beta chain	C8B	7.03112e+06	1.10157e+06	4.08418e+06	2.63521e+06	3.77766e+06	1.1345e+07	3.30086e+06	1.89083e+07	5.11954e+06	6.0038e+06	1.74971e+07	7.80869e+06	2.45143e+06	8.48131e+06	1.2592e+06	1.2983e+07	6.51551e+06	1.12985e+07	3.52491e+06	1.73435e+07	0	1.40842	0.31348	0.613979	1.03315	FALSE
P07384	21	Calpain-1 catalytic subunit	CAPN1	4.12314e+07	5.08612e+07	4.02293e+07	3.67298e+07	4.97017e+07	7.4788e+07	6.08672e+07	6.75522e+07	5.37946e+07	5.14858e+07	2.8836e+07	4.14063e+07	2.30546e+07	4.53542e+07	4.97873e+07	5.18037e+07	4.2191e+07	4.94265e+07	6.49721e+07	3.87538e+07	0	0.82616	0.0827443	0.417224	-1.82345	FALSE
P07437	20	Tubulin beta chain	TUBB	1.2288e+08	1.20643e+08	1.07606e+08	9.13137e+07	1.03902e+08	1.40281e+08	2.34735e+08	1.51035e+08	1.96868e+08	1.72744e+08	4.52795e+07	1.21146e+08	8.82301e+07	1.3814e+08	1.36402e+08	1.76611e+08	1.85709e+08	2.39602e+08	1.76778e+08	1.55201e+08	0	1.01463	0.833517	0.819266	-0.212868	FALSE
P07451	11	Carbonic anhydrase 3	CA3	1.79187e+08	1.34889e+08	1.50125e+08	1.03887e+07	3.9852e+06	7.01137e+08	1.31829e+07	2.1025e+07	1.74267e+08	9.17306e+07	2.61502e+07	5.67096e+07	5.80105e+06	3.83238e+07	9.90933e+06	4.44614e+06	3.12309e+06	1.6679e+07	3.18966e+06	1.42636e+08	0	0.207422	0.0299399	0.273258	-2.33159	FALSE
P07585	13	Decorin	DCN	5.89278e+07	1.24411e+08	3.87449e+07	8.86742e+07	4.25244e+07	1.11622e+08	3.5598e+07	2.18751e+08	6.8968e+07	6.7109e+07	4.20135e+07	4.26235e+07	2.73462e+07	8.9759e+07	7.54117e+07	5.8163e+07	5.76996e+07	4.10151e+07	1.02198e+08	7.87554e+07	0	0.719003	0.260854	0.587927	-1.15606	FALSE
P07602	9	Prosaposin;Saposin-A;Saposin-B-Val;Saposin-B;Saposin-C;Saposin-D	PSAP	6.87652e+07	3.99493e+07	4.50091e+07	7.96001e+07	5.74164e+07	4.62544e+07	7.14673e+07	4.87735e+07	6.74039e+07	6.80227e+07	4.63516e+07	5.82528e+07	9.94531e+07	4.30586e+07	5.09178e+07	5.17244e+07	6.29132e+07	4.5069e+07	3.92811e+07	3.56069e+07	0	0.898705	0.338275	0.626458	-0.980317	FALSE
P07686	10	Beta-hexosaminidase subunit beta;Beta-hexosaminidase subunit beta chain B;Beta-hexosaminidase subunit beta chain A	HEXB	5.78094e+06	4.74759e+06	5.4986e+06	5.64398e+06	2.1221e+06	5.73537e+06	1.53817e+07	1.04872e+07	5.80798e+06	3.10303e+07	4.80227e+06	2.78828e+06	5.95622e+06	6.65288e+06	7.49939e+06	9.65756e+06	7.39029e+06	7.92562e+06	1.12491e+07	4.29534e+06	0	0.739594	0.656715	0.762381	-0.450964	FALSE
P07737	9	Profilin-1	PFN1	4.2014e+08	2.89311e+08	4.04152e+08	4.86996e+08	4.50424e+08	4.84204e+08	5.41705e+08	4.40087e+08	4.86305e+08	8.0967e+08	4.13059e+08	2.88836e+08	2.91657e+08	5.4908e+08	5.44392e+08	6.68345e+08	4.89742e+08	5.22957e+08	5.46078e+08	5.90437e+08	0	1.01903	0.88106	0.825813	0.151489	FALSE
P07738	12	Bisphosphoglycerate mutase	BPGM	1.49874e+07	4.22819e+07	4.0023e+07	1.24702e+07	5.16618e+07	2.34004e+07	2.65465e+07	1.78384e+07	1.05986e+06	2.08383e+07	2.99283e+07	5.95715e+07	4.60849e+06	2.35978e+07	2.75427e+06	2.25031e+07	2.04475e+07	2.84019e+07	3.2489e+07	2.62784e+07	0	0.997899	0.922494	0.827858	0.0984884	FALSE
P07741	9	Adenine phosphoribosyltransferase	APRT	5.53069e+07	4.90386e+07	5.59954e+07	5.48098e+07	6.1878e+07	7.08326e+07	8.0304e+07	8.96386e+07	8.34663e+07	6.99833e+07	6.18348e+07	5.10873e+07	3.8223e+07	6.17649e+07	5.70037e+07	5.69978e+07	7.85169e+07	7.28084e+07	6.68829e+07	4.07683e+07	0	0.872827	0.167335	0.521119	-1.43119	FALSE
P07814	20	Bifunctional glutamate/proline--tRNA ligase;Glutamate--tRNA ligase;Proline--tRNA ligase	EPRS	8.89063e+06	1.5385e+07	1.02872e+07	6.0731e+06	8.0093e+06	2.18976e+07	2.28573e+07	1.21676e+07	3.035e+07	3.34411e+07	1.06337e+07	1.43147e+07	4.19227e+06	3.15762e+07	1.16122e+07	9.95754e+06	2.28887e+07	4.3068e+07	2.53403e+07	2.26894e+07	0	1.15892	0.617106	0.755192	0.507609	FALSE
P07858	8	Cathepsin B;Cathepsin B light chain;Cathepsin B heavy chain	CTSB	1.95903e+07	2.28405e+07	1.00245e+07	2.46822e+07	1.55383e+07	1.8766e+07	2.2421e+07	1.77379e+07	1.7833e+07	7.35579e+07	1.54054e+07	2.30233e+07	3.96837e+07	1.69129e+07	2.35312e+07	1.67566e+07	3.11061e+07	1.52078e+07	3.14225e+07	1.88382e+07	0	0.954304	0.819053	0.817186	0.231698	FALSE
P07900	35	Heat shock protein HSP 90-alpha	HSP90AA1	4.00912e+08	4.616e+08	5.01405e+08	3.80031e+08	4.87608e+08	4.86432e+08	5.78e+08	4.12626e+08	6.72175e+08	6.23274e+08	4.21205e+08	4.00105e+08	3.21478e+08	5.47268e+08	4.64307e+08	5.89602e+08	5.71872e+08	5.65835e+08	5.51081e+08	5.88286e+08	0	1.00339	0.981525	0.843798	0.0234387	FALSE
P07910	11	Heterogeneous nuclear ribonucleoproteins C1/C2;Heterogeneous nuclear ribonucleoprotein C-like 4;Heterogeneous nuclear ribonucleoprotein C-like 1;Heterogeneous nuclear ribonucleoprotein C-like 3;Heterogeneous nuclear ribonucleoprotein C-like 2	HNRNPC;HNRNPCL4;HNRNPCL1;HNRNPCL3;HNRNPCL2	8.20448e+06	1.1202e+07	3.79339e+06	1.72178e+07	1.29121e+07	3.08309e+07	1.21967e+07	1.18808e+07	2.3202e+07	3.68763e+07	9.2545e+06	1.39766e+07	4.88926e+06	3.6204e+07	2.0507e+07	2.06299e+07	5.95933e+06	5.67629e+06	4.77718e+07	2.69242e+07	2	1.13948	0.907563	0.826708	0.117546	FALSE
P07919	4	Cytochrome b-c1 complex subunit 6, mitochondrial	UQCRH	2.18488e+06	8.1489e+06	8.47493e+06	1.0824e+07	9.96381e+06	6.48572e+06	1.26769e+07	9.02397e+06	1.32726e+07	4.68096e+06	2.55192e+06	1.34971e+06	2.78667e+06	3.12253e+06	3.55541e+06	3.16196e+06	8.17838e+06	3.97395e+06	904426	4.37519e+06	3	0.396098	0.00142365	0.0984052	-3.67992	FALSE
P07942	44	Laminin subunit beta-1	LAMB1	1.27023e+08	1.21607e+08	7.4824e+07	6.31565e+07	7.03689e+07	2.35171e+08	8.25583e+07	8.82046e+07	9.24437e+07	5.71204e+07	8.23078e+07	5.6147e+07	8.37292e+07	1.45325e+08	1.21686e+08	4.73085e+07	8.61985e+07	7.73121e+07	7.69455e+07	7.83107e+07	0	0.84473	0.442858	0.683686	-0.782401	FALSE
P07947	5	Tyrosine-protein kinase Yes;Tyrosine-protein kinase Fyn	YES1;FYN	1.79115e+06	883787	2.12956e+06	1.38246e+06	4.61501e+06	893028	294445	4.80857e+06	1.7907e+06	1.82021e+06	2.17948e+06	2.13178e+06	4.34344e+06	5.61869e+06	5.5707e+06	1.50701e+06	2.03304e+06	5.73369e+06	398836	1.0735e+06	6	1.49886	0.257744	0.587927	1.16388	FALSE
P07954	16	Fumarate hydratase, mitochondrial	FH	4.80735e+07	7.00851e+07	6.06486e+07	4.17408e+07	8.38567e+06	8.02687e+07	6.73708e+07	4.74057e+07	9.26032e+07	7.76325e+07	1.48003e+07	3.98496e+07	3.4076e+07	5.51045e+07	3.25083e+07	3.93836e+07	5.54837e+07	3.67801e+07	2.11452e+07	4.51219e+07	0	0.629828	0.100482	0.437356	-1.71947	FALSE
P07996	14	Thrombospondin-1	THBS1	3.90716e+06	1.78133e+07	3.30853e+06	1.54373e+06	4.39903e+06	4.47847e+06	8.98266e+06	2.82715e+06	289328	3.74491e+06	1.03448e+07	1.78852e+07	9.41764e+06	5.78075e+06	5.26915e+06	8.11308e+06	4.42032e+06	7.95547e+06	2.16193e+07	6.13649e+06	1	1.88993	0.0196902	0.236659	2.52836	FALSE
P07998	4	Ribonuclease pancreatic	RNASE1	2.01181e+06	4.69544e+06	1.89396e+06	7.14653e+06	4.244e+06	1.43875e+06	1.5035e+06	1.66715e+06	2.99563e+06	40774.3	2.3277e+06	697868	1.62429e+06	2.79765e+06	6.33397e+06	4.99774e+06	3.49572e+06	2.5405e+06	3.87155e+06	1.55095e+06	2	1.09409	0.357518	0.640115	0.94113	FALSE
P08123	11	Collagen alpha-2(I) chain	COL1A2	1.1924e+07	1.09242e+08	1.18443e+07	8.34664e+07	7.18595e+07	1.07208e+07	1.09998e+07	1.57157e+08	1.23104e+07	3.66135e+07	6.97649e+07	1.92228e+07	5.00197e+06	3.13484e+07	1.90933e+07	6.46832e+06	4.92955e+07	2.84027e+07	7.07239e+07	5.65878e+07	0	0.689563	0.695742	0.780382	-0.396585	FALSE
P08133	44	Annexin A6	ANXA6	3.20945e+08	4.09676e+08	3.32713e+08	4.11203e+08	3.55386e+08	2.04213e+08	4.34212e+08	2.49733e+08	2.98782e+08	2.75012e+08	2.76738e+08	3.49671e+08	3.34012e+08	2.62259e+08	3.80868e+08	2.86206e+08	2.99089e+08	3.14633e+08	2.56353e+08	2.25248e+08	0	0.906802	0.36333	0.643263	-0.929576	FALSE
P08134	8	Rho-related GTP-binding protein RhoC	RHOC	6.3329e+06	3.13569e+06	1.35002e+06	1.96203e+06	1.33826e+06	2.60386e+06	1.41641e+07	6.06922e+06	3.9931e+06	1.32391e+07	1.39868e+06	3.33387e+06	5.55769e+06	6.87059e+06	4.97223e+06	3.75444e+06	4.43423e+06	1.16055e+07	2.21095e+07	1.3406e+07	0	1.42914	0.186803	0.532408	1.36545	FALSE
P08185	7	Corticosteroid-binding globulin	SERPINA6	2.00891e+07	1.81132e+07	1.23554e+07	7.92488e+06	2.04512e+07	1.59911e+07	3.77155e+07	3.21579e+07	1.79455e+07	2.393e+07	1.81255e+07	1.97395e+07	9.94278e+06	2.85804e+07	1.22794e+07	4.38433e+07	3.33786e+07	3.9026e+07	3.17724e+07	5.12146e+07	0	1.39303	0.0876858	0.419884	1.79268	FALSE
P08236	4	Beta-glucuronidase	GUSB	1.06385e+06	3.02511e+06	3.50076e+06	1.08392e+06	1.82942e+06	2.2699e+06	1.09185e+06	598489	1.70816e+06	4.63408e+06	4.69305e+06	5.17729e+06	3.12547e+06	963330	2.7427e+06	998466	1.26026e+06	1.36098e+06	5.66699e+06	3.50989e+06	10	1.41782	0.289349	0.603322	1.08749	FALSE
P08237	9	ATP-dependent 6-phosphofructokinase, muscle type	PFKM	1.93282e+06	1.78925e+06	1.98865e+06	739762	2.46768e+07	9.12221e+06	1.2409e+07	1.6583e+07	2.16136e+07	1.12898e+07	976140	1.74146e+06	2.32596e+06	1.1964e+07	1.46336e+07	2.82473e+07	1.13532e+07	1.15519e+07	1.63662e+07	2.58137e+07	1	1.22349	0.454773	0.689732	0.761833	FALSE
P08238	35	Heat shock protein HSP 90-beta	HSP90AB1	1.21708e+08	1.3542e+08	1.71474e+08	1.27524e+08	1.27929e+08	1.50812e+08	2.30771e+08	1.96073e+08	2.45646e+08	2.33938e+08	1.54305e+08	1.27795e+08	1.16878e+08	2.82135e+08	1.53535e+08	2.05687e+08	2.47492e+08	2.64689e+08	2.26436e+08	3.04959e+08	0	1.19676	0.135271	0.486434	1.55444	FALSE
P08294	9	Extracellular superoxide dismutase [Cu-Zn]	SOD3	2.5564e+07	1.61737e+08	2.22303e+07	3.67038e+07	3.52524e+07	1.61861e+08	9.74904e+07	1.6498e+08	7.65702e+07	7.95932e+07	2.62619e+07	1.60688e+08	4.68734e+07	1.21796e+08	8.77324e+07	1.27805e+08	3.47338e+07	3.03408e+07	7.62728e+07	1.27104e+08	0	0.974044	0.889973	0.826708	0.140055	FALSE
P08311	6	Cathepsin G	CTSG	3.28445e+06	7.74352e+06	2.88743e+06	1.08154e+07	2.99096e+06	3.21083e+06	1.54994e+07	3.29153e+06	5.20333e+06	1.61987e+07	4.94362e+06	2.29787e+06	9.03933e+06	9.021e+06	4.34687e+07	9.84269e+06	6.20964e+06	4.43972e+06	2.24568e+07	2.31819e+07	0	1.89666	0.150941	0.503823	1.49153	FALSE
P08397	4	Porphobilinogen deaminase	HMBS	2.07051e+06	6.48355e+06	2.09272e+06	1.36657e+06	4.93949e+06	3.15684e+06	9.1643e+06	6.75282e+06	3.05868e+06	3.27389e+06	3.51043e+06	1.90659e+06	2.41669e+06	1.69749e+06	1.31763e+06	4.93343e+06	5.13041e+06	4.46098e+06	5.84564e+06	3.28124e+06	1	0.814473	0.494716	0.709262	-0.695139	FALSE
P08559	12	Pyruvate dehydrogenase E1 component subunit alpha, somatic form, mitochondrial	PDHA1	2.22317e+07	3.2998e+07	2.99134e+07	1.35641e+07	7.91789e+06	1.8002e+07	3.13945e+07	1.79724e+07	3.16144e+07	2.82447e+07	5.41405e+06	1.60215e+07	1.02569e+07	2.13038e+07	1.01798e+07	1.81915e+07	1.45716e+07	1.9152e+07	2.43423e+07	2.02043e+07	0	0.682641	0.0620887	0.364063	-1.97252	FALSE
P08571	6	Monocyte differentiation antigen CD14;Monocyte differentiation antigen CD14, urinary form;Monocyte differentiation antigen CD14, membrane-bound form	CD14	1.12633e+07	7.46865e+06	6.28659e+06	1.28831e+07	7.23495e+06	8.45888e+06	1.83012e+07	1.71274e+07	1.46679e+07	2.26309e+07	1.42378e+07	3.13749e+06	9.521e+06	1.63924e+07	1.84225e+07	1.35528e+07	2.30027e+07	1.51534e+07	2.05123e+07	1.88124e+07	0	1.20916	0.413484	0.668892	0.834618	FALSE
P08572	9	Collagen alpha-2(IV) chain;Canstatin	COL4A2	642457	1.1793e+06	968794	2.11768e+06	2.15007e+06	3.16268e+06	4.38234e+06	1.14472e+07	1.23961e+06	1.49997e+07	6.20318e+07	4.31023e+06	4.83846e+06	2.63804e+07	768703	663018	1.46282e+07	8.46435e+06	3.55381e+06	1.23705e+07	1	3.26342	0.0763826	0.406132	1.8655	FALSE
P08574	4	Cytochrome c1, heme protein, mitochondrial	CYC1	6.0007e+06	1.2974e+07	3.26478e+06	3.75069e+06	8.3305e+06	3.87236e+06	1.7315e+06	2.6913e+06	4.02694e+06	3.06662e+06	4.16926e+06	3.06256e+06	1.44815e+06	1.69917e+06	2.46631e+06	2.62173e+06	1.76698e+06	4.91543e+06	3.30437e+06	3.89078e+06	6	0.590326	0.05578	0.355251	-2.02688	FALSE
P08603	49	Complement factor H	CFH	1.90939e+08	2.7791e+08	9.03307e+07	2.2008e+08	1.58953e+08	2.1704e+08	2.04859e+08	3.54931e+08	2.24582e+08	1.77826e+08	2.34768e+08	2.81316e+08	1.09908e+08	2.34518e+08	1.99259e+08	3.11489e+08	4.07793e+08	2.48905e+08	3.4017e+08	3.99851e+08	0	1.30722	0.074135	0.400601	1.88109	FALSE
P08621	5	U1 small nuclear ribonucleoprotein 70 kDa	SNRNP70	1.55708e+06	3.7529e+06	990357	2.33757e+06	3.4181e+06	2.88652e+06	1.40341e+06	2.34654e+06	3.21383e+06	3.38119e+06	3.92749e+06	4.83069e+06	1.56645e+06	2.67962e+06	3.32325e+06	350909	653265	822272	2.75427e+06	654437	6	0.8527	0.125774	0.476445	-1.59558	FALSE
P08670	49	Vimentin	VIM	1.06099e+10	1.52943e+10	1.09311e+10	8.41171e+09	1.08685e+10	1.50719e+10	1.33562e+10	1.06151e+10	1.41768e+10	1.45802e+10	7.89191e+09	1.47055e+10	1.31277e+10	1.16101e+10	1.3838e+10	1.46106e+10	1.20093e+10	1.56245e+10	1.07252e+10	1.30635e+10	0	1.02656	0.765479	0.807232	0.302257	FALSE
P08697	15	Alpha-2-antiplasmin	SERPINF2	2.02183e+07	2.95008e+07	1.1365e+07	2.09898e+07	1.68953e+07	1.84649e+07	5.82023e+07	5.00539e+07	2.43833e+07	2.18113e+07	2.27522e+07	2.93097e+07	2.21542e+07	2.7832e+07	3.36763e+07	3.83409e+07	3.93271e+07	2.40452e+07	3.77557e+07	4.57883e+07	0	1.18058	0.125317	0.476445	1.59762	FALSE
P08708	5	40S ribosomal protein S17	RPS17	1.02531e+07	1.32143e+07	1.39413e+07	6.81826e+06	6.52484e+06	1.92833e+07	1.61762e+07	1.14987e+07	1.5735e+07	1.43861e+07	1.12034e+07	1.21755e+07	1.457e+07	1.02854e+07	1.90427e+07	1.29906e+07	1.21727e+07	1.53048e+07	1.27847e+07	1.85794e+07	0	1.08822	0.40513	0.666605	0.849894	FALSE
P08727	31	Keratin, type I cytoskeletal 19	KRT19	5.27464e+08	3.21832e+08	1.30932e+08	9.44148e+07	2.46532e+08	2.16257e+08	3.4465e+08	6.74466e+08	7.83081e+08	7.12704e+08	2.50408e+08	1.27723e+08	1.81987e+08	4.40577e+08	5.69979e+08	3.92219e+08	7.58253e+08	4.12234e+08	3.39798e+08	4.45584e+08	0	0.967039	0.786443	0.811511	0.27448	FALSE
P08754	8	Guanine nucleotide-binding protein G(k) subunit alpha	GNAI3	2.10783e+06	3.07311e+06	2.8571e+06	2.5949e+06	3.03628e+06	1.65336e+06	2.30795e+06	3.81438e+06	2.11787e+06	3.59633e+06	909849	1.48048e+06	1.66468e+06	784684	6.10571e+06	2.56714e+06	1.98444e+06	2.32425e+06	1.07395e+06	2.1725e+06	5	0.775713	0.0940919	0.424175	-1.75496	FALSE
P08758	26	Annexin A5	ANXA5	5.36522e+08	1.51717e+09	9.02745e+08	5.65447e+08	1.16426e+09	1.20821e+09	6.771e+08	8.65816e+08	6.83635e+08	8.28409e+08	7.69098e+08	7.82628e+08	8.87001e+08	1.07035e+09	1.22561e+09	5.79628e+08	1.00115e+09	6.4437e+08	7.16772e+08	4.14248e+08	0	0.904075	0.505132	0.715498	-0.678268	FALSE
P08865	10	40S ribosomal protein SA	RPSA	8.27284e+07	6.10645e+07	4.42497e+07	2.4279e+07	2.31955e+07	6.55085e+07	5.61611e+07	2.51416e+07	6.46384e+07	4.69436e+07	4.60941e+07	4.58803e+07	8.97312e+07	6.98739e+07	7.95071e+07	5.98518e+07	3.08826e+07	7.20447e+07	5.65769e+07	5.91519e+07	0	1.23422	0.157032	0.515645	1.46852	FALSE
P08962	1	CD63 antigen	CD63	7.82643e+06	5.22065e+06	6.52917e+06	8.21216e+06	7.71982e+06	7.00937e+06	8.33488e+06	7.58978e+06	7.31515e+06	7.64055e+06	5.87114e+06	3.37106e+06	5.47935e+06	1.21666e+07	4.41091e+06	6.44467e+06	8.01548e+06	8.82467e+06	9.44315e+06	6.08332e+06	5	0.955209	0.529802	0.725767	-0.639071	FALSE
P09104	10	Gamma-enolase	ENO2	4.08739e+06	880651	1.25241e+06	5.27853e+06	1.27415e+07	2.98905e+07	2.5421e+06	1.63941e+07	9.21834e+06	1.28703e+07	912246	7.25605e+06	2.19848e+07	9.34817e+06	2.47036e+07	1.05107e+07	4.65214e+06	7.51283e+06	9.59949e+06	2.30525e+07	3	1.25618	0.334557	0.622901	0.988066	FALSE
P09110	7	3-ketoacyl-CoA thiolase, peroxisomal	ACAA1	1.0714e+06	4.90598e+06	5.61673e+06	3.9138e+06	2.15278e+06	1.50414e+07	1.77812e+07	2.73635e+06	1.20594e+07	6.9103e+06	5.75742e+06	6.54345e+06	1.43696e+06	1.03756e+07	2.00791e+06	5.68837e+06	1.64079e+07	1.06513e+07	3.99158e+06	5.04599e+06	1	0.940672	0.898765	0.826708	0.128796	FALSE
P09211	13	Glutathione S-transferase P	GSTP1	7.38029e+08	7.71466e+08	7.08208e+08	6.35456e+08	7.19295e+08	9.5139e+08	8.52067e+08	9.25667e+08	9.82534e+08	8.45082e+08	6.41311e+08	6.95839e+08	5.82481e+08	1.01959e+09	8.30603e+08	9.76033e+08	7.64787e+08	8.99475e+08	6.66353e+08	1.04715e+09	0	0.999315	0.892459	0.826708	-0.136871	FALSE
P09382	10	Galectin-1	LGALS1	4.06565e+08	6.21883e+08	4.67279e+08	7.06989e+08	5.83099e+08	3.23576e+08	2.9486e+08	2.7612e+08	3.03105e+08	2.20393e+08	3.63331e+08	4.75276e+08	9.29053e+08	3.2242e+08	6.08735e+08	2.63983e+08	3.49671e+08	3.29354e+08	2.85035e+08	2.8342e+08	0	1.00152	0.929319	0.830112	-0.0897908	FALSE
P09417	10	Dihydropteridine reductase	QDPR	7.62909e+07	7.1025e+07	9.08917e+07	7.46842e+07	9.64777e+07	9.2014e+07	5.45114e+07	6.07815e+07	7.48843e+07	6.82828e+07	4.79203e+07	8.55161e+07	7.60594e+07	6.91179e+07	6.23928e+07	8.56192e+07	8.05381e+07	9.69633e+07	5.68262e+07	7.98507e+07	0	0.974943	0.764274	0.807183	-0.303861	FALSE
P09429	4	High mobility group protein B1;Putative high mobility group protein B1-like 1	HMGB1;HMGB1P1	1.71771e+07	6.05389e+07	1.93865e+07	4.2385e+07	4.05293e+07	3.68701e+07	3.63959e+07	4.4019e+07	3.75299e+07	6.13124e+07	5.03128e+07	2.56985e+07	1.66314e+07	3.14179e+07	2.88452e+07	3.73064e+07	3.79934e+07	1.63074e+07	4.8562e+07	2.67437e+07	0	0.807329	0.259678	0.587927	-1.15901	FALSE
P09455	3	Retinol-binding protein 1	RBP1	1.85067e+06	4.74216e+06	886715	1.49783e+06	2.33107e+06	1.75881e+06	165828	2.16553e+06	3.10703e+06	4.97599e+06	1.7204e+06	2.2075e+06	1.76709e+06	1.30327e+06	2.01876e+06	895408	1.60785e+06	2.53093e+06	2.97746e+06	1.89079e+06	10	0.805713	0.925314	0.827955	0.0948941	FALSE
P09467	8	Fructose-1,6-bisphosphatase 1	FBP1	1.61867e+07	1.16843e+07	8.36977e+06	1.56708e+07	1.40108e+07	1.50122e+07	1.20441e+07	1.47085e+07	1.80236e+07	2.11457e+07	6.52436e+06	1.38616e+07	1.70686e+07	9.7495e+06	3.08921e+07	1.58121e+07	8.39916e+06	1.12135e+07	1.46025e+07	1.27821e+07	0	0.959477	0.567358	0.732676	-0.581257	FALSE
P09486	8	SPARC	SPARC	4.30962e+06	8.31053e+06	6.25643e+06	2.16632e+07	2.79577e+06	1.68016e+07	1.43449e+07	4.30573e+06	2.42834e+07	1.42167e+07	1.50226e+07	5.31012e+06	2.1622e+07	1.81788e+07	1.6351e+07	8.11459e+06	1.67777e+07	1.20987e+07	3.10726e+07	1.69585e+07	1	1.37701	0.10532	0.441208	1.69387	FALSE
P09488	13	Glutathione S-transferase Mu 1	GSTM1	4.69285e+07	1.22752e+07	5.67282e+07	4.56936e+07	1.96717e+07	1.03332e+07	5.11547e+07	5.71672e+07	6.08839e+07	4.96743e+07	2.99546e+06	3.26827e+07	2.09568e+06	3.13606e+07	3.73466e+07	2.88979e+07	1.13191e+06	2.75464e+07	3.91484e+07	1.21615e+07	1	0.524633	0.0364524	0.293553	-2.23703	FALSE
P09493	15	Tropomyosin alpha-1 chain	TPM1	6.0161e+06	9.78238e+06	1.27337e+07	6.48848e+06	4.32038e+06	1.51568e+07	9.34926e+06	2.42709e+06	1.16195e+06	1.73891e+07	9.8728e+06	6.66219e+06	729864	1.76476e+07	7.28429e+06	1.30465e+07	1.43616e+06	1.7668e+06	1.82457e+06	1.28956e+07	0	0.862554	0.433855	0.679015	-0.79817	FALSE
P09496	6	Clathrin light chain A	CLTA	8.93713e+06	1.09953e+07	9.81622e+06	1.88583e+07	1.79641e+07	1.02073e+07	8.36391e+06	1.06392e+07	1.59986e+06	1.81734e+07	1.22978e+07	3.80859e+06	5.58574e+06	1.04123e+07	2.12356e+07	4.72526e+06	9.63456e+06	6.66991e+06	1.26351e+07	7.91338e+06	0	0.821414	0.560108	0.732676	-0.592256	FALSE
P09497	8	Clathrin light chain B	CLTB	1.65648e+07	1.12339e+07	1.34988e+07	2.5028e+07	1.20985e+07	9.56536e+06	8.93206e+06	1.69093e+07	1.88497e+07	1.72978e+07	1.47891e+07	1.21283e+07	8.35902e+06	1.19449e+07	2.40791e+07	1.34886e+07	1.2196e+07	1.30265e+07	1.61194e+07	3.90292e+06	0	0.867018	0.354895	0.638552	-0.946385	FALSE
P09525	14	Annexin A4	ANXA4	3.49086e+07	3.38955e+07	3.14275e+07	1.09754e+07	6.41346e+06	1.68294e+07	2.6311e+07	4.06813e+07	4.38618e+07	5.27556e+07	1.33913e+07	3.26084e+07	4.18469e+07	4.02325e+07	1.20359e+08	2.72015e+07	3.49231e+07	1.9544e+07	3.39629e+07	1.86511e+07	0	1.28404	0.38823	0.65719	0.881428	FALSE
P09543	4	2,3-cyclic-nucleotide 3-phosphodiesterase	CNP	4.36312e+06	8.16925e+06	7.23255e+06	6.7947e+06	1.19852e+07	2.18459e+06	3.58493e+06	2.90045e+06	8.27688e+06	6.86493e+06	5.55633e+06	1.10295e+07	6.4437e+06	4.58053e+06	6.68712e+06	5.5343e+06	2.49368e+07	1.10697e+07	1.90595e+07	2.56385e+06	5	1.56297	0.195311	0.539228	1.33842	FALSE
P09601	6	Heme oxygenase 1	HMOX1	7.60897e+06	2.45185e+06	565845	6.4035e+06	329629	770946	1.61414e+07	1.44912e+06	467415	5.17919e+06	1.15528e+07	1.38099e+07	1.34494e+06	7.56492e+06	1.59643e+07	1.00512e+07	1.06478e+07	1.31983e+07	3.3695e+06	2.22068e+06	5	2.16894	0.0179917	0.227839	2.57	FALSE
P09619	4	Platelet-derived growth factor receptor beta	PDGFRB	1.43414e+06	1.40969e+06	1.54626e+06	1.43878e+06	1.47485e+06	1.31082e+06	1.556e+06	1.43805e+06	1.38099e+06	1.55825e+06	2.60468e+06	6.55479e+06	7.76489e+06	2.4425e+06	511606	1.36185e+06	1.66646e+06	880000	2.43186e+06	1.74218e+06	7	1.92199	0.187578	0.532408	1.36294	FALSE
P09622	12	Dihydrolipoyl dehydrogenase, mitochondrial	DLD	4.00441e+07	6.19079e+07	8.45196e+07	6.58619e+07	4.34653e+07	5.32512e+07	4.03896e+07	3.92258e+07	5.77817e+07	2.92924e+07	1.78989e+07	3.71175e+07	3.50616e+07	3.62912e+07	3.46723e+07	3.386e+07	3.59795e+07	3.22474e+07	2.71793e+07	2.87416e+07	0	0.618625	0.00190031	0.109277	-3.55722	TRUE
P09651	8	Heterogeneous nuclear ribonucleoprotein A1;Heterogeneous nuclear ribonucleoprotein A1, N-terminally processed;Heterogeneous nuclear ribonucleoprotein A1-like 2	HNRNPA1;HNRNPA1L2	1.25006e+07	1.77364e+07	1.05605e+07	1.64847e+07	7.19131e+06	1.57179e+07	9.39737e+06	6.83697e+06	1.596e+07	3.30704e+07	8.77864e+06	9.34904e+06	1.27896e+07	2.00723e+07	1.53376e+07	2.38201e+07	1.32021e+07	1.48855e+07	1.478e+07	2.57401e+07	0	1.09143	0.485804	0.706942	0.709737	FALSE
P09661	2	U2 small nuclear ribonucleoprotein A	SNRPA1	705978	2.11172e+06	2.46944e+06	1.48886e+06	1.74542e+06	1.53677e+06	964371	972981	960370	3.20974e+06	955442	204278	1.04471e+06	1.64573e+06	1.03404e+06	1.22516e+06	3.64821e+06	2.48438e+06	1.16801e+06	1.66007e+06	7	0.932226	0.512445	0.720432	-0.666538	FALSE
P09669	2	Cytochrome c oxidase subunit 6C	COX6C	2.5384e+06	3.17011e+06	3.5137e+06	7.5257e+06	1.45677e+06	429092	1.52946e+06	922747	3.87867e+06	3.98719e+06	84216.3	2.51602e+06	3.36489e+06	1.07211e+06	2.50534e+06	3.54831e+06	937273	426584	2.90425e+06	434977	8	0.614606	0.140129	0.488948	-1.53432	FALSE
P09871	13	Complement C1s subcomponent;Complement C1s subcomponent heavy chain;Complement C1s subcomponent light chain	C1S	2.03705e+07	2.30604e+07	1.40146e+07	2.15735e+07	1.1648e+07	2.19016e+07	3.02126e+07	2.09142e+07	2.63176e+07	2.15739e+07	2.69337e+07	2.09554e+07	2.18727e+07	2.88663e+07	2.40386e+07	2.06858e+07	3.50515e+07	2.78338e+07	5.16381e+07	2.15962e+07	0	1.32084	0.0561913	0.355251	2.02318	FALSE
P09874	8	Poly [ADP-ribose] polymerase 1	PARP1	4.88754e+06	1.40908e+06	433591	7.045e+06	8.45833e+06	1.96759e+06	6.02419e+06	808301	7.63032e+06	1.39353e+07	626964	2.81422e+06	764662	2.76654e+06	2.91915e+06	1.21957e+07	2.97069e+06	9.03217e+06	4.5354e+06	3.6114e+06	7	0.802994	0.783412	0.811451	-0.278481	FALSE
P09936	9	Ubiquitin carboxyl-terminal hydrolase isozyme L1	UCHL1	7.02689e+07	1.10925e+08	5.19765e+07	5.73769e+07	1.51722e+08	2.26072e+08	1.22514e+08	8.30292e+07	1.43867e+08	8.73224e+07	1.44431e+08	7.71321e+07	1.02069e+08	2.14812e+08	1.52321e+08	1.35558e+08	1.26438e+08	1.10901e+08	1.95666e+08	9.49977e+07	0	1.22555	0.135867	0.486434	1.55194	FALSE
P09960	23	Leukotriene A-4 hydrolase	LTA4H	9.68571e+07	1.25228e+08	5.44688e+07	6.5649e+07	5.97985e+07	1.15608e+08	1.33404e+08	1.00647e+08	1.26807e+08	1.54758e+08	7.57415e+07	4.45224e+07	8.00927e+07	1.15016e+08	9.54504e+07	1.16516e+08	1.06963e+08	9.99653e+07	1.1948e+08	1.28279e+08	0	0.950447	0.789291	0.811765	-0.270723	FALSE
P09972	20	Fructose-bisphosphate aldolase C	ALDOC	5.48057e+07	6.03207e+07	7.85273e+07	5.099e+07	3.51906e+07	1.99518e+07	7.99647e+07	1.40602e+07	3.03282e+07	6.69156e+07	3.45488e+06	2.22538e+07	2.48769e+07	1.15727e+07	1.45758e+07	2.86674e+07	6.22032e+07	1.61858e+08	4.71126e+07	1.66133e+07	0	0.800702	0.0637547	0.368517	-1.95899	FALSE
P0C0L4	69	Complement C4-A;Complement C4 beta chain;Complement C4-A alpha chain;C4a anaphylatoxin;C4b-A;C4d-A;Complement C4 gamma chain	C4A	4.58898e+08	3.78431e+08	3.18806e+08	2.93721e+08	4.55819e+08	7.77963e+08	3.23284e+08	7.79613e+08	3.17302e+08	3.23294e+08	6.05842e+08	4.07976e+08	1.03294e+08	4.65834e+08	3.836e+08	2.37959e+08	4.18464e+08	5.07335e+08	7.43798e+08	7.78859e+08	0	1.05101	0.957092	0.838746	-0.0544603	FALSE
P0C0L5	68	Complement C4-B;Complement C4 beta chain;Complement C4-B alpha chain;C4a anaphylatoxin;C4b-B;C4d-B;Complement C4 gamma chain	C4B	2.96753e+07	2.58629e+07	9.86716e+07	3.50609e+07	4.209e+07	9.90492e+07	4.68176e+06	6.8641e+07	9.91014e+06	7.31777e+07	3.93137e+07	6.08387e+07	7.42651e+06	2.01274e+07	2.23935e+07	5.26281e+06	1.22148e+07	5.49439e+07	6.59034e+07	6.57178e+07	0	0.72746	0.464504	0.690867	-0.745275	FALSE
P62987	4	Ubiquitin-60S ribosomal protein L40;Ubiquitin;60S ribosomal protein L40;Ubiquitin-40S ribosomal protein S27a;Ubiquitin;40S ribosomal protein S27a;Polyubiquitin-B;Ubiquitin;Polyubiquitin-C;Ubiquitin	UBA52;RPS27A;UBB;UBC	5.02608e+07	7.92153e+07	6.54144e+07	5.87918e+07	1.01051e+08	4.98688e+07	7.4921e+07	4.99371e+07	4.05851e+07	4.65849e+07	6.2879e+07	5.36625e+07	4.06465e+07	4.16643e+07	5.6781e+07	6.03573e+07	7.03435e+07	7.75673e+07	6.72142e+07	4.88098e+07	0	0.940476	0.694321	0.780138	-0.398542	FALSE
P0DJI8	3	Serum amyloid A-1 protein;Amyloid protein A;Serum amyloid protein A(2-104);Serum amyloid protein A(3-104);Serum amyloid protein A(2-103);Serum amyloid protein A(2-102);Serum amyloid protein A(4-101)	SAA1	6.51443e+06	5.43355e+06	5.31348e+06	1.33717e+07	4.56457e+06	7.21007e+06	8.01284e+06	6.45082e+06	5.42862e+06	1.08546e+07	1.72612e+07	3.3029e+06	3.15134e+06	5.00768e+06	4.29121e+06	1.44376e+06	9.76379e+06	2.0437e+07	1.60637e+06	7.09532e+06	6	1.00281	0.341935	0.628874	-0.97275	FALSE
P0DMN0	13	Sulfotransferase 1A4;Sulfotransferase 1A3	SULT1A4;SULT1A3	3.50825e+07	2.54363e+07	1.98959e+07	1.11807e+07	3.37597e+07	7.10276e+07	1.89838e+07	1.86241e+07	6.57407e+07	1.47342e+08	2.91556e+07	2.53631e+07	3.89382e+07	4.18531e+07	3.6858e+07	2.70602e+07	7.50984e+07	2.65123e+07	7.31873e+07	4.1519e+07	0	0.929478	0.540674	0.729692	0.622116	FALSE
P0DMV9	32	Heat shock 70 kDa protein 1B;Heat shock 70 kDa protein 1A	HSPA1B;HSPA1A	7.41375e+08	8.23194e+08	6.13565e+08	4.78759e+08	5.48901e+08	7.15118e+08	6.505e+08	7.13356e+08	7.72746e+08	9.52851e+08	5.53027e+08	6.7259e+08	5.53191e+08	8.25963e+08	6.07232e+08	8.07681e+08	7.74444e+08	6.89441e+08	6.77736e+08	7.8782e+08	0	0.991264	0.988629	0.843798	-0.0144254	FALSE
P0DN76	1	Splicing factor U2AF 26 kDa subunit;Splicing factor U2AF 35 kDa subunit	U2AF1L4;U2AF1	1.80129e+06	1.55583e+06	1.74052e+06	1.07704e+06	1.75418e+06	2.89607e+06	760067	1.69608e+06	1.30022e+06	1.22901e+06	2.12674e+06	1.74524e+06	1.97117e+06	1.92292e+06	1.95876e+06	1.68488e+06	2.50445e+06	2.10186e+06	1.9772e+06	2.11548e+06	0	1.27187	0.0923446	0.423185	1.76502	FALSE
P0DOY3	7			3.02333e+08	2.58082e+08	1.62552e+08	4.11236e+08	2.53162e+08	2.50147e+08	2.19681e+08	3.61276e+08	3.37821e+08	2.02548e+08	3.18522e+08	1.69087e+08	1.66609e+08	3.55137e+08	1.5329e+08	6.36299e+08	2.99331e+08	3.70701e+08	4.36596e+08	3.7399e+08	0	1.18875	0.419259	0.671352	0.824172	FALSE
P0DP25	12			3.76998e+08	2.97844e+08	3.28447e+08	5.1458e+08	4.53698e+08	4.72797e+08	2.80694e+08	3.25821e+08	3.56283e+08	3.66482e+08	2.7227e+08	2.84089e+08	5.22259e+08	3.62117e+08	4.47596e+08	2.79904e+08	4.08744e+08	2.9743e+08	4.82349e+08	2.75953e+08	0	0.962653	0.654375	0.761004	-0.454267	FALSE
P10155	6	60 kDa SS-A/Ro ribonucleoprotein	TROVE2	4.92197e+06	1.4687e+06	4.01309e+06	1.0138e+06	5.79636e+06	2.73664e+06	5.23308e+06	4.53405e+06	9.61042e+06	8.48283e+06	4.67115e+06	3.85823e+06	3.54685e+06	6.16533e+06	6.28597e+06	3.84451e+06	7.33842e+06	4.09096e+06	3.154e+06	8.3435e+06	4	1.07295	0.391074	0.657975	0.87606	FALSE
P10253	6	Lysosomal alpha-glucosidase;76 kDa lysosomal alpha-glucosidase;70 kDa lysosomal alpha-glucosidase	GAA	5.25833e+06	2.2664e+06	1.38477e+06	5.94263e+06	2.56106e+06	3.16679e+06	9.74573e+06	9.7238e+06	9.96639e+06	3.03314e+07	3.98195e+06	1.78688e+07	2.86628e+06	1.25863e+07	1.10065e+07	6.95494e+06	1.80719e+07	5.80385e+06	1.59749e+07	2.98667e+06	2	1.22098	0.24355	0.583113	1.20046	FALSE
P10301	13	Ras-related protein R-Ras	RRAS	6.61721e+07	9.48814e+07	8.1943e+07	6.3644e+07	4.72002e+07	1.39737e+08	7.20777e+07	6.97702e+07	8.21255e+07	5.86042e+07	6.21854e+07	9.85527e+07	7.33326e+07	1.49896e+08	5.05e+07	6.74292e+07	7.85429e+07	9.63595e+07	7.49401e+07	6.07675e+07	0	1.04684	0.769916	0.807536	0.296359	FALSE
P10412	14	Histone H1.4	HIST1H1E	4.12555e+08	4.15839e+08	4.39685e+08	3.50252e+08	3.18408e+08	4.5936e+08	2.1774e+08	5.62347e+08	3.85525e+08	3.71764e+08	5.9239e+08	3.85688e+08	2.62595e+08	5.05699e+08	4.2e+08	3.40051e+08	3.7034e+08	2.7736e+08	7.43882e+08	4.74305e+08	0	1.11156	0.534195	0.72705	0.632197	FALSE
P10515	10	Dihydrolipoyllysine-residue acetyltransferase component of pyruvate dehydrogenase complex, mitochondrial	DLAT	2.49263e+07	3.0466e+07	6.11518e+07	1.93253e+07	2.12272e+07	2.74937e+07	3.57946e+07	1.33784e+07	4.74535e+07	1.70397e+07	7.73412e+06	1.34841e+07	1.64358e+07	1.2769e+07	1.73947e+07	1.46076e+07	1.28269e+07	2.13529e+07	8.76031e+06	1.11625e+07	0	0.457753	0.000915572	0.0732581	-3.86671	TRUE
P10599	8	Thioredoxin	TXN	4.36155e+07	1.03782e+08	3.40479e+07	6.77254e+07	6.39987e+07	7.95697e+07	6.98582e+07	7.70725e+07	9.11088e+07	8.10403e+07	5.96284e+07	6.0667e+07	4.02548e+07	9.87028e+07	6.82026e+07	8.08059e+07	6.66207e+07	5.93201e+07	9.23441e+07	7.79457e+07	0	0.989707	0.961374	0.8398	0.0490203	FALSE
P10606	3	Cytochrome c oxidase subunit 5B, mitochondrial	COX5B	6.68231e+06	6.64718e+06	8.67775e+06	1.62047e+07	6.03565e+06	5.37048e+06	5.3356e+06	5.05802e+06	7.60681e+06	4.23374e+06	4.18723e+06	7.05225e+06	3.81245e+06	6.62062e+06	3.54457e+06	8.10326e+06	7.29686e+06	7.56241e+06	5.10474e+06	1.067e+07	1	0.890081	0.557295	0.731997	-0.596545	FALSE
P10619	2	Lysosomal protective protein;Lysosomal protective protein 32 kDa chain;Lysosomal protective protein 20 kDa chain	CTSA	2.63515e+06	1.87254e+06	1.63135e+06	760991	3.65356e+06	594919	4.17192e+06	2.14166e+06	3.12064e+06	5.85148e+06	5.27767e+06	2.96464e+06	3.62518e+06	3.13621e+06	1.12004e+06	3.48355e+06	2.69812e+06	2.61985e+06	5.77905e+06	2.11196e+06	2	1.24143	0.249787	0.58315	1.18419	FALSE
P10620	4	Microsomal glutathione S-transferase 1	MGST1	9.13363e+07	3.42902e+07	6.30393e+07	7.12394e+07	4.85899e+07	3.60888e+07	4.66858e+07	2.86905e+07	4.97354e+07	1.5103e+07	5.61886e+07	4.17376e+07	4.93399e+07	4.12729e+07	5.57923e+07	3.67956e+07	4.65008e+07	3.65275e+07	1.59977e+07	2.61363e+07	0	0.838058	0.451791	0.688247	-0.766949	FALSE
P10636	8	Microtubule-associated protein tau	MAPT	2.10312e+06	1.15674e+07	2.58976e+06	1.11818e+07	3.14434e+06	1.33211e+07	8.13208e+06	2.71689e+06	4.37384e+06	2.87629e+06	2.19284e+06	1.70602e+06	6.59382e+06	6.8219e+06	4.90428e+06	4.804e+06	2.71383e+06	2.43089e+06	3.11462e+06	2.82112e+06	0	0.614504	0.217639	0.558033	-1.27163	FALSE
P10643	14	Complement component C7	C7	3.31923e+07	2.19227e+06	1.30655e+07	9.69451e+06	1.98393e+07	6.31939e+07	5.03858e+07	7.72494e+07	2.26639e+07	7.16572e+07	1.28216e+07	5.21193e+06	2.05266e+07	5.00669e+07	1.46264e+07	5.69548e+07	5.4825e+07	6.52066e+07	2.8643e+07	6.58081e+07	1	1.03182	0.580081	0.741816	0.562127	FALSE
P10644	5	cAMP-dependent protein kinase type I-alpha regulatory subunit;cAMP-dependent protein kinase type I-alpha regulatory subunit, N-terminally processed	PRKAR1A	3.61526e+06	6.00608e+06	5.7461e+06	4.1477e+06	4.8209e+06	8.76568e+06	7.37963e+06	6.58151e+06	9.02776e+06	7.96265e+06	6.35493e+06	6.559e+06	6.2102e+06	6.29001e+06	4.39544e+06	1.00021e+07	6.20587e+06	4.73778e+06	4.45942e+06	8.06405e+06	0	0.987909	0.99533	0.843798	-0.00592398	FALSE
P10768	11	S-formylglutathione hydrolase	ESD	1.03545e+08	6.45364e+07	9.6309e+07	1.01954e+08	9.35479e+07	1.3658e+08	7.8325e+07	1.02244e+08	1.22424e+08	9.90664e+07	7.95568e+07	1.18317e+08	9.70549e+07	7.94851e+07	1.0742e+08	1.20106e+08	7.9935e+07	8.64353e+07	1.0546e+08	9.27276e+07	0	0.967918	0.798834	0.812594	-0.258167	FALSE
P10809	33	60 kDa heat shock protein, mitochondrial	HSPD1	2.02727e+08	2.62495e+08	3.16697e+08	2.89906e+08	2.36876e+08	3.19624e+08	2.99953e+08	2.80122e+08	2.70312e+08	2.61594e+08	2.01006e+08	2.19914e+08	2.04772e+08	1.96121e+08	2.27405e+08	1.68881e+08	2.07302e+08	1.96929e+08	2.07607e+08	2.3e+08	0	0.751718	0.000897149	0.0732581	-3.87529	TRUE
P10909	13	Clusterin;Clusterin beta chain;Clusterin alpha chain	CLU	7.40372e+07	1.50834e+08	1.00659e+08	8.13284e+07	5.96338e+07	9.2339e+07	1.01505e+08	1.21453e+08	6.04473e+07	1.03134e+08	1.21018e+08	1.16991e+08	3.45334e+07	1.10169e+08	1.18396e+08	1.50066e+08	1.75585e+08	1.2711e+08	1.7917e+08	1.33708e+08	0	1.33995	0.109702	0.449354	1.67153	FALSE
P11021	29	78 kDa glucose-regulated protein	HSPA5	2.78769e+08	3.18767e+08	2.18256e+08	2.14384e+08	2.53388e+08	3.56683e+08	2.48354e+08	2.72136e+08	3.82032e+08	4.13885e+08	2.24931e+08	1.79096e+08	2.1208e+08	3.50665e+08	3.91146e+08	2.41073e+08	2.93165e+08	2.59042e+08	3.41412e+08	2.74479e+08	0	0.935885	0.519668	0.72131	-0.655047	FALSE
P11047	55	Laminin subunit gamma-1	LAMC1	3.32841e+08	3.00901e+08	2.13022e+08	2.15324e+08	1.34349e+08	4.26532e+08	1.81428e+08	1.21865e+08	1.97968e+08	1.47109e+08	2.27072e+08	2.03873e+08	2.83343e+08	2.29901e+08	2.66305e+08	8.28385e+07	1.73332e+08	1.63661e+08	1.85592e+08	1.53986e+08	0	0.867288	0.447748	0.68557	-0.773921	FALSE
P11142	31	Heat shock cognate 71 kDa protein	HSPA8	3.66092e+08	3.96215e+08	4.27028e+08	3.05622e+08	4.03729e+08	4.63034e+08	5.01486e+08	3.50998e+08	5.19585e+08	5.62454e+08	3.62959e+08	3.27193e+08	3.35983e+08	4.71231e+08	4.84502e+08	4.52374e+08	5.14226e+08	4.42203e+08	4.96141e+08	4.5329e+08	0	1.01021	0.855248	0.821068	0.184723	FALSE
P11166	5	Solute carrier family 2, facilitated glucose transporter member 1	SLC2A1	1.1778e+06	9.06478e+06	1.3824e+06	6.91879e+06	2.83855e+06	3.46351e+06	5.39706e+06	5.92418e+06	1.35815e+06	6.78359e+06	1.09387e+07	5.40087e+06	6.129e+06	4.1636e+06	796791	8.85887e+06	1.28924e+07	3.31897e+06	8.84482e+06	1.89026e+07	4	1.81108	0.121981	0.469506	1.61273	FALSE
P11171	10	Protein 4.1	EPB41	2.30989e+06	9.13343e+06	1.5285e+06	3.06252e+06	972313	5.60883e+06	5.03676e+06	3.8684e+06	1.38158e+06	2.13484e+06	918546	4.30942e+06	7.98183e+06	6.72336e+06	9.85108e+06	5.28865e+06	5.29241e+06	6.49464e+06	1.99199e+06	1.06607e+07	3	1.69856	0.103845	0.437356	1.70157	FALSE
P11177	13	Pyruvate dehydrogenase E1 component subunit beta, mitochondrial	PDHB	2.33694e+07	9.35002e+06	6.41972e+07	4.05367e+07	1.86254e+07	1.43106e+07	4.40059e+07	9.13731e+06	5.83048e+07	2.21427e+07	1.71747e+07	2.50453e+07	2.1372e+07	1.75558e+07	4.36364e+07	1.22093e+07	1.94441e+07	1.78492e+07	2.0972e+07	3.41174e+07	1	0.754577	0.606097	0.752218	-0.523649	FALSE
P11216	26	Glycogen phosphorylase, brain form	PYGB	3.60536e+07	2.16587e+07	4.72014e+07	3.15274e+07	2.99693e+07	4.80556e+07	8.57292e+07	5.79881e+07	3.45025e+07	4.66656e+07	2.17763e+07	2.37198e+07	3.28655e+07	5.22883e+07	3.26875e+07	6.24217e+07	6.7537e+07	6.41011e+07	2.9412e+07	6.77768e+07	0	1.03468	0.91918	0.827825	0.102715	FALSE
P11217	11	Glycogen phosphorylase, muscle form	PYGM	5.00289e+06	1.39738e+06	2.2871e+06	3.4528e+06	6.00229e+06	4.1218e+07	562092	5.33572e+06	3.71731e+06	2.02608e+07	5.53849e+06	2.55633e+06	1.35499e+07	5.17486e+06	3.86708e+06	885056	1.53111e+07	2.65931e+07	2.55862e+07	1.2036e+06	3	1.1236	0.612449	0.7526	0.514378	FALSE
P11233	4	Ras-related protein Ral-A	RALA	2.37451e+07	5.96709e+07	1.15531e+07	7.18576e+06	8.28128e+06	4.78845e+07	3.65253e+07	3.69992e+07	1.76483e+07	2.3031e+07	1.46046e+07	3.48616e+07	5.94282e+06	4.19036e+07	1.05971e+07	3.52594e+07	2.51477e+07	4.66728e+07	1.34219e+07	3.25211e+07	0	0.957465	0.984708	0.843798	-0.0193999	FALSE
P11277	52	Spectrin beta chain, erythrocytic	SPTB	1.28098e+07	7.88834e+07	9.89701e+06	1.08392e+06	9.57283e+06	1.98284e+07	3.74153e+07	3.91511e+07	1.59155e+07	4.35752e+07	1.62186e+06	2.97627e+07	809039	3.42815e+07	3.34783e+06	5.28434e+07	4.32761e+07	3.97548e+07	8.85834e+07	8.12711e+07	0	1.40062	0.943547	0.836152	0.0716791	FALSE
P11279	4	Lysosome-associated membrane glycoprotein 1	LAMP1	1.03513e+07	2.50268e+07	1.90771e+07	2.12168e+07	2.08978e+07	2.08325e+07	1.43291e+07	2.40639e+07	1.83208e+07	2.62267e+07	1.55685e+07	2.13692e+07	2.13882e+07	1.34937e+07	2.95752e+07	1.1997e+07	1.35341e+07	1.70574e+07	2.04447e+07	1.04609e+07	0	0.872947	0.314412	0.614239	-1.03112	FALSE
P11310	13	Medium-chain specific acyl-CoA dehydrogenase, mitochondrial	ACADM	2.45567e+07	6.05659e+07	5.34266e+07	6.4085e+07	2.45688e+07	7.62802e+06	3.51568e+07	2.09606e+07	3.15296e+07	1.91337e+07	1.04137e+07	4.01065e+07	2.0414e+07	1.63931e+07	2.65077e+07	1.21579e+07	1.98453e+07	3.34023e+07	1.76051e+07	1.50063e+07	0	0.620154	0.0770071	0.406845	-1.86124	FALSE
P11413	20	Glucose-6-phosphate 1-dehydrogenase	G6PD	3.24133e+07	4.95428e+07	5.23562e+07	2.28792e+07	1.98622e+07	1.99332e+07	5.03153e+07	2.16561e+07	2.38451e+07	3.16012e+07	3.53479e+07	1.3323e+07	1.62119e+07	3.79064e+07	2.84332e+07	3.16566e+07	4.17943e+07	3.05551e+07	2.03111e+07	3.82732e+07	0	0.905698	0.621208	0.756189	-0.501667	FALSE
P11498	22	Pyruvate carboxylase, mitochondrial	PC	4.37182e+07	4.80929e+07	8.2793e+07	8.44792e+07	2.1569e+07	2.78704e+07	4.15276e+07	2.11572e+07	2.54562e+07	8.9003e+06	1.71759e+07	3.91503e+07	1.77254e+07	3.0217e+07	2.66508e+07	2.73118e+07	1.91704e+07	3.28512e+07	2.46118e+07	4.5797e+07	0	0.692028	0.274489	0.592305	-1.1226	FALSE
P11532	14	Dystrophin	DMD	1.24933e+06	4.25265e+06	6.71398e+06	4.05388e+06	3.27103e+06	5.88738e+06	3.36447e+06	2.64228e+06	1.71747e+06	1.4969e+06	412920	719460	4.81262e+06	1.6955e+06	644051	3.49255e+06	501966	6.5176e+06	631585	2.88805e+06	8	0.644061	0.0465598	0.328848	-2.11718	FALSE
P11586	35	C-1-tetrahydrofolate synthase, cytoplasmic;Methylenetetrahydrofolate dehydrogenase;Methenyltetrahydrofolate cyclohydrolase;Formyltetrahydrofolate synthetase;C-1-tetrahydrofolate synthase, cytoplasmic, N-terminally processed	MTHFD1	1.59343e+08	1.21738e+08	1.98131e+08	1.62253e+08	7.41593e+07	1.36354e+08	1.35354e+08	5.52189e+07	9.05463e+07	8.15739e+07	8.17678e+07	1.86575e+08	9.82755e+07	4.98154e+07	7.90416e+07	9.54573e+07	112141380	1.81519e+08	8.38931e+07	9.79979e+07	0	0.878003	0.439272	0.682962	-0.788658	FALSE
P11766	15	Alcohol dehydrogenase class-3	ADH5	1.71264e+08	8.80487e+07	1.28924e+08	1.2227e+08	1.10571e+08	1.99067e+08	1.59797e+08	1.38112e+08	1.32163e+08	1.10457e+08	1.05065e+08	1.30256e+08	1.21561e+08	1.31397e+08	1.47724e+08	1.49023e+08	1.30648e+08	1.07228e+08	1.32841e+08	1.5773e+08	0	0.965311	0.856245	0.821068	-0.183436	FALSE
P11940	13	Polyadenylate-binding protein 1	PABPC1	5.34264e+06	1.36499e+07	9.16417e+06	1.0917e+07	7.93848e+06	1.69422e+07	1.40513e+07	2.78241e+07	2.20409e+07	2.62641e+07	1.72116e+07	1.17517e+07	1.94916e+06	4.64374e+07	7.83202e+06	3.10045e+07	4.20115e+07	1.6389e+07	3.31043e+07	2.77519e+07	0	1.52752	0.360749	0.642121	0.93469	FALSE
P12004	2	Proliferating cell nuclear antigen	PCNA	1.43499e+06	2.66598e+06	2.31402e+06	1.81148e+06	3.17838e+06	4.81047e+06	1.14643e+06	2.85059e+06	1.50247e+06	4.09316e+06	365642	858979	1.35331e+06	2.69583e+06	1.90632e+06	2.10014e+06	1.10248e+06	515338	1.1292e+06	1.38282e+06	12	0.519609	0.0125844	0.199619	-2.73289	FALSE
P12109	22	Collagen alpha-1(VI) chain	COL6A1	5.32367e+07	1.24746e+08	1.55872e+07	4.59822e+07	4.5413e+07	3.9564e+07	2.42358e+07	5.92418e+07	3.98118e+07	6.92964e+07	5.9073e+07	8.58245e+07	5.55845e+07	8.52412e+07	1.40794e+08	1.37946e+07	3.37591e+07	2.19065e+07	2.79677e+07	7.4587e+07	0	1.15744	0.747288	0.798824	0.326559	FALSE
P12110	12	Collagen alpha-2(VI) chain	COL6A2	2.0542e+07	4.63578e+07	1.24969e+06	2.37796e+07	1.41533e+07	1.19473e+07	5.27945e+06	1.02485e+07	5.14775e+06	9.53184e+06	2.0518e+07	2.93205e+07	1.39197e+07	2.36697e+07	7.85775e+07	4.67872e+06	9.73418e+06	5.00779e+06	6.54927e+06	8.30566e+06	0	1.35109	0.422651	0.67331	0.818079	FALSE
P12111	65	Collagen alpha-3(VI) chain	COL6A3	1.63353e+08	3.34329e+08	4.59295e+07	1.07045e+08	7.44043e+07	1.58399e+08	1.10471e+08	1.48622e+08	1.32432e+08	3.02307e+08	1.15384e+08	1.91633e+08	1.21154e+08	2.66701e+08	2.54018e+08	1.14597e+08	1.35575e+08	6.4676e+07	2.45113e+08	1.34731e+08	0	1.04203	0.626847	0.758179	0.493528	FALSE
P12235	8	ADP/ATP translocase 1	SLC25A4	1.08654e+06	3.20741e+06	3.10806e+06	2.12438e+06	3.1449e+06	1.34046e+06	2.02869e+06	1.39168e+06	1.67097e+06	899633	233793	1.84398e+06	291621	869841	997449	3.19649e+06	1.2257e+06	801823	435395	1.55154e+06	8	0.572304	0.0135985	0.203132	-2.69784	FALSE
P12236	11	ADP/ATP translocase 3;ADP/ATP translocase 3, N-terminally processed	SLC25A6	7.28512e+06	7.05526e+06	6.04257e+06	5.44358e+06	4.60925e+06	1.278e+06	4.91923e+06	3.61465e+06	6.11819e+06	5.1079e+06	4.55697e+06	3.92071e+06	4.99085e+06	7.19478e+06	2.06198e+06	4.85772e+06	4.2033e+06	4.65257e+06	3.118e+06	2.7284e+06	1	0.821492	0.435096	0.679015	-0.795985	FALSE
P12268	8	Inosine-5-monophosphate dehydrogenase 2	IMPDH2	3.15163e+06	1.91455e+06	2.95604e+06	1.2373e+06	1.30442e+06	4.08838e+06	1.55774e+06	1.56803e+06	3.07496e+06	5.42808e+06	1.10165e+06	2.33533e+06	1.52349e+06	1.35196e+06	3.33352e+06	3.65296e+06	4.71093e+06	3.94971e+06	5.49805e+06	6.85136e+06	6	1.30546	0.308671	0.613979	1.04374	FALSE
P12277	15	Creatine kinase B-type	CKB	2.09756e+08	1.0822e+08	1.03031e+08	1.39035e+08	1.09842e+08	1.78481e+08	2.09106e+08	1.41976e+08	1.70069e+08	1.89383e+08	8.55769e+07	9.96739e+07	8.13841e+07	1.49705e+08	1.30162e+08	2.13689e+08	7.8963e+07	1.41584e+08	1.46845e+08	1.28551e+08	0	0.805782	0.0788212	0.409944	-1.84903	FALSE
P12429	12	Annexin A3	ANXA3	6.22565e+07	7.4877e+07	4.87264e+07	1.66598e+07	5.81143e+07	4.8423e+07	9.70011e+06	4.31088e+07	3.0952e+07	1.89943e+07	3.00493e+07	5.06627e+07	3.76418e+07	5.9214e+07	6.26949e+07	1.37273e+07	2.46199e+07	2.54459e+07	1.54958e+07	8.08529e+06	0	0.795598	0.285181	0.601902	-1.09721	FALSE
P12532	4	Creatine kinase U-type, mitochondrial	CKMT1A	1.17933e+07	2.26141e+07	3.53338e+06	5.53903e+06	1.08689e+06	8.2012e+06	3.15297e+06	1.24141e+07	8.30599e+06	2.15198e+06	2.68236e+06	3.91072e+06	3.09037e+06	3.8917e+06	2.92239e+06	1.58536e+06	1.53255e+06	3.39542e+06	6.02691e+06	2.25547e+06	4	0.397158	0.0504566	0.343048	-2.07722	FALSE
P12694	8	2-oxoisovalerate dehydrogenase subunit alpha, mitochondrial	BCKDHA	832937	4.63488e+06	733521	2.93278e+06	670273	1.57211e+06	1.55401e+06	3.61339e+06	2.30173e+06	4.03496e+06	1.39395e+06	1.77655e+06	952979	1.64826e+06	1.18964e+06	1.53876e+06	2.46532e+06	1.42715e+06	1.39256e+06	1.7289e+06	7	0.678045	0.413182	0.668892	-0.835166	FALSE
P12814	48	Alpha-actinin-1	ACTN1	1.58196e+08	1.32715e+08	2.25163e+08	1.16671e+08	1.83011e+08	3.13031e+08	3.25507e+08	1.80282e+08	2.30719e+08	3.27169e+08	2.23256e+08	1.74349e+08	1.47618e+08	3.93152e+08	2.46862e+08	2.85027e+08	2.78303e+08	2.86332e+08	2.65361e+08	2.74141e+08	0	1.1742	0.126623	0.476445	1.59179	FALSE
P12955	12	Xaa-Pro dipeptidase	PEPD	1.16003e+07	2.29827e+07	2.53914e+07	2.28025e+07	1.37549e+07	1.43318e+07	3.01819e+07	2.49097e+07	3.00595e+07	2.29763e+07	2.14877e+07	2.65384e+07	3.29792e+06	1.17576e+07	2.24672e+07	2.13621e+07	3.00525e+07	2.88041e+07	2.34667e+07	2.09649e+07	0	0.959854	0.564517	0.732676	-0.585558	FALSE
P12956	13	X-ray repair cross-complementing protein 6	XRCC6	1.6386e+06	1.11407e+07	1.18388e+07	717398	3.17317e+06	2.77537e+07	4.60247e+07	1.25394e+07	3.1538e+07	3.36192e+07	1.5179e+07	1.43769e+06	6.22966e+06	2.12228e+07	1.44444e+07	3.77613e+07	4.30777e+07	4.84825e+07	1.35757e+07	4.14639e+07	0	1.34943	0.152553	0.506148	1.48537	FALSE
P13010	8	X-ray repair cross-complementing protein 5	XRCC5	9.39331e+06	4.43439e+06	1.04089e+07	2.21578e+07	1.25352e+06	1.84728e+07	2.0894e+07	4.22982e+06	2.00797e+07	2.80147e+07	1.29046e+07	1.39644e+06	6.97087e+06	4.09916e+06	1.72154e+07	1.69485e+07	1.79184e+07	1.59051e+07	7.64891e+06	1.29951e+07	1	0.818168	0.787093	0.811511	-0.273622	FALSE
P13073	8	Cytochrome c oxidase subunit 4 isoform 1, mitochondrial	COX4I1	1.62978e+07	3.76445e+07	2.26475e+07	2.62321e+07	1.292e+07	1.01871e+07	2.75294e+07	1.91187e+07	3.16077e+07	1.89316e+07	7.00255e+06	1.47231e+07	1.72055e+07	2.1511e+07	1.73152e+07	9.42559e+06	1.66475e+07	2.54637e+07	2.15154e+07	1.59642e+07	0	0.747474	0.147938	0.499834	-1.50316	FALSE
P13284	4	Gamma-interferon-inducible lysosomal thiol reductase	IFI30	4.00429e+06	1.01837e+06	2.04475e+07	4.28152e+06	2.6745e+06	8.73159e+06	1.17844e+07	2.02256e+07	7.92156e+06	1.1133e+08	7.04925e+06	7.4495e+06	4.54784e+06	4.65192e+06	1.15313e+07	852414	1.69105e+07	5.1072e+06	1.26807e+07	1.47714e+07	2	0.444611	0.583626	0.743118	-0.556833	FALSE
P13473	4	Lysosome-associated membrane glycoprotein 2	LAMP2	1.18085e+06	1.45636e+07	2.33194e+06	6.49832e+06	2.45441e+06	2.50969e+06	1.65539e+06	9.92507e+06	3.18092e+06	1.44775e+07	1.19931e+06	1.46001e+06	4.3903e+06	4.62677e+06	7.16763e+06	3.55363e+06	3.07446e+06	3.81962e+06	4.25939e+06	264574	9	0.575314	0.268317	0.587927	-1.13759	FALSE
P13489	23	Ribonuclease inhibitor	RNH1	3.20679e+08	1.63209e+08	2.41023e+08	1.94042e+08	2.22319e+08	3.66698e+08	4.09188e+08	3.19218e+08	4.02114e+08	4.15252e+08	2.34768e+08	2.75109e+08	2.80058e+08	3.73033e+08	3.68392e+08	4.55336e+08	3.64049e+08	3.39048e+08	3.00349e+08	4.53157e+08	0	1.12757	0.130766	0.480582	1.57364	FALSE
P13611	5	Versican core protein	VCAN	1.0426e+06	8.35944e+06	3.53169e+06	4.00394e+06	2.55582e+06	2.58687e+06	1.66134e+06	1.91773e+06	2.07841e+06	1.60213e+06	2.48291e+06	2.30814e+06	1.08766e+06	2.70263e+06	2.58962e+06	2.09918e+06	1.97906e+06	1.10459e+06	3.27096e+06	1.57228e+06	8	0.722462	0.358658	0.64046	-0.938854	FALSE
P13639	38	Elongation factor 2	EEF2	1.35888e+08	1.60683e+08	1.3644e+08	1.54373e+08	1.16509e+08	2.01043e+08	2.47193e+08	2.24384e+08	2.54697e+08	2.6989e+08	1.43606e+08	1.15678e+08	9.93293e+07	2.19933e+08	1.63004e+08	2.01131e+08	2.34397e+08	2.44951e+08	2.47868e+08	2.28441e+08	0	0.998547	0.948627	0.837319	-0.0652187	FALSE
P13667	20	Protein disulfide-isomerase A4	PDIA4	5.91476e+07	7.00058e+07	3.5587e+07	5.44294e+07	3.98334e+07	7.38794e+07	7.84261e+07	5.71947e+07	7.11743e+07	9.77859e+07	3.28468e+07	4.39597e+07	4.6977e+07	7.06514e+07	1.07361e+08	5.9539e+07	7.86237e+07	7.05336e+07	9.22004e+07	7.33922e+07	0	1.06058	0.746333	0.798824	0.32784	FALSE
P13671	16	Complement component C6	C6	3.65971e+06	1.59531e+06	1.49315e+06	2.51599e+06	2.46964e+06	9.93875e+06	7.53589e+06	1.82446e+07	3.71009e+06	5.60674e+06	6.6595e+06	1.72482e+07	1.29334e+06	3.82267e+06	5.30775e+06	1.58574e+07	1.49064e+07	1.69733e+07	2.14706e+07	1.33609e+07	0	2.05919	0.00772242	0.176846	2.95082	FALSE
P13693	4	Translationally-controlled tumor protein;TPT1-like protein	TPT1	2.27969e+06	1.46609e+06	2.7257e+06	1.71537e+07	3.70951e+06	1.56609e+07	2.11934e+07	9.10296e+06	3.20845e+07	2.6056e+07	3.87086e+06	1.58525e+07	5.39368e+07	2.95306e+07	2.62633e+07	1.60153e+07	1.71833e+07	2.91596e+07	3.29682e+07	2.26449e+07	0	1.88253	0.00691768	0.175323	2.99933	FALSE
P13716	15	Delta-aminolevulinic acid dehydratase	ALAD	7.5745e+07	1.69673e+08	1.35129e+08	1.56405e+08	1.4551e+08	1.4869e+08	1.46999e+08	9.56065e+07	1.24255e+08	1.43281e+08	6.40458e+07	1.3537e+08	5.67773e+07	1.52946e+08	5.11635e+07	1.9801e+08	1.72183e+08	1.8902e+08	1.16844e+08	1.5692e+08	0	0.964204	0.427723	0.677709	-0.809026	FALSE
P13796	33	Plastin-2	LCP1	9.89985e+07	1.02621e+08	9.3534e+07	1.6609e+08	9.58045e+07	1.70562e+08	2.3374e+08	1.46552e+08	1.56813e+08	2.9914e+08	1.69385e+08	8.38904e+07	8.48361e+07	2.47162e+08	1.21456e+08	1.92728e+08	2.15344e+08	1.73798e+08	2.44859e+08	2.33027e+08	0	1.12957	0.356024	0.639434	0.944119	FALSE
P13797	31	Plastin-3	PLS3	9.06974e+07	7.3848e+07	9.36121e+07	7.15096e+07	6.02288e+07	1.38662e+08	1.2915e+08	1.03936e+08	1.13357e+08	1.17799e+08	8.74388e+07	7.21982e+07	5.24357e+07	1.26513e+08	8.24445e+07	1.07963e+08	1.18101e+08	1.05578e+08	9.62146e+07	1.07364e+08	0	0.963185	0.740851	0.798824	-0.335206	FALSE
P13798	11	Acylamino-acid-releasing enzyme	APEH	1.77098e+07	2.45005e+07	1.94646e+07	1.31145e+07	2.61027e+07	2.52985e+07	2.00828e+07	9.69117e+06	2.37738e+07	1.53551e+07	1.7103e+07	1.98193e+07	1.30865e+07	2.45243e+07	1.42831e+07	1.51418e+07	1.89379e+07	3.04403e+07	2.88821e+07	1.8963e+07	0	1.03121	0.815038	0.815003	0.236939	FALSE
P13804	13	Electron transfer flavoprotein subunit alpha, mitochondrial	ETFA	7.59612e+07	1.14039e+08	1.50554e+08	1.72737e+08	5.97429e+07	1.37203e+08	1.18574e+08	1.07697e+08	1.20628e+08	6.56666e+07	4.85332e+07	9.89612e+07	4.53799e+07	8.70453e+07	6.36403e+07	7.64611e+07	1.0874e+08	9.60194e+07	1.01716e+08	1.0579e+08	0	0.741258	0.0563459	0.355251	-2.02179	FALSE
P13807	4	Glycogen [starch] synthase, muscle	GYS1	3.24469e+06	2.78433e+06	2.63523e+06	2.89733e+06	2.9103e+06	3.1973e+06	4.17134e+06	3.18591e+06	3.52404e+06	3.22161e+06	4.07185e+06	3.75038e+06	3.30121e+06	6.05893e+06	2.73841e+06	4.01982e+06	4.16812e+06	5.70546e+06	2.90943e+06	3.16748e+06	7	1.25554	0.194185	0.539228	1.34194	FALSE
P13861	18	cAMP-dependent protein kinase type II-alpha regulatory subunit	PRKAR2A	2.19551e+08	6.62388e+07	1.15327e+08	5.35463e+07	5.06262e+07	2.32824e+08	2.68841e+08	1.78461e+08	2.06665e+08	2.04702e+08	4.70064e+07	5.72871e+07	5.88192e+07	7.95615e+07	7.4861e+07	6.17341e+07	2.02465e+08	2.03222e+08	3.39274e+08	1.37186e+08	0	0.789974	0.13892	0.487228	-1.53927	FALSE
P13928	12	Annexin A8	ANXA8	4.36167e+06	1.05539e+06	7.05446e+06	2.24858e+06	3.04697e+06	9.85961e+06	1.04471e+07	4.02049e+06	972438	1.03808e+07	7.47485e+06	7.60134e+06	4.31844e+06	7.02399e+06	1.3317e+07	4.25825e+06	7.87733e+06	2.66118e+06	8.83298e+06	2.88052e+06	12	1.23946	0.20393	0.544756	1.31196	FALSE
P13987	4	CD59 glycoprotein	CD59	1.53449e+07	1.26282e+06	4.56935e+06	1.6676e+07	5.1913e+06	1.84065e+06	5.445e+06	1.77637e+07	9.45594e+06	2.09196e+07	8.12729e+06	1.14032e+07	2.14865e+07	1.03305e+07	4.00065e+07	3.26465e+06	1.22328e+07	1.30733e+07	3.97493e+06	1.9342e+07	0	1.45468	0.201806	0.544756	1.3184	FALSE
P14174	4	Macrophage migration inhibitory factor	MIF	7.22654e+07	9.39007e+07	1.10792e+08	1.50979e+08	1.09049e+08	1.41978e+08	7.93352e+07	1.15434e+08	1.80513e+08	9.10904e+07	1.20264e+08	5.84516e+07	7.59381e+07	8.3934e+07	1.23064e+08	9.35078e+07	1.1478e+08	7.84457e+07	1.59538e+08	1.30662e+08	0	0.906794	0.459997	0.690867	-0.752918	FALSE
P14207	4	Folate receptor beta	FOLR2	2.79554e+06	1.17243e+07	243122	1.06289e+07	6.86422e+06	1.54659e+06	4.03855e+06	6.28105e+06	3.10183e+06	4.70837e+06	1.55031e+06	3.12451e+06	673777	1.24563e+07	1.43168e+06	3.73306e+06	8.13548e+06	4.07795e+06	5.78108e+06	6.56587e+06	3	0.915227	0.963233	0.8398	-0.0466595	FALSE
P14209	5	CD99 antigen	CD99	8.85777e+06	5.69934e+06	7.37693e+06	6.12865e+06	6.33295e+06	2.72828e+06	436078	6.47787e+06	3.97782e+06	6.35719e+06	7.39277e+06	8.9932e+06	9.2415e+06	7.08524e+06	8.20469e+06	4.60618e+06	5.03573e+06	3.3341e+06	700757	268665	1	1.00901	0.646037	0.760737	-0.46608	FALSE
P14314	12	Glucosidase 2 subunit beta	PRKCSH	1.05489e+08	8.22704e+07	6.75379e+07	1.07825e+08	6.63026e+07	1.12506e+08	4.20194e+07	7.25678e+07	1.20258e+08	6.87229e+07	6.39635e+07	6.96894e+07	1.03039e+08	9.3841e+07	1.00604e+08	8.07756e+07	7.60219e+07	6.39293e+07	9.94852e+07	9.42145e+07	0	1.00008	0.820656	0.817197	0.229607	FALSE
P14317	7	Hematopoietic lineage cell-specific protein	HCLS1	2.96499e+06	1.3703e+06	485780	1.25308e+07	4.48571e+06	2.7824e+06	4.46587e+06	7.00725e+06	2.5635e+06	7.22708e+06	6.20908e+06	4.23598e+06	6.53317e+06	1.00025e+07	8.43252e+06	7.85315e+06	5.04802e+06	3.1596e+06	5.9959e+06	3.83369e+06	0	1.33607	0.0871382	0.419884	1.79602	FALSE
P14324	4	Farnesyl pyrophosphate synthase	FDPS	2.75063e+06	1.95786e+06	1.08389e+07	3.10626e+06	8.93887e+06	3.81527e+06	5.87439e+06	3.03057e+06	2.54369e+06	1.43575e+06	4.22266e+06	2.53115e+06	1.19097e+06	4.27039e+06	3.21888e+06	4.84253e+06	1.32461e+06	4.59211e+06	1.2723e+06	3.82201e+06	5	0.706391	0.329902	0.620838	-0.997848	FALSE
P14384	3	Carboxypeptidase M	CPM	3.11959e+06	1.89256e+06	2.05685e+06	4.23861e+06	2.52799e+06	2.23565e+06	2.42723e+06	2.6901e+06	1.67811e+06	2.13858e+06	1.8537e+06	1.74896e+06	2.06176e+06	2.06449e+06	1.54581e+06	1.83827e+06	1.83276e+06	1.76111e+06	1.43025e+06	1.25723e+06	7	0.695627	0.0356994	0.290307	-2.24713	FALSE
P14406	2	Cytochrome c oxidase subunit 7A2, mitochondrial	COX7A2	1.23568e+07	9.3729e+06	1.99006e+07	1.12596e+07	7.03957e+06	1.14924e+07	1.04673e+07	1.76894e+07	1.61229e+07	1.37312e+07	1.04544e+07	7.3805e+06	4.61759e+06	2.92003e+06	9.42115e+06	1.58929e+06	1.13191e+07	1.11072e+07	7.75531e+06	1.54424e+07	3	0.633588	0.0270742	0.272207	-2.37937	FALSE
P14543	27	Nidogen-1	NID1	1.4084e+08	1.24394e+08	6.8366e+07	5.73089e+07	7.20057e+07	1.16229e+08	8.17173e+07	4.49816e+07	4.85147e+07	4.47536e+07	7.57989e+07	6.77107e+07	8.69185e+07	9.36117e+07	7.92382e+07	3.11829e+07	4.63428e+07	5.62705e+07	6.28999e+07	7.2463e+07	0	0.841482	0.389657	0.657591	-0.878732	FALSE
P14550	17	Alcohol dehydrogenase [NADP(+)]	AKR1A1	7.81401e+07	1.05466e+08	1.0089e+08	5.73034e+07	9.97967e+07	1.14433e+08	7.0788e+07	9.98999e+07	1.45445e+08	1.35959e+08	5.61964e+07	1.05564e+08	1.15372e+08	1.13212e+08	1.35067e+08	1.05915e+08	9.74136e+07	8.21424e+07	1.05798e+08	8.76167e+07	0	0.996206	0.949667	0.837319	0.0638965	FALSE
P14618	35	Pyruvate kinase PKM	PKM	3.8544e+08	3.69702e+08	4.10278e+08	3.89931e+08	3.81554e+08	5.9415e+08	7.30523e+08	6.06655e+08	6.56794e+08	7.33778e+08	4.30003e+08	4.11439e+08	3.44525e+08	5.59063e+08	5.31787e+08	5.03083e+08	6.70515e+08	5.8093e+08	7.28696e+08	5.82233e+08	0	1.01587	0.678666	0.771664	0.420218	FALSE
P14621	2	Acylphosphatase-2	ACYP2	819986	2.18099e+06	1.41026e+06	1.33972e+06	2.14146e+06	2.91265e+06	2.99513e+06	276859	1.83166e+06	391137	1.33991e+06	3.89948e+06	2.02879e+06	3.60702e+06	1.76954e+06	388192	1.43195e+06	1.91571e+06	1.28235e+06	310050	3	1.10265	0.801528	0.812761	0.25463	FALSE
P14625	40	Endoplasmin	HSP90B1	2.98166e+08	3.15522e+08	2.2321e+08	2.06829e+08	2.00827e+08	2.93387e+08	2.50204e+08	2.52987e+08	3.64687e+08	3.55659e+08	2.45505e+08	2.53523e+08	2.99668e+08	3.70984e+08	3.83022e+08	2.95575e+08	299043680	3.30434e+08	3.73982e+08	3.92503e+08	0	1.17482	0.078531	0.409944	1.85097	FALSE
P14854	3	Cytochrome c oxidase subunit 6B1	COX6B1	5.4645e+06	1.35526e+07	1.16149e+07	2.27084e+07	1.39803e+07	5.02628e+06	1.3221e+07	1.23823e+07	1.19788e+07	3.20473e+06	1.29525e+06	6.02518e+06	8.95442e+06	8.43927e+06	1.11099e+07	3.97297e+06	7.04978e+06	4.80352e+06	6.24943e+06	4.38103e+06	0	0.550505	0.0383042	0.301156	-2.21298	FALSE
P14866	12	Heterogeneous nuclear ribonucleoprotein L	HNRNPL	4.11118e+07	1.85072e+07	7.39068e+06	3.62271e+06	1.46387e+07	8.19439e+07	1.75373e+07	1.46613e+07	5.55199e+07	7.81594e+07	4.10887e+07	2.46612e+07	1.1082e+07	4.40164e+07	1.8012e+07	6.42903e+07	2.58648e+07	2.6383e+07	6.49527e+07	6.21866e+07	0	1.14844	0.187248	0.532408	1.36401	FALSE
P14868	7	Aspartate--tRNA ligase, cytoplasmic	DARS	1.44668e+07	1.60103e+07	5.14687e+06	5.73305e+06	6.25801e+06	1.16631e+07	1.05295e+07	4.37296e+06	1.66132e+07	1.11517e+07	1.36462e+06	4.6543e+06	4.0318e+06	1.51181e+07	7.55852e+06	1.16917e+07	1.24877e+07	1.66688e+07	2.50175e+07	1.78937e+07	0	1.14264	0.911961	0.826708	-0.111929	FALSE
P14927	3	Cytochrome b-c1 complex subunit 7	UQCRB	3.89801e+06	3.5727e+06	9.64778e+06	1.24929e+07	4.76696e+06	5.43812e+06	3.79776e+06	6.75265e+06	4.8879e+06	3.12978e+06	539730	9.16645e+06	3.978e+06	5.27133e+06	2.75311e+06	3.56176e+06	3.90938e+06	3.99172e+06	4.76586e+06	4.43161e+06	1	0.725687	0.169576	0.521119	-1.42332	FALSE
P15088	3	Mast cell carboxypeptidase A	CPA3	4.67087e+06	5.05097e+06	5.44766e+06	1.19611e+06	4.55757e+06	1.72366e+06	9.83365e+06	6.47769e+06	1.12215e+07	1.22748e+07	1.74785e+06	1.90998e+06	3.07477e+06	5.18113e+06	4.70349e+06	8.45084e+06	6.64977e+06	1.27068e+06	7.55857e+06	1.07218e+07	0	0.8209	0.523756	0.722159	-0.648582	FALSE
P15090	12	Fatty acid-binding protein, adipocyte	FABP4	7.21821e+09	4.07355e+09	8.57337e+09	5.92274e+09	7.65373e+09	6.81347e+09	6.30909e+09	4.08719e+09	5.97547e+09	3.08836e+09	5.35789e+09	4.9463e+09	6.49981e+09	4.3343e+09	4.3207e+09	5.10398e+09	5.47236e+09	6.19793e+09	3.48739e+09	3.84272e+09	0	0.829996	0.181768	0.531817	-1.3819	FALSE
P15104	8	Glutamine synthetase	GLUL	8.62105e+06	1.73817e+06	7.02974e+06	2.901e+06	8.46576e+06	6.77753e+06	8.30999e+06	7.15537e+06	1.69112e+06	1.05262e+07	5.39466e+06	9.76194e+06	1.56718e+06	1.36572e+07	4.42204e+06	8.34128e+06	8.25206e+06	653308	3.53539e+06	1.12149e+07	1	1.0567	0.842544	0.819283	-0.201157	FALSE
P15121	6	Aldose reductase	AKR1B1	3.91818e+06	1.63756e+07	2.86977e+06	6.85653e+06	4.9014e+06	6.88258e+06	4.34435e+06	5.87841e+06	8.61722e+06	6.63635e+06	3.56396e+06	5.19661e+06	3.04394e+06	97893.5	1.20083e+07	3.88713e+06	3.98979e+06	6.21233e+06	8.49748e+06	4.64282e+06	3	0.760107	0.197619	0.543674	-1.33124	FALSE
P15144	10	Aminopeptidase N	ANPEP	1.1942e+07	1.03177e+07	718802	7.68492e+06	1.28568e+07	1.84092e+07	1.57325e+07	5.68143e+06	8.60714e+06	1.83294e+07	5.33605e+06	2.41621e+06	2.30642e+06	918688	7.53929e+06	400969	7.15892e+06	1.30861e+07	7.71044e+06	4.26534e+06	3	0.463714	0.0444852	0.323674	-2.13971	FALSE
P15169	3	Carboxypeptidase N catalytic chain	CPN1	1.39777e+06	2.54921e+06	3.5901e+06	2.00022e+06	2.88612e+06	2.79062e+06	3.19668e+06	3.26053e+06	1.38665e+06	3.77915e+06	7.42458e+06	3.38798e+06	2.66019e+06	3.30334e+06	4.47813e+06	2.92061e+06	3.7768e+06	7.11492e+06	1.25954e+06	3.14325e+06	11	1.4707	0.147459	0.499834	1.50503	FALSE
P15170	3	Eukaryotic peptide chain release factor GTP-binding subunit ERF3A;Eukaryotic peptide chain release factor GTP-binding subunit ERF3B	GSPT1;GSPT2	1.54355e+06	1.91344e+06	1.31896e+06	255134	1.78078e+06	3.48317e+06	2.22856e+06	823552	2.25488e+06	555005	577619	1.01218e+06	1.80119e+06	1.76702e+06	1.19368e+06	1.30843e+06	1.18873e+06	1.95079e+06	1.13446e+06	2.44889e+06	9	0.890201	0.921095	0.827858	0.100273	FALSE
P15311	20	Ezrin	EZR	1.7246e+07	2.40134e+07	1.94099e+07	7.48528e+06	2.94319e+07	4.80278e+07	4.51538e+07	7.06564e+07	2.53378e+07	4.74031e+07	2.62231e+07	1.05664e+07	4.91579e+06	2.84711e+07	5.05535e+07	3.37527e+07	4.54839e+07	3.04275e+07	7.36741e+07	5.52855e+07	0	1.07538	0.956669	0.838746	0.0549972	FALSE
P15374	7	Ubiquitin carboxyl-terminal hydrolase isozyme L3	UCHL3	4.79937e+06	1.14562e+07	1.03376e+07	582330	1.14995e+07	5.6156e+06	5.47801e+06	3.79214e+06	1.25673e+07	9.87529e+06	5.745e+06	7.68981e+06	9.97943e+06	7.58969e+06	5.16348e+06	3.15849e+06	6.97125e+06	1.04923e+07	8.08397e+06	6.41978e+06	0	0.938025	0.674201	0.769681	0.426439	FALSE
P15531	9	Nucleoside diphosphate kinase A	NME1	3.029e+07	9.45954e+07	3.25978e+07	3.46728e+07	4.41489e+07	7.21988e+07	1.85642e+08	8.49759e+07	1.08882e+08	8.99567e+07	1.47179e+07	9.56273e+07	6.83895e+07	1.0121e+08	5.38653e+07	9.87896e+07	1.25505e+08	1.31269e+08	1.08131e+08	1.11857e+08	0	1.1689	0.374493	0.651006	0.907729	FALSE
P15559	12	NAD(P)H dehydrogenase [quinone] 1	NQO1	3.99463e+07	6.9522e+07	1.10884e+08	4.85299e+07	2.19087e+08	3.36708e+08	2.18155e+08	9.9608e+07	6.68254e+07	8.51617e+07	2.40525e+08	7.95409e+07	4.43488e+07	1.96412e+08	1.04855e+08	6.92744e+07	8.58503e+07	1.64452e+08	1.20351e+08	9.07828e+07	0	0.924263	0.901228	0.826708	0.125645	FALSE
P15586	4	N-acetylglucosamine-6-sulfatase	GNS	1.56493e+06	2.68748e+06	3.10768e+06	2.09228e+06	5.39636e+06	1.30163e+07	9.11868e+06	5.19722e+06	8.40901e+06	4.84035e+06	2.90035e+06	4.87475e+06	3.2039e+06	7.1097e+06	3.75837e+06	8.94501e+06	8.06655e+06	7.96788e+06	1.12812e+07	6.46438e+06	2	1.16493	0.184395	0.532408	1.37327	FALSE
P15880	6	40S ribosomal protein S2	RPS2	2.91825e+06	1.17713e+07	5.41297e+06	2.61327e+06	7.59468e+06	6.18237e+06	8.13051e+06	5.30421e+06	1.50818e+07	1.3964e+07	5.18597e+06	4.38597e+06	4.34087e+06	3.72818e+06	5.46112e+06	3.67473e+06	4.4704e+06	5.73659e+06	5.31027e+06	1.98731e+06	3	0.560714	0.0438463	0.322433	-2.14684	FALSE
P15924	3	Desmoplakin	DSP	2.91064e+06	1.55572e+06	2.85665e+06	874646	6.1598e+06	1.72552e+06	1.31688e+06	2.36268e+06	723111	4.77426e+06	6.66834e+06	1.57591e+06	1.51262e+06	3.28902e+06	2.60393e+06	3.76948e+06	2.94933e+06	1.68568e+06	4.13398e+06	3.11557e+06	1	1.23927	0.25099	0.58315	1.18109	FALSE
P16050	16	Arachidonate 15-lipoxygenase	ALOX15	5.49941e+07	6.125e+06	6.88239e+06	3.02109e+07	5.36507e+07	2.77112e+07	1.90179e+07	5.26188e+07	1.282e+08	6.29623e+07	2.41052e+07	3.91368e+06	3.34922e+06	2.54011e+07	1.797e+07	2.75083e+07	2.99115e+07	8.04374e+06	4.74101e+07	2.23018e+07	0	0.474519	0.0763762	0.406132	-1.86554	FALSE
P16070	6	CD44 antigen	CD44	4.16432e+06	146977	4.94453e+06	3.76096e+06	3.3947e+06	5.21173e+06	6.80517e+06	6.7426e+06	5.52236e+06	1.28703e+07	2.15358e+06	4.34305e+06	2.55696e+06	1.0903e+07	7.62545e+06	8.85283e+06	7.66017e+06	1.08529e+07	8.51776e+06	9.97901e+06	3	1.37117	0.153038	0.506744	1.48352	FALSE
P16083	7	Ribosyldihydronicotinamide dehydrogenase [quinone]	NQO2	1.4921e+07	1.10705e+07	1.25036e+07	1.81093e+07	7.3136e+06	3.21122e+07	4.55577e+07	3.65037e+07	2.65577e+07	2.05447e+07	9345115	3.83226e+06	1.21045e+07	2.80173e+07	1.52798e+07	2.55467e+07	2.3376e+07	5.37984e+07	1.62555e+07	613549	2	0.835586	0.228219	0.571901	-1.24183	FALSE
P16152	13	Carbonyl reductase [NADPH] 1	CBR1	1.00136e+08	8.01355e+07	1.55142e+08	1.00307e+08	1.12177e+08	1.7547e+08	1.32525e+08	6.33189e+07	1.54806e+08	1.57026e+08	9.46459e+07	8.35821e+07	5.32873e+07	7.33536e+07	9.96455e+07	1.37681e+08	1.67499e+08	1.53345e+08	1.49059e+08	1.64162e+08	0	0.955499	0.614793	0.754362	-0.510967	FALSE
P16157	37	Ankyrin-1	ANK1	1.17145e+07	8.30468e+07	8.27727e+06	1.81168e+06	1.11168e+07	1.73401e+07	4.56739e+07	4.48408e+07	1.66803e+07	3.9866e+07	2.70082e+06	3.39541e+07	3.84808e+06	3.74363e+07	3.01823e+06	4.99003e+07	4.21713e+07	6.13202e+07	7.69125e+07	7.69832e+07	0	1.38477	0.611482	0.752556	0.515787	FALSE
P16219	15	Short-chain specific acyl-CoA dehydrogenase, mitochondrial	ACADS	4.62207e+07	8.28588e+07	6.38065e+07	8.51785e+07	4.13982e+07	6.21752e+07	6.40149e+07	3.59104e+07	3.676e+07	2.40073e+07	1.45491e+07	6.58307e+07	1.66306e+07	2.15461e+07	4.33342e+07	1.43212e+07	3.21131e+07	2.78542e+07	2.61542e+07	3.12891e+07	0	0.541409	0.00278457	0.12477	-3.39402	FALSE
P16298	6	Serine/threonine-protein phosphatase 2B catalytic subunit beta isoform	PPP3CB	3.60124e+06	2.06003e+06	1.80943e+06	1.78509e+06	1.58609e+06	2.25621e+06	2.79574e+06	3.04337e+06	5.26982e+06	2.62781e+06	2.16516e+06	1.57361e+06	3.56191e+06	4.04405e+06	1.90499e+06	1.89494e+06	2.00302e+06	2.76578e+06	3.7361e+06	3.31058e+06	4	1.00467	0.921904	0.827858	0.0992413	FALSE
P16401	8	Histone H1.5	HIST1H1B	1.84103e+07	4.11115e+07	8.98573e+06	2.23377e+07	2.88781e+07	2.74818e+07	1.53219e+07	3.37233e+07	4.66072e+07	7.18106e+07	3.06125e+07	1.58998e+07	1.90931e+07	1.91275e+07	2.44578e+07	2.01637e+07	4.15089e+07	1.18096e+07	4.37965e+07	2.42612e+07	0	0.79681	0.488245	0.709249	-0.705725	FALSE
P16402	9	Histone H1.3	HIST1H1D	1.14211e+07	4.39445e+06	2.85332e+06	1.29091e+07	3.09518e+07	1.17185e+07	7.29519e+06	1.99267e+07	1.03475e+07	3.12964e+07	7.43082e+06	1.47847e+07	1.42004e+07	1.29876e+07	1.24563e+07	1.78795e+07	1.13272e+07	9.34597e+06	2.52567e+07	2.60016e+07	7	1.05979	0.389523	0.657591	0.878985	FALSE
P16403	11	Histone H1.2	HIST1H1C	5.72768e+07	2.08061e+06	4.48451e+07	5.91302e+07	3.89646e+07	5.58774e+07	3.87938e+07	8.82046e+06	5.23859e+07	1.12071e+08	9345115	3.48156e+07	4.2969e+07	6.75027e+07	5.29387e+07	8.1962e+07	6.18308e+07	3.37482e+07	9.59442e+07	7.94258e+07	2	1.19189	0.328645	0.620838	1.00051	FALSE
P16435	9	NADPH--cytochrome P450 reductase	POR	1.50502e+07	1.9832e+07	6.92973e+06	7.1929e+06	4.3978e+06	3.19518e+06	6.48319e+06	1.58952e+06	1.50944e+07	7.75125e+06	4.25891e+06	8.22851e+06	4.57665e+06	9.20064e+06	6.74654e+06	4.57686e+06	8.64687e+06	2.10884e+06	4.94451e+06	6.60238e+06	0	0.684338	0.418653	0.671029	-0.825264	FALSE
P16452	8	Erythrocyte membrane protein band 4.2	EPB42	8.3348e+06	1.22981e+07	1.22596e+06	2.91943e+06	1.76427e+06	6.12295e+06	9.02828e+06	9.14762e+06	3.61883e+06	1.07316e+07	6.0713e+06	1.13142e+07	853643	6.39198e+06	855163	4.30816e+06	1.03588e+07	1.22544e+07	1.49456e+07	1.25889e+07	1	1.22626	0.791853	0.81187	0.267348	FALSE
P16615	8	Sarcoplasmic/endoplasmic reticulum calcium ATPase 2	ATP2A2	7.74057e+06	8.76483e+06	5.63141e+06	1.17417e+07	3.36012e+06	2.90111e+06	8.02923e+06	3.26714e+06	9.17804e+06	1.22588e+07	2.66451e+06	3.50536e+06	6.67696e+06	7.37083e+06	8.19949e+06	9.22686e+06	1.11352e+07	6.78497e+06	6.66108e+06	3.93883e+06	0	0.907937	0.790799	0.81187	-0.268737	FALSE
P16671	12	Platelet glycoprotein 4	CD36	2.78068e+08	3.29596e+08	1.77161e+08	4.02772e+08	1.80596e+08	1.1747e+08	2.43311e+08	2.22667e+08	1.776e+08	1.57819e+08	1.46883e+08	2.95653e+08	3.29034e+08	2.25307e+08	2.50895e+08	1.80978e+08	2.22147e+08	1.9931e+08	1.75062e+08	1.71908e+08	0	0.960698	0.950921	0.837319	-0.062302	FALSE
P16930	16	Fumarylacetoacetase	FAH	2.03306e+08	1.88594e+08	2.57961e+08	2.82167e+08	1.959e+08	2.29972e+08	2.65465e+08	2.59616e+08	2.0413e+08	1.11457e+08	1.21324e+08	2.28015e+08	1.05432e+08	1.77767e+08	1.0128e+08	1.44701e+08	2.35277e+08	2.44543e+08	1.72502e+08	8.84397e+07	0	0.736516	0.0298423	0.273258	-2.33315	FALSE
P16949	4	Stathmin	STMN1	4.27689e+06	3.17247e+06	6.32206e+06	9.4512e+06	4.1427e+06	7.82897e+06	565111	4.37597e+06	3.33069e+06	1.21134e+07	6.13755e+06	2.34561e+06	2.76157e+06	5.48866e+06	5.13804e+06	4.26622e+06	5.75345e+06	4.10744e+06	6.05734e+06	886455	2	0.77263	0.660564	0.764709	-0.445541	FALSE
P16989	7	Y-box-binding protein 3	YBX3	3.16935e+06	4.36582e+06	4.23544e+06	5.53773e+06	1.01003e+06	1.69607e+06	2.76007e+06	1.17022e+07	1.09277e+06	4.76912e+06	6.25004e+06	2.43028e+06	5.02674e+06	1.73815e+07	4.57281e+06	1.04389e+07	9.46672e+06	5.2368e+06	5.78048e+06	1.10264e+07	0	1.92398	0.0187183	0.233476	2.55175	FALSE
P17050	2	Alpha-N-acetylgalactosaminidase	NAGA	980142	844307	1.15239e+06	986653	1.17679e+06	1.27765e+06	774259	1.90577e+06	1.16371e+06	588970	362292	1.10082e+07	569314	6.68002e+06	5.30927e+06	1.03075e+07	6.15965e+06	7.14314e+06	5.08911e+06	1.84228e+06	11	5.02006	0.00285802	0.12477	3.38285	FALSE
P17066	9	Heat shock 70 kDa protein 6;Putative heat shock 70 kDa protein 7	HSPA6;HSPA7	8.0174e+07	8.96016e+07	5.89751e+07	4.17678e+07	6.45134e+07	6.84836e+07	1.73839e+08	1.94545e+08	1.06767e+08	3.54018e+08	5.37092e+07	5.9727e+07	6.20691e+07	9.43455e+07	8.15468e+07	1.36548e+08	2.21788e+08	1.84087e+08	3.23639e+08	1.38481e+08	0	1.09999	0.443256	0.683686	0.781709	FALSE
P17174	14	Aspartate aminotransferase, cytoplasmic	GOT1	2.07848e+07	9.96137e+06	3.00899e+07	3.55213e+07	1.91848e+07	2.42387e+07	3.12552e+07	2.4124e+07	2.40046e+07	1.49223e+07	2.43845e+07	1.4995e+07	3.1425e+06	1.81116e+07	2.91372e+07	1.97738e+07	2.08092e+07	3.71211e+07	2.82627e+07	2.81429e+07	0	0.956398	0.569468	0.734164	-0.578068	FALSE
P17612	9	cAMP-dependent protein kinase catalytic subunit alpha	PRKACA	3.55983e+07	2.3299e+07	4.50716e+07	2.49308e+07	1.85072e+07	2.4504e+07	4.19182e+07	1.79629e+07	2.70808e+07	1.95905e+07	2.20804e+07	1.90403e+07	5.65625e+06	3.86058e+07	1.49126e+07	4.01014e+07	3.53557e+07	4.29872e+07	2.95726e+07	3.66224e+07	0	1.02324	0.744922	0.798824	-0.329735	FALSE
P17655	27	Calpain-2 catalytic subunit	CAPN2	1.60406e+08	1.02466e+08	1.15192e+08	1.19168e+08	1.24007e+08	1.6592e+08	1.45091e+08	2.82062e+08	2.4395e+08	2.40534e+08	1.28059e+08	8.48534e+07	9.8748e+07	2.52467e+08	1.30247e+08	1.74117e+08	1.62428e+08	1.82387e+08	2.17039e+08	1.25146e+08	0	0.915643	0.527348	0.724198	-0.642925	FALSE
P17661	26	Desmin	DES	4.55492e+06	1.91547e+08	3.25353e+06	1.54243e+07	8.37001e+07	2.09811e+07	5.8233e+07	2.96179e+06	1.98025e+08	5.65208e+08	241238	6.16401e+06	2.13756e+06	9.3627e+06	5.93354e+06	2.24797e+07	7.08423e+06	6.94705e+06	9.5809e+06	7.01664e+06	5	0.0672683	0.00722292	0.175323	-2.98032	FALSE
P17858	14	ATP-dependent 6-phosphofructokinase, liver type	PFKL	1.999e+07	1.951e+07	3.61385e+07	4.53056e+07	1.78971e+07	3.24889e+07	3.71922e+07	2.59728e+07	4.23095e+07	2.99126e+07	2.14877e+07	2.33263e+07	1.49571e+07	3.35637e+07	3.23334e+07	4.24748e+07	2.26096e+07	1.89955e+07	3.56074e+07	3.45104e+07	0	0.912455	0.557978	0.732314	-0.595503	FALSE
P17931	6	Galectin-3	LGALS3	2.32112e+07	5.14831e+07	3.75214e+07	5.10008e+07	5.4221e+07	1.35094e+07	2.81938e+07	4.21883e+07	3.6985e+07	4.49196e+07	3.70205e+07	2.26067e+07	9345115	6.54984e+07	6.58333e+07	2.48931e+07	5.16075e+07	3.47952e+07	3.43381e+07	2.28779e+07	0	0.962379	0.651554	0.760967	-0.458256	FALSE
P17980	13	26S protease regulatory subunit 6A	PSMC3	2.46992e+07	2.22725e+07	2.7793e+07	2.56625e+07	2.58268e+07	3.16745e+07	5.29189e+07	3.46069e+07	3.16287e+07	2.55192e+07	2.72906e+07	1.38264e+07	2.0924e+07	4.57349e+07	1.97394e+07	3.52436e+07	5.11228e+07	4.36803e+07	2.42045e+07	4.2431e+07	0	1.07137	0.89279	0.826708	0.136447	FALSE
P17987	11	T-complex protein 1 subunit alpha	TCP1	8.4179e+06	1.25833e+07	9.43684e+06	8.10658e+06	4.59401e+06	9.57651e+06	3.22895e+06	657756	9.69101e+06	5.70217e+06	4.69443e+06	1.09951e+07	7.00043e+06	7.89806e+06	5.12531e+06	8.90648e+06	6.06299e+06	2.04046e+06	7.31671e+06	5.29156e+06	1	0.907446	0.892084	0.826708	0.137351	FALSE
P18085	8	ADP-ribosylation factor 4	ARF4	1.82061e+07	2.65438e+07	1.72489e+07	2.43838e+07	2.29052e+07	2.87273e+07	2.92687e+07	2.33194e+07	2.02333e+07	2.16279e+07	2.61719e+07	1.92702e+07	1.06691e+07	2.78786e+07	1.96874e+07	2.43921e+07	2.38885e+07	2.67538e+07	2.35149e+07	2.04877e+07	0	0.958057	0.643361	0.760178	-0.469885	FALSE
P18124	7	60S ribosomal protein L7	RPL7	1.44511e+06	1.15159e+07	4.7467e+06	4.26498e+06	1.36377e+07	9.50064e+06	8.68324e+06	5.35625e+06	7.58607e+06	1.46589e+07	1.76249e+06	6.51964e+06	1.51742e+06	2.61227e+06	5.67998e+06	1.0216e+07	6.91678e+06	1.90942e+07	2.48307e+06	6.61692e+06	2	0.779143	0.233281	0.575032	-1.22794	FALSE
P18206	65	Vinculin	VCL	7.85966e+08	8.48857e+08	8.34915e+08	6.91781e+08	5.95391e+08	9.92336e+08	1.02732e+09	7.30616e+08	9.15034e+08	9.34378e+08	6.11009e+08	6.91051e+08	5.80611e+08	9.41468e+08	5.75472e+08	7.33041e+08	8.75843e+08	7.73342e+08	9.60963e+08	8.46961e+08	0	0.908236	0.21726	0.557923	-1.27272	FALSE
P18621	3	60S ribosomal protein L17	RPL17	933388	2.30775e+06	1.02908e+06	2.80632e+06	912975	1.27901e+06	3.80299e+06	1.91642e+06	2.84274e+06	4.78553e+06	969934	8.32751e+06	1.24052e+06	2.75996e+06	5.21481e+06	1.4087e+06	2.27307e+06	6.67864e+06	4.80363e+06	8.83136e+06	2	1.87954	0.103803	0.437356	1.70179	FALSE
P18669	16	Phosphoglycerate mutase 1	PGAM1	2.52705e+08	2.75343e+08	2.94993e+08	2.60387e+08	2.3319e+08	2.81516e+08	4.04867e+08	3.37207e+08	3.52765e+08	2.91677e+08	1.69075e+08	2.52022e+08	2.74018e+08	2.8257e+08	2.49508e+08	2.83236e+08	3.79216e+08	3.16368e+08	3.72368e+08	2.45433e+08	0	0.946112	0.446659	0.68557	-0.775804	FALSE
P18859	4	ATP synthase-coupling factor 6, mitochondrial	ATP5J	1.16939e+07	1.24305e+07	1.35243e+07	1.3977e+07	1.32193e+07	6.43876e+06	1.02218e+07	1.44303e+07	5.10955e+06	8.26742e+06	3.43859e+06	1.22263e+07	1.24583e+07	6.15784e+06	6.65532e+06	6.26332e+06	1.34112e+07	1.01487e+07	5.72445e+06	9.96109e+06	0	0.790805	0.169301	0.521119	-1.42428	FALSE
P19338	20	Nucleolin	NCL	2.28863e+07	1.86003e+07	1.53572e+07	5.09737e+06	1.2843e+07	5.67117e+07	3.78731e+07	3.74191e+07	5.34974e+07	5.99667e+07	2.19222e+07	2.26446e+07	1.94153e+07	3.7742e+07	4.79905e+07	5.23447e+07	2.23367e+07	2.91451e+07	2.92016e+07	5.17927e+07	0	1.0446	0.262731	0.587927	1.15138	FALSE
P19367	4	Hexokinase-1	HK1	519913	1.10051e+06	936703	1.10554e+06	894795	1.02577e+06	1.058e+06	378184	975146	799772	2.27329e+06	1.30473e+06	1.66561e+06	1.59612e+06	1.55631e+06	1.22252e+06	601641	1.53081e+06	1.59632e+06	1.74317e+06	7	1.71594	0.00729212	0.175323	2.97612	FALSE
P19404	4	NADH dehydrogenase [ubiquinone] flavoprotein 2, mitochondrial	NDUFV2	2.94289e+06	1.13492e+07	6.07486e+06	1.46158e+07	6.97945e+06	2.76025e+06	5.66214e+06	5.21576e+06	5.42497e+06	2.24668e+06	2.78501e+06	7.00464e+06	7.15513e+06	2.19077e+06	7.12629e+06	1.22108e+06	2.44268e+06	4.73455e+06	2.00644e+06	4.54518e+06	3	0.651343	0.103597	0.437356	-1.70287	FALSE
P19623	7	Spermidine synthase	SRM	3.74801e+06	7.94459e+06	2.29116e+06	2.04688e+06	848306	3.95627e+06	1.04947e+07	6.68584e+06	1.05793e+07	7.5852e+06	1.07639e+06	1.67005e+06	1.92735e+06	4.84012e+06	6.32775e+06	8.31256e+06	7.7185e+06	8.65373e+06	8.66904e+06	6.53242e+06	2	0.991949	0.93029	0.830112	0.0885535	FALSE
P19652	9	Alpha-1-acid glycoprotein 2	ORM2	1.30211e+08	2.92695e+08	1.51133e+08	2.81053e+08	2.59915e+08	2.09612e+08	2.17757e+08	3.9638e+08	1.98287e+08	1.64615e+08	2.30672e+08	2.48302e+08	1.39817e+08	1.9723e+08	2.44087e+08	3.27349e+08	2.82512e+08	2.38352e+08	2.75629e+08	3.6639e+08	0	1.10805	0.342963	0.629535	0.970633	FALSE
P19823	17	Inter-alpha-trypsin inhibitor heavy chain H2	ITIH2	1.14313e+08	1.21019e+08	8.07867e+07	7.53695e+07	7.06633e+07	1.06001e+08	1.0746e+08	1.35604e+08	7.77338e+07	1.02467e+08	8.87514e+07	1.07378e+08	2.52441e+07	1.0267e+08	7.07063e+07	1.03059e+08	1.47413e+08	1.20477e+08	1.36213e+08	1.85893e+08	0	1.09722	0.948737	0.837319	0.0650794	FALSE
P19827	18	Inter-alpha-trypsin inhibitor heavy chain H1	ITIH1	8.44181e+07	8.91766e+07	6.79832e+07	6.132e+07	5.65866e+07	9.92641e+07	7.56716e+07	1.60352e+08	4.20215e+07	7.97799e+07	4.45053e+07	8.57474e+07	3.62038e+07	1.20313e+08	9.13449e+07	1.14582e+08	1.39982e+08	1.4695e+08	1.2745e+08	1.78857e+08	0	1.32987	0.146478	0.499252	1.50888	FALSE
P19838	3	Nuclear factor NF-kappa-B p105 subunit;Nuclear factor NF-kappa-B p50 subunit	NFKB1	2.6227e+06	1.62849e+06	3.50375e+06	1.7879e+06	4.60668e+06	2.17119e+06	4.26755e+06	1.98958e+06	4.57945e+06	5.30337e+06	4.37049e+06	2.60747e+06	152977	1.13227e+06	1.18266e+06	2.86742e+06	752052	2.7787e+06	2.35267e+06	3.83423e+06	7	0.678697	0.0812269	0.417224	-1.83321	FALSE
P19971	15	Thymidine phosphorylase	TYMP	5.69108e+06	2.82184e+07	9.28636e+06	6.01775e+07	4.86331e+07	2.2655e+07	5.17768e+07	3.8556e+07	4.68221e+07	6.36939e+07	3.42153e+07	1.67748e+07	2.29626e+07	3.89017e+07	2.93468e+07	2.955e+07	5.59343e+07	5.99656e+07	4.9986e+07	3.40212e+07	0	0.989741	0.562671	0.732676	0.588359	FALSE
P20036	1	HLA class II histocompatibility antigen, DP alpha 1 chain	HLA-DPA1	1.20606e+06	1.41321e+06	826535	976601	305678	949288	1.22697e+06	421677	754796	1.45295e+06	3.08908e+06	1.56909e+06	2.89444e+06	398001	2.66406e+06	915659	798841	969057	1.2374e+06	707837	11	1.59889	0.16586	0.521119	1.43642	FALSE
P20042	5	Eukaryotic translation initiation factor 2 subunit 2	EIF2S2	1.98222e+06	725016	3.41229e+06	6.06862e+06	1.09443e+06	725653	2.4886e+06	8.15085e+06	7.37828e+06	3.23274e+06	4.25705e+06	6.70921e+06	6.06727e+06	7.29355e+06	3.35823e+06	5.10715e+06	1.24482e+06	5.01876e+06	3.35268e+06	2.1648e+06	5	1.26418	0.17314	0.5233	1.41097	FALSE
P20073	14	Annexin A7	ANXA7	1.10745e+07	2.34004e+07	1.08372e+07	1.06513e+07	1.48603e+07	1.24449e+07	1.43822e+07	1.84189e+07	1.9916e+07	1.50584e+07	1.77888e+07	1.14682e+07	1.12895e+07	1.96251e+07	1.77546e+07	1.58378e+07	6.03688e+06	1.08299e+07	1.25895e+07	1.57272e+07	0	0.919914	0.532331	0.726831	-0.63511	FALSE
Q15661	10	Tryptase alpha/beta-1;Tryptase beta-2	TPSAB1;TPSB2	6.83546e+07	1.04289e+08	1.39532e+07	7.23041e+06	2.1954e+07	9.23801e+07	2.18172e+07	1.05962e+08	8.82123e+07	9.72257e+07	2.83674e+07	4.64132e+07	3.47431e+07	5.41703e+07	4.49302e+07	7.7791e+07	6.74203e+07	8.70306e+06	6.62516e+07	1.72758e+07	0	0.717865	0.634607	0.758519	-0.482384	FALSE
P20290	2	Transcription factor BTF3	BTF3	2.48731e+06	1.26005e+06	1.56608e+06	4.80921e+06	3.34632e+06	3.90825e+06	3.45189e+06	8.79384e+06	2.27738e+06	1.70363e+06	1.48682e+06	1.62523e+06	1.37945e+06	1.70895e+06	2.10347e+06	4.54497e+06	2.97477e+06	1.67947e+06	4.09426e+06	2.8956e+06	4	0.728872	0.289747	0.603322	-1.08657	FALSE
P20292	1	Arachidonate 5-lipoxygenase-activating protein	ALOX5AP	1.25187e+06	1.54414e+06	1.10441e+06	981536	1.3948e+06	1.59467e+06	1.00609e+06	797800	1.69129e+06	1.85589e+06	1.6186e+06	1.49828e+06	1.71952e+06	1.93308e+06	2.08655e+06	1.67135e+06	1.08183e+06	1.3888e+06	1.77488e+06	1.1819e+06	1	1.20664	0.202789	0.544756	1.31541	FALSE
P20339	5	Ras-related protein Rab-5A	RAB5A	1.75491e+06	6.67922e+06	2.41523e+06	3.89445e+06	4.34938e+06	3.2099e+06	1.81387e+06	875949	2.54587e+06	2.1079e+06	1.75141e+06	156367	844141	1.04115e+06	2.83696e+06	2.43211e+06	3.20443e+06	2.16905e+06	1.03113e+06	3.10661e+06	6	0.62649	0.0649809	0.372186	-1.94923	FALSE
P20340	6	Ras-related protein Rab-6A	RAB6A	1.87943e+07	3.87715e+07	2.21975e+07	1.75072e+07	1.76637e+07	1.99531e+07	1.36341e+07	1.86267e+07	1.63512e+07	1.55985e+07	2.0414e+07	2.19332e+07	2.26788e+07	4.10046e+06	2.26624e+07	1.13418e+07	1.89846e+07	1.67998e+07	2.69731e+06	1.2123e+07	0	0.77216	0.11102	0.451409	-1.66496	FALSE
P20618	8	Proteasome subunit beta type-1	PSMB1	3.09205e+07	5.27034e+07	4.06606e+07	3.93942e+07	5.92509e+07	9.08799e+07	6.82649e+07	7.03516e+07	5.29291e+07	5.03701e+07	2.72099e+07	4.11615e+07	2.58628e+07	5.28639e+07	2.98267e+07	5.08766e+07	5.18372e+07	7.48468e+07	7.46232e+07	5.33313e+07	0	0.868127	0.203013	0.544756	-1.31473	FALSE
P20674	4	Cytochrome c oxidase subunit 5A, mitochondrial	COX5A	1.09283e+07	9.25031e+06	2.85805e+07	2.7954e+07	5.19387e+06	4.26877e+06	3.40312e+07	5.49029e+07	4.56568e+07	1.89183e+07	1.6231e+06	1.23142e+07	5.71134e+06	1.83906e+07	9.4333e+06	1.58567e+07	1.4551e+07	2.11215e+07	1.46422e+07	2.08853e+07	2	0.561275	0.176092	0.5273	-1.4009	FALSE
P20700	20	Lamin-B1	LMNB1	3.39448e+07	2.67129e+07	2.4046e+06	1.40905e+07	8.23002e+06	1.77022e+07	7.92647e+06	1.63202e+07	1.9194e+07	6.14205e+07	1.55483e+07	6.07833e+06	7.76944e+06	2.1329e+07	1.78819e+07	1.08605e+07	7.97231e+06	6.11757e+06	5.20303e+07	1.21761e+07	0	0.758675	0.56015	0.732676	-0.592193	FALSE
P20742	12	Pregnancy zone protein	PZP	1.11675e+06	1.23079e+07	6.43117e+06	4.69344e+06	1.40911e+06	1.02714e+07	5.27505e+06	2.28265e+06	1.04231e+06	772791	1.54473e+07	2.55579e+06	2.11972e+06	9.62337e+06	2.4663e+07	7.73527e+06	1.79758e+07	2.08026e+07	8.51185e+06	9.90334e+06	3	2.61692	0.00901526	0.181483	2.88224	FALSE
P20774	11	Mimecan	OGN	1.25875e+08	1.19017e+08	1.44934e+08	2.68191e+08	2.91663e+08	2.68915e+08	1.53949e+08	9.51084e+08	1.88304e+08	1.03508e+08	1.31216e+08	1.27136e+08	1.53342e+08	1.76315e+08	3.58114e+08	8.52489e+07	2.53945e+08	1.18691e+08	2.41361e+08	1.20977e+08	0	0.675353	0.319298	0.617358	-1.0205	FALSE
P20810	22	Calpastatin	CAST	1.82049e+07	4.70067e+07	5.94424e+07	1.2668e+08	5.69222e+07	5.43083e+07	6.84067e+07	9.16823e+07	6.28493e+07	5.94218e+07	4.14611e+07	3.79818e+07	4.25798e+07	3.31601e+07	3.26788e+07	5.02993e+07	6.93598e+07	5.89825e+07	4.35201e+07	6.61625e+07	0	0.738358	0.164321	0.521119	-1.44191	FALSE
P20962	3	Parathymosin	PTMS	1.05294e+07	2.50326e+06	2.33423e+06	1.25027e+06	2.47129e+06	4.40845e+06	1.12876e+07	2.41839e+06	8.41908e+06	6.68756e+06	1.04669e+06	1.36804e+06	1.94719e+06	302828	2.55463e+06	200420	747008	4.98984e+06	6.35076e+06	1.17021e+06	7	0.395294	0.00853077	0.179923	-2.90677	FALSE
P21266	20	Glutathione S-transferase Mu 3	GSTM3	2.14623e+08	6.35123e+07	1.3481e+08	8.25639e+07	1.87211e+08	1.2571e+08	1.36573e+08	1.14128e+08	2.5494e+08	1.23241e+08	9.9839e+07	4.53501e+07	6.05326e+07	1.06813e+08	4.67444e+07	1.0859e+08	1.27695e+08	1.52733e+08	2.18416e+08	1.70932e+08	0	0.791508	0.110067	0.449738	-1.6697	FALSE
P21281	12	V-type proton ATPase subunit B, brain isoform	ATP6V1B2	5.64168e+06	3.28248e+06	7.04739e+06	3.35141e+06	3.78589e+06	1.40811e+07	1.33877e+07	1.84927e+07	1.59029e+07	3.45842e+07	7.06462e+06	4.77521e+06	6.42222e+06	1.08755e+07	6.02172e+06	1.99347e+07	1.47135e+07	1.24406e+07	1.30069e+07	1.63452e+07	0	0.933443	0.454114	0.689732	0.762961	FALSE
P21291	11	Cysteine and glycine-rich protein 1	CSRP1	6.07117e+07	3.20925e+07	4.0459e+07	4.38723e+07	8.86972e+07	3.24903e+08	1.25741e+08	1.59957e+08	5.54754e+07	3.03108e+08	1.75359e+08	1.94081e+07	2.04486e+07	1.73754e+08	5.86213e+07	8.18637e+07	9.74584e+07	7.68776e+07	1.42619e+08	1.21907e+08	0	0.784052	0.600066	0.749006	-0.532495	FALSE
P21333	122	Filamin-A	FLNA	1.06172e+09	7.94629e+08	8.06227e+08	7.01477e+08	8.19584e+08	1.77446e+09	2.24989e+09	1.27842e+09	1.32062e+09	3.18386e+09	8.46212e+08	7.06875e+08	7.03859e+08	2.4837e+09	1.34968e+09	1.92539e+09	1.53794e+09	1.3592e+09	1.62834e+09	1.81347e+09	0	1.026	0.637851	0.758519	0.477742	FALSE
P21397	13	Amine oxidase [flavin-containing] A	MAOA	4.73428e+07	1.04272e+08	7.48303e+07	7.74556e+07	2.40458e+07	3.0311e+07	5.59927e+07	4.23085e+07	4.34622e+07	1.9914e+07	4.16318e+07	7.08214e+07	3.87739e+07	6.62429e+07	6.79352e+07	4.16512e+07	4.17907e+07	3.65768e+07	3.35716e+07	4.77756e+07	0	0.936215	0.903446	0.826708	0.122809	FALSE
P21399	36	Cytoplasmic aconitate hydratase	ACO1	1.21262e+08	1.96996e+08	1.55551e+08	1.93663e+08	1.52434e+08	1.76956e+08	1.97005e+08	1.46982e+08	2.00537e+08	1.36932e+08	1.083e+08	2.13868e+08	1.7833e+08	1.32208e+08	1.14549e+08	1.73226e+08	2.06898e+08	2.18622e+08	1.56141e+08	1.6689e+08	0	0.994467	0.853708	0.821068	-0.186713	FALSE
P21589	7	5-nucleotidase	NT5E	5.72587e+06	1.20496e+07	7.14958e+06	8.63492e+06	4.00393e+06	4.25935e+06	9.96138e+06	1.45943e+07	1.02787e+07	1.99086e+07	2.20664e+06	1.049e+07	7.14137e+06	1.04879e+07	1.73846e+07	6.24315e+06	1.79399e+07	7.06518e+06	7.30758e+06	7.48923e+06	2	0.970895	0.841797	0.819283	-0.202125	FALSE
P21695	28	Glycerol-3-phosphate dehydrogenase [NAD(+)], cytoplasmic	GPD1	2.7058e+09	2.05619e+09	2.54757e+09	2.08072e+09	2.13816e+09	2.05792e+09	1.71392e+09	1.20328e+09	1.77063e+09	7.80393e+08	1.13009e+09	1.82139e+09	2.03043e+09	1.2837e+09	1.30815e+09	1.18904e+09	1.47287e+09	1.81723e+09	9.0713e+08	1.1963e+09	0	0.742936	0.0316262	0.273258	-2.30542	FALSE
P21796	7	Voltage-dependent anion-selective channel protein 1	VDAC1	1.49113e+07	8.61199e+07	1.89334e+07	2.41104e+07	1.11246e+07	8.60744e+06	4.74356e+07	9.71349e+06	2.72663e+07	2.26662e+07	6.02568e+06	2.2769e+07	1.74582e+07	2.1407e+07	1.72921e+07	1.24685e+07	1.11226e+07	3.21522e+07	1.01758e+07	3.24102e+07	0	0.676593	0.376336	0.651006	-0.904163	FALSE
P21810	10	Biglycan	BGN	5.17934e+06	8.38314e+06	2.08918e+07	3.31423e+07	2.49126e+07	1.7799e+07	1.16957e+06	2.13899e+07	3.08218e+06	6.54425e+06	1.12864e+07	1.01912e+06	6.58371e+06	1.13678e+07	6.32356e+07	2.95825e+06	4.66874e+06	976692	9.70175e+06	3.56235e+06	1	0.80958	0.232473	0.574248	-1.23014	FALSE
P21912	5	Succinate dehydrogenase [ubiquinone] iron-sulfur subunit, mitochondrial	SDHB	8.82142e+06	8.22867e+06	1.11886e+07	1.30572e+07	4.60966e+06	7.93429e+06	1.11458e+07	9.31077e+06	1.1329e+07	3.1131e+06	1.99579e+06	3.96818e+06	8.48563e+06	6.25492e+06	1.37346e+07	2.55082e+06	5.93474e+06	3.94197e+06	5.68304e+06	9.61925e+06	0	0.700587	0.0955389	0.427035	-1.74675	FALSE
P21926	3	CD9 antigen	CD9	7.08185e+06	783680	4.95514e+06	1.69776e+06	5.25471e+06	6.0678e+06	4.34751e+06	9.4619e+06	1.39098e+07	1.0909e+07	1.90486e+06	2.17533e+06	5.58296e+06	1.05361e+07	1.19954e+07	5.61878e+06	2.97491e+06	1.34109e+07	8.51269e+06	7.86559e+06	2	1.09475	0.62346	0.757099	0.498412	FALSE
P21964	5	Catechol O-methyltransferase	COMT	1.30815e+07	1.22891e+07	700276	7.10891e+06	3.4505e+06	2.23101e+07	2.51971e+07	1.11793e+07	1.43514e+07	1.81507e+07	7.12761e+06	1.88333e+07	1.39101e+07	2.12151e+07	2.76236e+07	1.64204e+07	2.0312e+07	1.22943e+07	1.23672e+07	1.60385e+07	1	1.29983	0.081426	0.417224	1.83192	FALSE
P21980	5	Protein-glutamine gamma-glutamyltransferase 2	TGM2	1.80262e+06	4.92707e+06	1.12564e+06	6.7426e+06	2.37699e+06	3.77495e+06	322281	4.33904e+06	2.12299e+06	1.73851e+06	2.45715e+06	4.25104e+06	5.52641e+06	1.77882e+06	4.6714e+06	1.67126e+06	1.2257e+06	1.63508e+06	2.54307e+06	4.80737e+06	5	1.04423	0.563952	0.732676	0.586416	FALSE
P22059	3	Oxysterol-binding protein 1	OSBP	1.24257e+06	1.97026e+06	834932	1.91123e+06	4.25817e+06	1.25702e+06	3.45911e+06	1.10273e+06	1.70313e+06	2.96012e+06	1.22215e+06	1.08625e+06	1.05104e+06	1.4424e+06	897866	3.90066e+06	1.9279e+06	1.88365e+06	2.48796e+06	2.57288e+06	5	0.892434	0.674058	0.769681	-0.426637	FALSE
P22061	10	Protein-L-isoaspartate(D-aspartate) O-methyltransferase	PCMT1	4.14415e+07	4.89462e+07	4.74795e+07	2.70158e+07	3.06055e+07	8.0526e+07	8.45597e+07	7.79973e+07	6.33681e+07	7.99933e+07	3.44232e+07	4.71638e+07	1.93106e+07	6.34917e+07	3.03847e+07	6.43137e+07	8.01423e+07	7.4158e+07	6.11033e+07	8.03684e+07	0	0.953477	0.628415	0.758179	-0.491271	FALSE
P22102	7	Trifunctional purine biosynthetic protein adenosine-3;Phosphoribosylamine--glycine ligase;Phosphoribosylformylglycinamidine cyclo-ligase;Phosphoribosylglycinamide formyltransferase	GART	3.69268e+06	3.35154e+06	9.51121e+06	2.75692e+06	2.1011e+07	3.45237e+06	3.07542e+06	2.11023e+06	1.36126e+07	7.34978e+06	675259	7.25526e+06	5.05129e+06	1.10964e+07	4.2902e+06	5.31109e+06	6.27956e+06	6.12854e+06	2.54231e+07	5.21532e+06	2	1.09728	0.838378	0.819283	0.206558	FALSE
P22105	51	Tenascin-X	TNXB	6.30029e+07	6.14756e+07	8.37712e+06	5.27724e+06	875298	1.30866e+07	2.03424e+07	7.38971e+07	6.80058e+07	1.32531e+08	2.05273e+06	3.54066e+07	1.78952e+07	3.12459e+07	6.20372e+07	4.50047e+07	4.98879e+07	2.61738e+07	8.82876e+07	8.73445e+06	0	0.820653	0.780427	0.810785	0.282427	FALSE
P22234	10	Multifunctional protein ADE2;Phosphoribosylaminoimidazole-succinocarboxamide synthase;Phosphoribosylaminoimidazole carboxylase	PAICS	4.44018e+06	1.12985e+07	7.52975e+06	7.43718e+06	1.21127e+07	1.18258e+07	7.97325e+06	1.77757e+07	1.44992e+07	8.46149e+06	2.74938e+06	5.34893e+06	1.76809e+06	7.48328e+06	2.61549e+06	1.1193e+07	6.36796e+06	1.22901e+07	8.14905e+06	8.59838e+06	0	0.644037	0.0129764	0.199619	-2.71903	FALSE
P22307	6	Non-specific lipid-transfer protein	SCP2	4.59598e+06	3.9794e+06	3.11743e+06	9.5754e+06	9.48368e+06	6.07573e+06	3.84969e+06	2.34585e+06	5.89092e+06	1.03881e+07	9.18515e+06	3.20088e+06	3.00073e+06	3.2164e+06	6.59316e+06	1.65405e+06	5.42201e+06	5.2465e+06	4.60546e+06	2.09497e+06	1	0.74566	0.231128	0.573519	-1.23382	FALSE
P22314	38	Ubiquitin-like modifier-activating enzyme 1	UBA1	2.69445e+08	1.81108e+08	2.28007e+08	1.5861e+08	2.06445e+08	3.16202e+08	2.98651e+08	2.46118e+08	3.63008e+08	3.43748e+08	2.00122e+08	2.2788e+08	2.20895e+08	3.29644e+08	2.72839e+08	3.60256e+08	2.78473e+08	3.03161e+08	2.90621e+08	3.23843e+08	0	1.07521	0.311712	0.613979	1.03703	FALSE
P22352	8	Glutathione peroxidase 3	GPX3	8.30111e+07	6.93422e+07	6.99583e+07	7.27764e+07	3.52194e+07	5.48495e+07	4.31632e+07	8.37789e+07	6.56853e+07	5.68243e+07	3.37948e+07	1.25356e+08	9.22735e+07	5.61563e+07	6.83168e+07	3.53947e+07	7.23341e+07	6.64924e+07	8.96397e+07	4.9684e+07	0	1.08641	0.807934	0.81359	0.246232	FALSE
P22392	8	Nucleoside diphosphate kinase B;Putative nucleoside diphosphate kinase	NME2;NME2P1	6.18603e+06	2.73455e+07	2.59929e+07	1.50828e+07	1.63917e+07	6.189e+07	2.31824e+07	1.90483e+07	5.10913e+07	3.53918e+07	2.03427e+07	1.64881e+07	4.42376e+06	2.64255e+07	1.95139e+07	1.06044e+07	1.36302e+07	5.55979e+07	2.86193e+07	1.23778e+07	0	0.738713	0.237286	0.57788	-1.21712	FALSE
P22626	15	Heterogeneous nuclear ribonucleoproteins A2/B1	HNRNPA2B1	6.70441e+07	4.01405e+07	5.10859e+07	8.45008e+07	3.7056e+07	8.80772e+07	6.64302e+07	1.09569e+08	9.03868e+07	1.20954e+08	7.32574e+07	6.58429e+07	5.32949e+07	8.15643e+07	8.16552e+07	9.95754e+07	1.01605e+08	7.22403e+07	1.14342e+08	9.66704e+07	0	1.11229	0.203248	0.544756	1.31402	FALSE
P22676	17	Calretinin	CALB2	1.62459e+08	1.53858e+08	1.41735e+08	1.22303e+08	1.33828e+08	1.94385e+08	1.7461e+08	1.58471e+08	1.76114e+08	1.8056e+08	1.29836e+08	8.32683e+07	8.88568e+07	1.63473e+08	1.52466e+08	1.13041e+08	1.63783e+08	1.23394e+08	1.50546e+08	1.311e+08	0	0.813203	0.0285348	0.27244	-2.35446	FALSE
P22695	11	Cytochrome b-c1 complex subunit 2, mitochondrial	UQCRC2	3.2051e+07	4.71138e+07	5.88876e+07	5.52865e+07	2.8736e+07	2.92525e+07	2.55769e+07	2.49389e+07	5.86876e+07	2.96345e+07	3.19375e+07	2.50953e+07	2.93679e+07	2.50128e+07	3.0788e+07	1.77684e+07	3.73419e+07	3.20841e+07	1.24483e+07	2.92022e+07	0	0.694696	0.0344629	0.283027	-2.26415	FALSE
P22792	8	Carboxypeptidase N subunit 2	CPN2	8.47527e+06	5.42661e+06	2.25163e+06	2.04894e+06	3.69407e+06	6.94638e+06	4.96559e+06	1.48373e+07	4.84005e+06	7.12971e+06	3.05085e+06	3.62425e+06	845000	2.35541e+06	6.69926e+06	1.60697e+07	7.95822e+06	8.71752e+06	8.63185e+06	1.73229e+07	1	1.24184	0.82282	0.817624	0.226786	FALSE
P22897	17	Macrophage mannose receptor 1	MRC1	965624	9.98098e+06	1.52856e+06	6.69747e+06	2.26931e+06	2.93586e+06	6.49961e+06	1.26262e+06	1.18613e+07	1.62821e+07	907576	3.94614e+06	1.28235e+06	8.09757e+06	6.44354e+06	5.59309e+06	5.18031e+06	1.3223e+06	3.8021e+06	5.12431e+06	1	0.691721	0.650344	0.760967	-0.459969	FALSE
P23083	2	Ig heavy chain V-I region V35	IGHV1-18	1.08082e+07	1.03447e+07	4.99655e+06	1.52849e+07	1.67046e+07	1.30607e+07	5.21177e+06	8.40545e+06	1.10091e+07	6.67222e+06	1.60107e+07	1.52844e+07	7.75655e+06	6.72497e+06	5.49726e+06	1.57698e+07	6.88563e+06	7.04324e+06	8.22502e+06	6.69006e+06	0	0.935505	0.726839	0.79587	-0.35412	FALSE
P23141	32	Liver carboxylesterase 1	CES1	6.45416e+08	9.99733e+08	1.07714e+09	5.62096e+08	1.18848e+09	1.33065e+09	1.63355e+09	3.71649e+08	7.97546e+08	5.45108e+08	8.90587e+08	4.08856e+08	5.87333e+08	1.09925e+09	5.01082e+08	2.94729e+08	9.78264e+08	9.86897e+08	5.4192e+08	7.3983e+08	0	0.768054	0.213051	0.556592	-1.2849	FALSE
P23142	16	Fibulin-1	FBLN1	7.58851e+07	2.7397e+07	3.77714e+07	1.0438e+07	2.02334e+07	6.1069e+07	6.7642e+07	8.13539e+07	5.16597e+07	1.00774e+08	2.97979e+07	2.59447e+07	1.62713e+07	8.46832e+07	4.30321e+07	5.66162e+07	8.75125e+07	1.01836e+08	8.52706e+07	7.20448e+07	0	1.12876	0.46429	0.690867	0.745636	FALSE
P23193	3	Transcription elongation factor A protein 1	TCEA1	822074	788969	653120	636159	788615	599216	738943	921116	932232	736646	354501	339079	591395	1.30488e+06	396280	450266	766753	806160	625594	126460	12	0.756373	0.0617095	0.364063	-1.97565	FALSE
P23229	3	Integrin alpha-6;Integrin alpha-6 heavy chain;Integrin alpha-6 light chain;Processed integrin alpha-6	ITGA6	1.13919e+06	310610	1.51707e+06	2.38729e+06	1.98064e+06	1.61209e+06	455843	2.02384e+06	406611	1.43948e+06	1.11234e+06	1.86467e+06	2.13426e+06	1.62601e+06	2.38883e+06	597543	1.12895e+06	1.60999e+06	846875	1.8505e+06	6	1.14219	0.350301	0.632671	0.955654	FALSE
P23246	9	Splicing factor, proline- and glutamine-rich	SFPQ	3.45571e+06	1.04812e+07	1.07151e+06	4.54028e+06	3.10621e+06	1.48358e+07	2.19416e+06	3.04483e+06	1.63907e+07	1.84128e+07	2.91882e+06	1.95907e+07	1.03732e+07	2.84344e+06	6.86493e+06	3.74908e+06	8.57453e+06	2.17679e+06	1.53656e+07	1.02551e+07	2	1.0668	0.577966	0.740389	0.565291	FALSE
P23284	10	Peptidyl-prolyl cis-trans isomerase B	PPIB	3.15171e+07	4.64477e+07	6.61207e+07	2.91635e+07	3.82275e+07	4.04407e+07	5.52562e+07	4.41057e+07	5.60178e+07	4.34338e+07	2.11696e+07	3.8113e+07	6.13767e+07	6.93541e+07	4.92033e+07	3.22899e+07	7.12715e+07	4.04504e+07	5.03654e+07	4.2358e+07	0	1.05596	0.863656	0.823889	0.173876	FALSE
P23297	3	Protein S100-A1	S100A1	3.07164e+07	3.55145e+06	8.85994e+07	1.6248e+07	7.44599e+06	4.66616e+06	1.58295e+07	5.10766e+06	5.05993e+06	1.51804e+06	9.19135e+06	947617	1.00381e+06	6.97807e+06	1.86924e+07	2.05536e+06	1.80997e+07	4.53802e+07	1.65961e+06	4.68231e+06	1	0.608083	0.290582	0.603322	-1.08464	FALSE
P23368	5	NAD-dependent malic enzyme, mitochondrial	ME2	1.54753e+06	978074	1.76896e+06	1.26086e+06	2.57421e+06	3.09901e+06	3.75065e+06	2.23992e+06	1.43405e+06	8.66889e+06	2.66069e+06	2.58172e+06	2.4391e+06	2.56343e+06	2.94046e+06	2.47926e+06	2.01935e+06	2.55981e+06	3.87436e+06	1.74218e+06	4	0.946498	0.516721	0.72109	0.659725	FALSE
P23381	19	Tryptophan--tRNA ligase, cytoplasmic;T1-TrpRS;T2-TrpRS	WARS	4.09971e+07	5.65529e+07	9.11667e+07	1.21049e+08	5.98768e+07	7.30955e+07	9.88341e+07	5.48273e+07	8.32589e+07	6.87162e+07	7.16919e+07	4.03689e+07	3.24131e+07	3.25386e+07	3.35953e+07	5.16541e+07	7.16888e+07	8.21365e+07	9.62146e+07	5.49211e+07	0	0.75794	0.0465839	0.328848	-2.11693	FALSE
P23396	8	40S ribosomal protein S3	RPS3	1.50502e+07	2.13865e+07	1.54694e+07	8.2926e+06	1.37789e+06	1.60256e+07	9.03242e+06	4.29946e+06	1.97405e+07	1.93538e+07	1.93062e+07	1.59322e+07	1.58399e+07	2.12281e+07	3.2926e+07	1.39797e+07	1.54189e+07	1.21396e+07	1.35529e+07	2.33379e+07	0	1.41247	0.0709456	0.389714	1.90394	FALSE
P23526	14	Adenosylhomocysteinase	AHCY	4.61326e+07	5.16172e+07	3.42979e+07	4.23655e+07	3.95514e+07	5.5201e+07	8.53892e+07	6.87449e+07	5.51757e+07	6.49196e+07	5.90094e+07	4.93426e+07	2.35029e+07	8.05018e+07	5.69907e+07	6.08515e+07	7.07761e+07	7.98285e+07	7.91799e+07	5.18963e+07	0	1.12603	0.433971	0.679015	0.797965	FALSE
P23528	14	Cofilin-1	CFL1	3.30945e+08	3.68786e+08	3.50932e+08	4.15484e+08	4.00043e+08	3.60968e+08	3.81792e+08	3.61311e+08	4.23078e+08	5.47369e+08	3.60352e+08	3.35132e+08	3.36186e+08	4.39278e+08	3.94239e+08	4.0947e+08	4.55701e+08	4.19055e+08	4.48326e+08	4.08851e+08	0	1.01672	0.774426	0.807998	0.290373	FALSE
P23588	3	Eukaryotic translation initiation factor 4B	EIF4B	4.13558e+06	3.62599e+06	5.73407e+06	5.60377e+06	3.58577e+06	3.90865e+06	1.40513e+06	873201	2.37141e+06	1.99293e+06	3.41485e+06	4.93575e+06	2.39852e+06	1.32873e+06	8.12013e+06	1.96461e+06	2.46585e+06	2.20851e+06	5.2763e+06	1.64547e+06	1	1.01571	0.988736	0.843798	0.0142895	FALSE
P23634	16	Plasma membrane calcium-transporting ATPase 4	ATP2B4	1.59198e+07	1.88913e+07	9.29793e+06	2.79702e+07	1.59824e+07	9.26812e+06	1.27507e+07	2.04205e+07	1.35211e+07	2.19473e+07	1.16188e+07	1.2366e+07	2.06344e+07	2.54569e+07	2.65886e+07	1.29997e+07	1.26582e+07	1.4297e+07	1.74699e+07	1.97768e+07	0	1.04758	0.719122	0.791353	0.364593	FALSE
P23946	6	Chymase	CMA1	2.30542e+06	1.68129e+07	1.05428e+06	2.87279e+06	9.03256e+06	2.46061e+06	7.82296e+06	1.22415e+06	1.16447e+07	7.94665e+06	5.90068e+06	1.84343e+06	5.30507e+06	3.64547e+06	6.37155e+06	5.2885e+06	5.45135e+06	1.29712e+06	1.08739e+07	7.7408e+06	3	0.850277	0.870734	0.825813	0.164761	FALSE
P24158	3	Myeloblastin	PRTN3	2.14211e+06	2.0821e+06	2.03902e+06	1.95829e+06	2.14863e+06	2.21815e+06	2.09695e+06	2.07296e+06	1.80597e+06	2.23628e+06	2.14634e+06	1.6352e+06	5.83649e+06	1.81066e+06	1.90013e+06	1.70815e+06	2.97787e+06	1.08758e+06	7.17017e+06	2.63009e+06	9	1.38952	0.465174	0.690867	0.744143	FALSE
P24298	11	Alanine aminotransferase 1	GPT	3.37757e+07	1.47998e+07	3.70354e+07	2.20718e+07	6.46637e+06	1.39193e+07	1.97668e+07	6.65115e+06	2.95843e+06	3.58359e+06	6.34577e+06	9.1866e+06	5.59332e+06	5.09319e+06	6.47e+06	7.04622e+06	7.29247e+06	1.43183e+07	2.11072e+06	1.63199e+06	1	0.404205	0.0221272	0.244466	-2.47414	FALSE
P24310	1	Cytochrome c oxidase subunit 7A1, mitochondrial	COX7A1	4.43716e+06	6.33962e+06	6.02158e+06	9.46115e+06	3.28414e+06	4.51229e+06	7.90175e+06	4.83597e+06	6.46938e+06	4.24742e+06	2.57871e+06	5.43603e+06	8.96276e+06	6.20722e+06	4.4683e+06	4.57308e+06	3.53593e+06	5.4898e+06	2.59894e+06	4.89917e+06	0	0.847671	0.3379	0.626458	-0.981098	FALSE
P24534	4	Elongation factor 1-beta	EEF1B2	3.81612e+07	2.64588e+07	2.04022e+07	3.74896e+07	2.13116e+07	3.37172e+07	4.76272e+07	3.68833e+07	3.8869e+07	3.78093e+07	2.94535e+07	1.9231e+07	3.09575e+07	3.5143e+07	2.03292e+07	3.97078e+07	3.32017e+07	2.73533e+07	3.14107e+07	3.9478e+07	0	0.90416	0.437548	0.680919	-0.791678	FALSE
P24539	6	ATP synthase F(0) complex subunit B1, mitochondrial	ATP5F1	675876	1.7537e+06	1.75911e+06	2.81886e+06	2.3923e+06	6.58664e+06	4.30886e+06	3.33549e+06	4.33615e+06	2.75912e+06	2.4885e+06	1.38751e+06	3.14831e+06	4.1659e+06	3.36199e+06	3.48325e+06	3.22387e+06	4.10168e+06	2.95388e+06	2.6279e+06	3	1.00705	0.546598	0.730614	0.612954	FALSE
P24666	8	Low molecular weight phosphotyrosine protein phosphatase	ACP1	1.68341e+07	6.88665e+06	1.42937e+07	6.76757e+06	1.13799e+07	2.10381e+07	2.21066e+07	4.09947e+06	1.72042e+07	5.06556e+06	8.41169e+06	6.96813e+06	4.73258e+06	1.29654e+07	9.15386e+06	7.93929e+06	1.5689e+07	2.35486e+07	1.19193e+07	1.02246e+07	0	0.88762	0.805293	0.81359	-0.249691	FALSE
P24752	15	Acetyl-CoA acetyltransferase, mitochondrial	ACAT1	2.1966e+07	7.38292e+07	8.84557e+07	5.00744e+07	3.4923e+07	2.96319e+07	3.2569e+07	2.3881e+07	4.76256e+07	5.3938e+06	1.08731e+07	4.18512e+07	3.94664e+07	2.56633e+07	5.05622e+07	1.15889e+07	1.97457e+07	3.37909e+07	1.57763e+07	2.23057e+07	0	0.665175	0.236639	0.57788	-1.21886	FALSE
P24844	8	Myosin regulatory light polypeptide 9	MYL9	5.2186e+07	6.79209e+07	2.98196e+07	7.5564e+07	4.91623e+07	3.89923e+07	2.71362e+07	2.93457e+07	3.41826e+07	2.98653e+07	3.01393e+07	6.24022e+07	5.29259e+07	4.11109e+07	1.25281e+08	3.45129e+07	3.13368e+07	2.15629e+07	3.62337e+07	2.84595e+07	0	1.06861	0.995177	0.843798	-0.00611841	FALSE
P25311	13	Zinc-alpha-2-glycoprotein	AZGP1	8.31186e+07	8.9291e+07	9.4559e+07	1.26843e+08	9.42871e+07	1.07724e+08	1.05652e+08	1.37485e+08	2.71647e+07	5.48003e+07	1.00686e+08	1.86115e+08	7.87609e+07	4.84555e+07	8.59963e+07	1.12905e+08	1.60731e+08	1.03852e+08	5.62228e+07	1.26361e+08	0	1.15111	0.463602	0.690867	0.746801	FALSE
P25325	7	3-mercaptopyruvate sulfurtransferase	MPST	2.63442e+07	2.83598e+07	3.53151e+07	1.96884e+07	1.8592e+07	3.08588e+07	2.81034e+07	1.97936e+07	3.72436e+07	3.20213e+07	3.39236e+07	1.84262e+06	2.11744e+07	3.24239e+07	8.13184e+06	3.12743e+07	2.80591e+07	2.51499e+07	3.21949e+07	2.85186e+07	0	0.878304	0.224864	0.566919	-1.25116	FALSE
P25398	6	40S ribosomal protein S12	RPS12	1.86313e+07	3.42886e+07	1.52845e+07	1.36517e+07	1.24501e+07	3.29863e+07	1.25782e+07	1.14498e+07	2.42918e+07	2.9005e+07	1.72799e+07	2.10392e+07	1.20964e+07	9.91614e+06	2.29819e+07	1.52771e+07	1.7335e+07	2.33828e+07	9.53357e+06	1.76641e+07	0	0.813744	0.368454	0.645447	-0.919493	FALSE
P25685	4	DnaJ homolog subfamily B member 1	DNAJB1	2.78419e+06	1.86101e+06	1.41379e+06	2.66137e+06	1.8261e+06	1.06004e+06	1.40737e+06	2.25652e+06	470152	1.53324e+06	853752	2.04982e+06	2.17026e+06	1.66026e+06	936853	471696	1.6232e+06	2.65607e+06	440153	1.79422e+06	2	0.84847	0.395892	0.660721	-0.867023	FALSE
P25705	22	ATP synthase subunit alpha, mitochondrial	ATP5A1	1.98958e+08	2.08651e+08	2.98884e+08	2.65099e+08	2.06445e+08	3.38313e+08	2.62819e+08	2.59058e+08	2.66291e+08	2.46596e+08	1.40569e+08	2.03062e+08	1.5991e+08	1.8558e+08	1.98348e+08	1.48336e+08	2.12912e+08	2.00101e+08	2.0328e+08	1.85455e+08	0	0.720294	0.000795144	0.0732581	-3.92624	TRUE
P25786	10	Proteasome subunit alpha type-1	PSMA1	2.24551e+07	2.52933e+07	2.10584e+07	2.27106e+07	1.13268e+07	3.22568e+07	3.73324e+07	3.13731e+07	3.32608e+07	3.66549e+07	1.72442e+07	1.26713e+07	1.27401e+07	3.28352e+07	7.78996e+06	3.88577e+07	4.29009e+07	4.04045e+07	3.62742e+07	3.67194e+07	0	1.01723	0.597661	0.74772	-0.536035	FALSE
P25787	6	Proteasome subunit alpha type-2	PSMA2	2.11833e+07	2.60444e+07	1.57051e+07	2.05467e+07	2.97819e+07	4.35366e+07	5.06844e+07	5.02015e+07	4.8068e+07	3.32351e+07	1.83427e+07	4.6923e+07	1.77921e+07	3.5792e+07	4.86641e+07	4.40458e+07	4.74772e+07	7.02691e+07	4.07625e+07	3.18586e+07	0	1.18567	0.268987	0.587927	1.13595	FALSE
P25788	8	Proteasome subunit alpha type-3	PSMA3	1.53679e+07	5.09805e+07	1.86224e+07	1.3376e+07	9.00643e+06	1.8632e+07	2.00754e+07	9.29445e+06	1.29401e+07	1.53084e+07	1.58276e+07	1.86413e+07	6.60367e+06	1.28332e+07	1.08239e+07	1.24496e+07	1.38537e+07	1.78415e+07	1.74437e+07	1.33722e+07	0	0.760826	0.347311	0.631067	-0.961731	FALSE
P25789	10	Proteasome subunit alpha type-4	PSMA4	4.98562e+07	2.48454e+07	3.17415e+07	2.81345e+07	3.90675e+07	4.01954e+07	3.42046e+07	3.52106e+07	2.83938e+07	3.35072e+07	3.49817e+07	2.8578e+07	2.44314e+07	3.62797e+07	4.35265e+07	4.09545e+07	3.50739e+07	4.8724e+07	2.5375e+07	3.93512e+07	0	1.03511	0.798224	0.812594	0.258967	FALSE
P26038	37	Moesin	MSN	2.23863e+08	1.5931e+08	2.48101e+08	1.80941e+08	1.43406e+08	2.79341e+08	2.73237e+08	2.41068e+08	3.11879e+08	1.47109e+08	1.94629e+08	2.97479e+08	2.37756e+08	2.66624e+08	2.77378e+08	2.82994e+08	2.49816e+08	3.01639e+08	2.8283e+08	2.72601e+08	0	1.20627	0.041246	0.314522	2.17686	FALSE
P26196	2	Probable ATP-dependent RNA helicase DDX6	DDX6	1.97968e+06	3.85313e+06	4.51531e+06	1.81838e+06	3.38922e+06	3.12607e+06	3.16193e+06	4.54272e+06	6.38307e+06	2.93798e+06	3.73541e+06	4.12382e+06	3.51058e+06	3.32541e+06	2.79966e+06	3.01107e+06	4.5912e+06	5.10575e+06	4.71532e+06	4.23487e+06	6	1.09649	0.428262	0.677916	0.808068	FALSE
P26368	6	Splicing factor U2AF 65 kDa subunit	U2AF2	8.71465e+06	3.88851e+06	5.11234e+06	4.26325e+06	3.53636e+06	799132	240006	1.64018e+07	5.68238e+06	1.56886e+07	1.13653e+07	6.28242e+06	7.01256e+06	9.32753e+06	1.30791e+07	1.92554e+07	9.54693e+06	1.06307e+07	6.53981e+06	1.41375e+07	3	1.66613	0.0281439	0.27244	2.36101	FALSE
P26373	4	60S ribosomal protein L13	RPL13	3.37141e+06	9.97853e+06	4.38435e+06	7.91796e+06	3.88719e+06	7.01893e+06	6.28156e+06	1.09689e+07	9.08065e+06	1.21961e+07	1.10888e+07	5.15282e+06	5.69542e+06	9.14101e+06	6.60443e+06	1.12572e+07	9.01259e+06	1.23802e+07	7.37181e+06	1.7441e+07	0	1.26716	0.168986	0.521119	1.42538	FALSE
P26440	8	Isovaleryl-CoA dehydrogenase, mitochondrial	IVD	1.68872e+06	5.71937e+06	7.30912e+06	6.01429e+06	2.27652e+06	2.84248e+06	4.76985e+06	4.4754e+06	4.5792e+06	1.30664e+07	4.28591e+06	2.19373e+06	3.08438e+06	6.24208e+06	9.50355e+06	2.81468e+06	7.29525e+06	4.33274e+06	8.48396e+06	3.66344e+06	0	0.984043	0.906419	0.826708	0.119008	FALSE
P26447	4	Protein S100-A4	S100A4	2.00311e+08	1.41378e+08	6.50441e+07	9.48514e+07	8.84954e+07	1.27758e+08	8.58702e+07	8.99048e+07	1.07346e+08	1.49336e+08	5.91009e+07	1.31184e+08	1.03514e+08	8.65254e+07	1.31231e+08	1.0052e+08	1.20443e+08	1.01522e+08	2.37794e+08	1.03826e+08	0	1.02205	0.935947	0.832501	0.0813497	FALSE
P26583	2	High mobility group protein B2	HMGB2	620427	4.11213e+06	417137	680951	861235	7.73983e+06	8.16161e+06	1.11123e+07	7.73904e+06	1.47989e+07	5.56285e+06	978575	1.2411e+06	7.8713e+06	1.59578e+06	6.09089e+06	6.18622e+06	5.72332e+06	1.22286e+07	6.75777e+06	0	0.964313	0.262105	0.587927	1.15294	FALSE
P26599	17	Polypyrimidine tract-binding protein 1	PTBP1	1.66831e+07	1.01763e+07	1.85755e+07	2.44411e+07	4.57033e+06	3.65199e+07	3.63064e+07	2.18038e+07	4.35865e+07	4.58486e+07	2.05226e+07	2.63274e+07	2.51322e+07	3.26464e+07	2.66696e+07	3.25845e+07	2.85276e+07	3.46447e+07	3.2718e+07	3.34185e+07	0	1.13415	0.0878505	0.419884	1.79168	FALSE
P26639	3	Threonine--tRNA ligase, cytoplasmic	TARS	2.78443e+06	1.55508e+06	1.98852e+06	1.89999e+06	1.87936e+06	714855	2.08175e+06	1.19222e+06	1.0654e+06	809003	1.51632e+06	4.75966e+06	1.39764e+06	7.75969e+06	3.54296e+06	225947	1.06119e+06	2.11785e+06	6.56657e+06	56460.9	9	1.8161	0.980548	0.843798	0.024679	FALSE
P26640	15	Valine--tRNA ligase	VARS	1.00472e+07	1.01641e+07	1.31957e+07	6.43487e+06	4.44845e+06	1.69859e+07	1.97511e+07	1.30813e+07	2.10208e+07	2.37933e+07	6.18674e+06	5.5257e+06	1.02925e+07	2.18748e+07	5.61219e+06	1.80638e+07	1.35386e+07	1.47724e+07	1.25024e+07	1.98757e+07	0	0.92314	0.677703	0.771097	-0.421559	FALSE
P26641	12	Elongation factor 1-gamma	EEF1G	3.64063e+07	1.95533e+07	2.26132e+07	1.95814e+07	1.45537e+07	4.05323e+07	2.43884e+07	3.57756e+07	4.18729e+07	4.00393e+07	2.44435e+07	1.26105e+07	1.32925e+07	2.63353e+07	3.60991e+07	2.05022e+07	1.83303e+07	2.05458e+07	3.31355e+07	2.23575e+07	0	0.770876	0.116836	0.464802	-1.63673	FALSE
P26885	4	Peptidyl-prolyl cis-trans isomerase FKBP2	FKBP2	9.10646e+06	3.89284e+06	1.3686e+07	2.16103e+07	2.31337e+07	1.75696e+07	1.50872e+07	1.69265e+07	1.57702e+07	1.82568e+07	9.83727e+06	6.27484e+06	1.72513e+07	1.98713e+07	2.34459e+07	1.58098e+07	1.2765e+07	2.04523e+07	1.94931e+07	2.11674e+07	0	1.07307	0.638562	0.758519	0.476727	FALSE
P27105	11	Erythrocyte band 7 integral membrane protein	STOM	1.00038e+07	4.45107e+07	9.41684e+06	5.02528e+06	7.13592e+06	2.7308e+07	2.28091e+07	3.44695e+07	7.63628e+06	1.39887e+07	1.43637e+07	7.58405e+06	1.10191e+07	1.86941e+07	3.68204e+06	1.78681e+07	1.32164e+07	1.80635e+07	1.33754e+07	1.41216e+07	0	0.723998	0.532114	0.726831	-0.63545	FALSE
P27144	8	Adenylate kinase 4, mitochondrial	AK4	5.8022e+06	2.78433e+07	1.75271e+07	1.12737e+07	9.62904e+06	2.76807e+06	590467	4.72691e+06	9.36694e+06	3.6132e+06	4.38753e+06	1.99654e+07	780811	4.53511e+06	4.15591e+06	2.31378e+06	5.14603e+06	5.97504e+06	1.23506e+06	3.25197e+06	2	0.555573	0.159555	0.521044	-1.4592	FALSE
P27169	11	Serum paraoxonase/arylesterase 1	PON1	5.9603e+07	5.09339e+07	6.53785e+07	2.40963e+07	1.54604e+07	7.3959e+07	5.87721e+07	1.01231e+08	4.95314e+07	5.78006e+07	4.89521e+07	2.87443e+07	2.93907e+07	2.40435e+07	4.4151e+07	4.66829e+07	4.48135e+07	7.90844e+07	8.68847e+07	9.1805e+07	0	0.942141	0.793047	0.81187	-0.265776	FALSE
P27338	11	Amine oxidase [flavin-containing] B	MAOB	2.32571e+07	3.71459e+07	3.87308e+07	5.35419e+07	1.71275e+07	2.68968e+07	2.48794e+07	3.158e+07	3.64653e+07	2.46876e+07	1.69137e+07	4.64997e+07	2.33665e+07	1.66576e+07	2.57328e+07	3.73351e+07	2.12158e+07	2.38207e+07	2.1436e+07	1.98618e+07	0	0.804421	0.174208	0.523547	-1.40731	FALSE
P27348	17	14-3-3 protein theta	YWHAQ	9.72641e+07	7.66056e+07	1.01389e+08	6.58392e+07	6.89915e+07	8.57547e+07	1.09434e+08	1.10977e+08	1.13651e+08	1.16992e+08	6.71644e+07	4.80997e+07	6.18568e+07	8.71523e+07	1.02607e+08	8.00351e+07	1.00456e+08	9.03982e+07	9.91894e+07	8.62161e+07	0	0.869339	0.162187	0.521119	-1.4496	FALSE
P27361	13	Mitogen-activated protein kinase 3	MAPK3	1.62097e+07	1.73989e+07	2.20866e+07	1.03993e+07	1.84446e+07	2.55757e+07	4.58132e+07	3.29488e+07	2.41608e+07	2.16572e+07	1.54398e+07	1.49815e+07	2.71769e+07	4.31649e+07	1.38001e+07	3.26881e+07	3.77116e+07	1.92404e+07	1.19818e+07	4.32216e+07	0	1.10529	0.730804	0.796028	0.348754	FALSE
P27487	4	Dipeptidyl peptidase 4;Dipeptidyl peptidase 4 membrane form;Dipeptidyl peptidase 4 soluble form	DPP4	5.03236e+06	2.04826e+06	915527	2.9891e+06	5.69649e+06	6.40761e+06	1.58611e+06	1.5556e+07	5.32934e+06	5.06402e+06	758781	1.20207e+06	2.16538e+06	1.47985e+06	7.64569e+06	2.28295e+06	2.24103e+06	746073	3.4071e+06	1.12017e+06	3	0.455293	0.0297301	0.273258	-2.33495	FALSE
P27695	8	DNA-(apurinic or apyrimidinic site) lyase;DNA-(apurinic or apyrimidinic site) lyase, mitochondrial	APEX1	5.71681e+06	9.66713e+06	8.33102e+06	8.99107e+06	2.64939e+06	8.36139e+06	9.69098e+06	3.19673e+06	2.44026e+07	1.82094e+07	1.23578e+07	3.40433e+06	8.64181e+06	2.35428e+06	1.16349e+07	2.65411e+06	4.60601e+06	1.6952e+07	1.08629e+07	8.69064e+06	0	0.828076	0.541775	0.729692	-0.62041	FALSE
P27797	19	Calreticulin	CALR	3.29013e+08	3.94581e+08	2.61633e+08	2.25852e+08	2.76839e+08	3.70717e+08	3.42668e+08	3.12571e+08	4.20089e+08	3.87476e+08	2.5213e+08	2.93827e+08	2.86401e+08	4.11628e+08	3.37919e+08	3.63014e+08	3.12739e+08	3.40877e+08	4.45401e+08	3.17816e+08	0	1.01214	0.850884	0.820461	0.190362	FALSE
P27816	46	Microtubule-associated protein 4	MAP4	2.19442e+08	2.53897e+08	2.51835e+08	4.23115e+08	3.19108e+08	2.59551e+08	2.50619e+08	2.95303e+08	2.3176e+08	1.94645e+08	1.79222e+08	2.4864e+08	3.23853e+08	2.53507e+08	2.84028e+08	2.23512e+08	2.96118e+08	2.91094e+08	3.04033e+08	2.87894e+08	0	0.997268	0.946019	0.837319	0.0685352	FALSE
P27824	20	Calnexin	CANX	7.97923e+07	9.25194e+07	7.466e+07	6.38926e+07	5.67514e+07	9.34014e+07	7.30374e+07	6.45537e+07	7.63502e+07	8.42948e+07	5.78643e+07	7.73282e+07	6.8526e+07	1.25397e+08	1.04575e+08	6.48993e+07	8.23438e+07	9.12741e+07	8.62424e+07	8.23796e+07	0	1.10744	0.400197	0.663898	0.859008	FALSE
P28065	3	Proteasome subunit beta type-9	PSMB9	3.45245e+06	1.69812e+06	1.54398e+06	1.46871e+06	1.91152e+06	2.2911e+06	2.42001e+06	2.83969e+06	2.08009e+06	3.94165e+06	3.4946e+06	551894	2.08206e+06	4.81979e+06	3.06117e+06	2.75861e+06	3.2447e+06	2.24669e+06	2.81841e+06	3.22887e+06	0	1.19704	0.604466	0.751698	0.526038	FALSE
P28066	10	Proteasome subunit alpha type-5	PSMA5	5.70195e+07	7.90354e+07	6.60191e+07	5.2821e+07	5.07579e+07	6.96654e+07	7.05914e+07	5.21473e+07	6.08923e+07	8.04401e+07	6.04027e+07	5.67637e+07	5.48289e+07	6.48264e+07	4.9968e+07	6.18723e+07	5.39697e+07	6.26937e+07	7.84785e+07	6.41434e+07	0	0.950824	0.62589	0.757888	-0.494907	FALSE
P28070	6	Proteasome subunit beta type-4	PSMB4	1.38328e+07	2.1872e+07	2.13881e+07	2.21637e+07	2.28702e+07	3.21016e+07	2.20444e+07	2.66571e+07	2.4421e+07	2.56806e+07	1.25704e+07	1.73469e+07	1.8362e+07	1.97956e+07	1.72978e+07	2.7058e+07	2.22766e+07	2.48591e+07	3.52745e+07	1.90254e+07	0	0.917756	0.375569	0.651006	-0.905645	FALSE
P28072	4	Proteasome subunit beta type-6	PSMB6	3.36139e+06	7.92978e+06	6.10111e+06	6.91284e+06	4.1812e+06	1.05433e+07	1.3999e+07	1.411e+07	1.06271e+07	5.27543e+06	4.24727e+06	1.66626e+07	8.67972e+06	7.77728e+06	9.98869e+06	8.93444e+06	6.8982e+06	9.18949e+06	7.51902e+06	8.92097e+06	0	1.06956	0.521816	0.72131	0.651647	FALSE
P28074	6	Proteasome subunit beta type-5	PSMB5	1.00898e+07	6.85028e+06	1.67395e+06	3.1628e+06	1.28189e+06	7.09242e+06	5.44923e+06	4.79501e+06	4.97438e+06	4.10043e+06	2.52332e+06	2.82561e+06	2.2351e+06	8.36588e+06	2.59786e+06	6.54283e+06	4.53591e+06	7.43374e+06	9.05525e+06	2.67516e+06	0	0.986263	0.986993	0.843798	0.0165007	FALSE
P28161	16	Glutathione S-transferase Mu 2	GSTM2	1.38799e+08	5.89713e+07	7.95351e+07	7.37168e+07	7.5057e+07	1.58068e+08	1.27839e+08	6.44223e+07	1.40231e+08	7.15572e+07	5.65206e+07	4.89707e+07	4.84377e+07	7.04992e+07	8.71499e+07	1.24186e+08	8.58593e+07	7.83615e+07	9.19469e+07	8.79021e+07	0	0.789149	0.130285	0.480296	-1.57573	FALSE
P28289	5	Tropomodulin-1	TMOD1	8.67733e+06	2.20747e+06	1.24833e+06	3.82895e+06	839008	1.68294e+06	1.0921e+06	2.6269e+06	1.4349e+06	817673	3.62074e+06	2.10406e+06	917757	1.51363e+06	1.26914e+06	2.87958e+06	866132	844105	2.82213e+06	3.44207e+06	7	0.829231	0.876547	0.825813	-0.157286	FALSE
P28331	15	NADH-ubiquinone oxidoreductase 75 kDa subunit, mitochondrial	NDUFS1	6.10137e+06	3.05355e+07	1.70505e+07	1.87372e+07	1.07962e+07	7.69275e+06	2.1808e+07	1.05344e+07	2.89715e+07	1.1874e+07	3.80787e+06	6.4362e+06	6.77324e+06	1.84135e+07	1.77922e+07	7.75567e+06	1.15031e+07	1.02202e+07	1.36222e+07	2.16911e+07	0	0.719161	0.194592	0.539228	-1.34066	FALSE
P28482	12	Mitogen-activated protein kinase 1	MAPK1	1.37663e+07	1.36335e+07	2.16663e+07	1.07757e+07	1.31086e+07	1.79317e+07	2.25379e+07	1.1491e+07	3.2265e+07	3.43201e+07	7.51348e+06	3.42273e+06	1.68143e+07	2.75943e+07	1.41387e+07	3.21841e+07	2.2431e+07	2.91715e+07	2.74683e+07	2.93569e+07	0	1.09713	0.98857	0.843798	-0.0144999	FALSE
P28799	3	Granulins;Acrogranin;Paragranulin;Granulin-1;Granulin-2;Granulin-3;Granulin-4;Granulin-5;Granulin-6;Granulin-7	GRN	2.74433e+06	856213	757890	1.32094e+06	3.65742e+06	1.14973e+06	1.15688e+06	1.17048e+06	1.6002e+06	1.76139e+06	1.26937e+06	1.72401e+06	5.55263e+06	1.15063e+06	3.27396e+06	2.05613e+06	959866	1.83067e+06	1.65961e+06	619257	4	1.24238	0.555086	0.731412	0.599919	FALSE
P28838	20	Cytosol aminopeptidase	LAP3	1.1023e+08	1.18959e+08	8.1743e+07	1.67754e+08	8.96298e+07	6.78469e+07	1.55036e+08	1.00827e+08	1.01259e+08	1.23354e+08	8.53597e+07	8.08609e+07	9.08255e+07	8.69306e+07	9.97365e+07	1.10139e+08	9.95675e+07	1.23692e+08	1.42425e+08	1.05133e+08	0	0.917636	0.547114	0.730614	-0.612159	FALSE
P28906	4	Hematopoietic progenitor cell antigen CD34	CD34	4.19222e+07	6.41421e+07	3.08259e+07	4.33718e+07	1.6759e+06	4.69375e+07	2.63748e+07	6.24877e+07	4.33103e+07	5.28736e+07	1.64079e+07	2.79125e+06	2.37377e+07	3.17084e+07	1.22383e+07	1.82656e+07	3.98324e+07	2.46915e+07	6.52671e+07	2.64948e+07	1	0.631604	0.252694	0.583845	-1.17672	FALSE
P29218	8	Inositol monophosphatase 1	IMPA1	1.14046e+06	2.79715e+06	2.63148e+06	6.2816e+06	3.48983e+06	3.01283e+06	2.57022e+06	1.84404e+06	2.09209e+06	2.21714e+06	1.02483e+06	1.06132e+06	5.27416e+06	2.87524e+06	4.39399e+06	3.87867e+06	3.1545e+06	5.994e+06	801586	2.94141e+06	4	1.11835	0.992136	0.843798	0.00997685	FALSE
P29401	28	Transketolase	TKT	4.29138e+08	7.13805e+08	7.92882e+08	8.27282e+08	8.44291e+08	6.34592e+08	9.18255e+08	5.44984e+08	6.41456e+08	4.08176e+08	5.05797e+08	5.09345e+08	5.36714e+08	4.81596e+08	5.73535e+08	5.88423e+08	6.17859e+08	7.75349e+08	5.17125e+08	4.64587e+08	0	0.82464	0.116618	0.464802	-1.63777	FALSE
P29466	3	Caspase-1;Caspase-1 subunit p20;Caspase-1 subunit p10	CASP1	1.30703e+06	557258	1.1137e+06	1.14164e+06	862177	1.28279e+06	1.13665e+06	638786	519787	1.71144e+06	1.02281e+06	1.04663e+06	964850	1.18486e+06	1.18746e+06	1.18987e+06	1.02493e+06	1.18078e+06	1.18799e+06	1.06786e+06	11	1.0766	0.413402	0.668892	0.834767	FALSE
P29536	7	Leiomodin-1	LMOD1	6.91654e+06	1.83698e+06	1.11536e+06	302260	2.58062e+06	1.39073e+07	4.60264e+06	1.37158e+06	1.97162e+06	1.65375e+07	8.59369e+06	4.29397e+06	1.27859e+07	1.62372e+07	8.93659e+06	6.58748e+06	1.03077e+07	4.82827e+06	1.7726e+07	1.50455e+06	3	1.79501	0.0220705	0.244466	2.47534	FALSE
P29590	15	Protein PML	PML	3.01729e+06	4.60652e+06	3.10978e+06	1.72045e+06	4.4328e+06	3.11188e+06	1.23136e+07	6.10906e+06	3.46116e+06	2.34578e+07	2.94876e+06	1.62947e+06	4.24989e+06	7.92481e+06	9.51208e+06	6.14635e+06	1.0769e+07	1.06837e+07	1.23131e+07	8.15034e+06	0	1.13754	0.300008	0.610663	1.06311	FALSE
P29622	2	Kallistatin	SERPINA4	1.09297e+07	1.15138e+07	1.79411e+07	1.47617e+07	1.44507e+07	1.1664e+07	1.05349e+07	1.48931e+07	1.67758e+07	1.09356e+07	8.12853e+06	1.16616e+07	1.25852e+07	1.40058e+07	1.08598e+07	4.23902e+06	1.38483e+07	1.98408e+07	9.98401e+06	2.12105e+07	6	0.940202	0.476208	0.698492	-0.725631	FALSE
P29692	9	Elongation factor 1-delta	EEF1D	2.65604e+07	2.9683e+07	2.27147e+07	3.35887e+07	2.05377e+07	1.79754e+07	2.5251e+07	3.378e+07	5.52706e+07	4.96839e+07	1.63412e+07	3.28721e+07	5.9408e+06	4.68616e+07	4.25146e+07	3.77371e+07	4.52918e+07	4.6234e+07	4.18139e+07	5.2353e+07	0	1.16796	0.729058	0.79587	0.351115	FALSE
P29966	9	Myristoylated alanine-rich C-kinase substrate	MARCKS	2.05517e+07	2.6225e+07	2.41835e+07	6.12909e+07	4.50445e+07	2.71236e+07	4.00802e+07	4.63194e+07	4.76256e+07	5.43861e+07	3.05923e+07	3.3382e+07	2.85011e+07	4.03189e+07	4.85239e+07	2.87211e+07	4.69585e+07	3.58812e+07	7.66463e+07	3.58186e+07	0	1.03185	0.761334	0.805959	0.307778	FALSE
P29972	1	Aquaporin-1	AQP1	6.48556e+06	6.48911e+06	5.73267e+06	5.8286e+06	9.12646e+06	5.3348e+06	3.21891e+06	7.06092e+06	6.18477e+06	4.25475e+06	5.47224e+06	8.03226e+06	5.94459e+06	9.37187e+06	1.0692e+07	2.25983e+06	5.28155e+06	5.63156e+06	6.28306e+06	3.58737e+06	0	1.04755	0.985369	0.843798	-0.0185612	FALSE
P29992	4	Guanine nucleotide-binding protein subunit alpha-11;Guanine nucleotide-binding protein subunit alpha-14	GNA11;GNA14	1.04081e+07	2.03837e+06	6.83942e+06	6.04369e+06	1.31017e+06	3.33007e+06	8.23128e+06	1.19607e+07	1.14717e+07	9.22374e+06	8.09874e+06	6.81847e+06	3.83039e+06	5.78969e+06	7.90633e+06	5.98835e+06	4.49203e+06	9.27453e+06	3.45384e+06	7.85563e+06	2	0.896281	0.846307	0.819593	0.196283	FALSE
P30038	18	Delta-1-pyrroline-5-carboxylate dehydrogenase, mitochondrial	ALDH4A1	3.19966e+07	4.44183e+07	7.22724e+07	4.09777e+07	7.02927e+07	7.91545e+07	5.18995e+07	2.28875e+07	5.53747e+07	4.4138e+07	5.79465e+07	5.50717e+07	9.51898e+07	6.99917e+07	4.94418e+07	4.61109e+07	6.73064e+07	4.6001e+07	4.07144e+07	3.14789e+07	0	1.08929	0.504725	0.715498	0.678923	FALSE
P30040	8	Endoplasmic reticulum resident protein 29	ERP29	3.40076e+07	5.85177e+07	2.97415e+07	5.54151e+07	3.82934e+07	2.92034e+07	3.11863e+07	2.05261e+07	3.98588e+07	3.95012e+07	3.37498e+07	3.28085e+07	3.82078e+07	5.35435e+07	2.85734e+07	3.74878e+07	3.30375e+07	2.93373e+07	4.52061e+07	2.34614e+07	0	0.944616	0.7644	0.807183	-0.303693	FALSE
P30041	18	Peroxiredoxin-6	PRDX6	1.75853e+09	1.48464e+09	1.75755e+09	1.40873e+09	1.66105e+09	2.32651e+09	1.9421e+09	1.73953e+09	1.68482e+09	1.09557e+09	1.15077e+09	1.66694e+09	1.21947e+09	1.80695e+09	1.2322e+09	1.79414e+09	1.74517e+09	1.64069e+09	1.58279e+09	1.57099e+09	0	0.914056	0.339488	0.626458	-0.977803	FALSE
P30042	10	ES1 protein homolog, mitochondrial	C21orf33	1.06544e+07	4.38413e+07	1.16849e+07	1.49757e+07	1.21376e+07	1.69846e+07	2.16156e+07	2.27175e+07	1.55931e+07	1.65442e+07	2.12131e+07	2.81276e+07	3.6123e+07	3.08232e+07	1.24916e+07	3.38895e+07	7.73681e+06	4.09284e+07	7.99152e+06	1.89703e+07	0	1.27602	0.430688	0.678938	0.803765	FALSE
P30043	13	Flavin reductase (NADPH)	BLVRB	3.80585e+08	5.75705e+08	4.31106e+08	2.23345e+08	3.92302e+08	4.63684e+08	4.5678e+08	3.1738e+08	2.70153e+08	3.35925e+08	5.19389e+08	3.93762e+08	2.91202e+08	4.30005e+08	2.20032e+08	4.64418e+08	4.0099e+08	4.97734e+08	4.29066e+08	3.58923e+08	0	1.04122	0.704765	0.785121	0.38419	FALSE
P30044	10	Peroxiredoxin-5, mitochondrial	PRDX5	2.19008e+08	1.50671e+08	1.74427e+08	1.83525e+08	1.81506e+08	2.29296e+08	2.03408e+08	2.2192e+08	2.38787e+08	1.9896e+08	1.29241e+08	1.79272e+08	1.81701e+08	1.44958e+08	2.09248e+08	1.9158e+08	1.94504e+08	1.70668e+08	1.84502e+08	1.97476e+08	0	0.890905	0.144815	0.497802	-1.51545	FALSE
P30046	7	D-dopachrome decarboxylase;D-dopachrome decarboxylase-like protein	DDT;DDTL	8.05568e+07	7.43711e+07	1.45414e+08	1.29188e+08	1.04392e+08	1.05935e+08	4.92379e+07	5.05304e+07	8.14715e+07	4.91691e+07	8.92231e+07	9.05555e+07	4.32672e+07	2.77502e+07	2.31539e+07	9.21099e+07	4.82168e+07	6.04571e+07	2.95177e+07	1.13112e+08	0	0.709397	0.0507873	0.343438	-2.07395	FALSE
P30047	2	GTP cyclohydrolase 1 feedback regulatory protein	GCHFR	8.55414e+06	6.12925e+06	7.06786e+06	1.23189e+07	4.35909e+06	5.82291e+06	4.02901e+06	9.91185e+06	4.58904e+06	3.74165e+06	2.93964e+06	6.89658e+06	8.20184e+06	2.66739e+06	3.0097e+06	4.16799e+06	6.41571e+06	7.85265e+06	5.47912e+06	8.09379e+06	3	0.837662	0.364606	0.64438	-0.927055	FALSE
P30048	8	Thioredoxin-dependent peroxide reductase, mitochondrial	PRDX3	1.49451e+08	1.9559e+08	2.34429e+08	2.1059e+08	1.00383e+08	1.81571e+08	1.84837e+08	2.01732e+08	1.9869e+08	2.03374e+08	1.0715e+08	1.71265e+08	1.02948e+08	1.80596e+08	1.48996e+08	1.23249e+08	1.83178e+08	1.50326e+08	1.3781e+08	1.82521e+08	0	0.799743	0.055661	0.355251	-2.02796	FALSE
P30049	2	ATP synthase subunit delta, mitochondrial	ATP5D	1.01548e+07	1.86387e+07	1.6488e+07	1.52611e+07	463519	1.20009e+07	3.38612e+06	4.72794e+06	9.74558e+06	5.62554e+06	757415	6.59399e+06	874820	4.63533e+06	1.3513e+07	1.26715e+07	3.69981e+06	5.99188e+06	4.40018e+06	3.80907e+06	2	0.590171	0.250314	0.58315	-1.18283	FALSE
P30050	5	60S ribosomal protein L12	RPL12	7.27616e+06	7.24103e+06	6.79067e+06	1.02052e+07	5.4328e+06	1.32619e+07	1.26869e+07	1.0075e+07	1.34665e+07	1.52231e+07	1.49464e+07	1.15836e+07	1.10787e+07	1.47573e+07	1.37008e+07	1.22259e+07	1.14556e+07	1.47716e+07	1.38563e+07	1.28624e+07	1	1.29096	0.0199148	0.236659	2.5231	FALSE
P30084	13	Enoyl-CoA hydratase, mitochondrial	ECHS1	2.42523e+08	3.44259e+08	3.55823e+08	3.42318e+08	1.97147e+08	3.50277e+08	3.21194e+08	2.33632e+08	2.83048e+08	1.48256e+08	1.21881e+08	2.66777e+08	1.78371e+08	9.77931e+07	2.8027e+08	9.61223e+07	1.15274e+08	1.4775e+08	1.33872e+08	1.84752e+08	0	0.575793	0.000665577	0.0732581	-4.00126	TRUE
P30085	7	UMP-CMP kinase	CMPK1	7.73514e+06	7.95193e+06	6.89473e+06	1.2561e+07	1.85243e+07	1.57736e+07	2.37124e+07	1.54075e+07	2.00822e+07	1.65075e+07	9.16994e+06	1.1707e+07	1.13817e+07	1.46273e+07	1.03851e+07	1.58091e+07	2.62067e+07	1.4604e+07	2.20875e+07	2.07811e+07	0	1.07998	0.491792	0.709262	0.699912	FALSE
P30086	12	Phosphatidylethanolamine-binding protein 1;Hippocampal cholinergic neurostimulating peptide	PEBP1	6.11091e+08	7.0345e+08	6.78692e+08	6.76616e+08	6.71467e+08	7.92978e+08	9.03823e+08	8.88056e+08	6.44973e+08	5.57426e+08	4.82601e+08	5.46376e+08	6.24406e+08	7.92175e+08	7.11082e+08	7.25658e+08	6.3265e+08	6.80461e+08	7.65652e+08	6.63325e+08	0	0.929273	0.368431	0.645447	-0.919537	FALSE
P30101	25	Protein disulfide-isomerase A3	PDIA3	2.38888e+08	2.53382e+08	1.76849e+08	1.61863e+08	2.19952e+08	3.1457e+08	2.99754e+08	2.67576e+08	2.84618e+08	3.18506e+08	2.13869e+08	2.02156e+08	2.11163e+08	3.61115e+08	2.86905e+08	2.86432e+08	2.77773e+08	2.69205e+08	3.35175e+08	2.89646e+08	0	1.07787	0.357693	0.640115	0.94078	FALSE
P30153	22	Serine/threonine-protein phosphatase 2A 65 kDa regulatory subunit A alpha isoform	PPP2R1A	1.07139e+08	9.16939e+07	1.29751e+08	6.90171e+07	9.56748e+07	1.37243e+08	2.02379e+08	1.20723e+08	2.07085e+08	1.86876e+08	6.70294e+07	9.00875e+07	6.67949e+07	1.58045e+08	1.09175e+08	2.15495e+08	1.4814e+08	1.55982e+08	1.15542e+08	1.25219e+08	0	0.928707	0.538404	0.729121	-0.62564	FALSE
P30480	9	HLA class I histocompatibility antigen, B-42 alpha chain;HLA class I histocompatibility antigen, B-8 alpha chain;HLA class I histocompatibility antigen, B-14 alpha chain;HLA class I histocompatibility antigen, B-37 alpha chain;HLA class I histocompatibility antigen, B-59 alpha chain;HLA class I histocompatibility antigen, B-55 alpha chain	HLA-B	6.4538e+06	3.36975e+06	3.70558e+06	8.24244e+06	6.59176e+06	3.27914e+06	2.96378e+06	1.37356e+07	1.84325e+06	7.21107e+06	4.76222e+06	1.82599e+07	1.40464e+06	4.35096e+06	4.74426e+06	5.1976e+06	6.1689e+06	3.49849e+06	4.30409e+06	4.09874e+06	4	0.989435	0.876737	0.825813	-0.157042	FALSE
P30566	9	Adenylosuccinate lyase	ADSL	2.52222e+06	6.35589e+06	825102	1.31307e+06	2.16184e+06	5.95237e+06	4.33589e+06	3.84899e+06	4.32003e+06	6.17279e+06	1.79812e+06	2.42722e+06	1.08705e+06	880772	1.67702e+06	6.0049e+06	8.91244e+06	8.89015e+06	6.24723e+06	4.69161e+06	1	1.12718	0.993786	0.843798	-0.00788281	FALSE
P30613	6	Pyruvate kinase PKLR	PKLR	3.90324e+06	4.31834e+06	1.77399e+06	2.14991e+06	1.64096e+06	844959	3.98513e+06	1.08793e+06	1.28286e+06	1.0148e+06	754638	3.31872e+06	3.48039e+06	828180	2.5086e+06	1.40802e+06	4.61182e+06	3.84902e+06	5.76138e+06	2.73042e+06	10	1.32947	0.335741	0.624407	0.985591	FALSE
P30626	8	Sorcin	SRI	1.12524e+07	2.61286e+07	1.16469e+07	7.67249e+06	1.81675e+07	8.99952e+06	1.16003e+07	4.46501e+06	1.01183e+07	7.41714e+06	1.0956e+07	9.41003e+06	1.18374e+07	1.58168e+07	1.809e+07	6.14099e+06	9.71712e+06	1.11072e+07	1.5549e+07	1.53966e+07	0	1.05578	0.516394	0.72109	0.660244	FALSE
P30711	10	Glutathione S-transferase theta-1	GSTT1	326473	5.7422e+07	1.99756e+07	1.58491e+07	1.22156e+07	4.40114e+07	8.44768e+07	3.38804e+07	3.14095e+07	5.52956e+07	3.32455e+07	1.73131e+07	2.50106e+06	3.5318e+07	5.87509e+07	5.38031e+07	2.69519e+07	1.82525e+07	1.20949e+07	5.47345e+07	8	0.881935	0.80965	0.81359	0.243986	FALSE
P30740	6	Leukocyte elastase inhibitor	SERPINB1	5.88819e+06	7.32532e+06	1.87365e+06	6.99045e+06	2.4612e+07	7.25304e+06	3.01927e+06	9.11499e+06	1.31382e+06	2.24622e+06	5.29288e+06	6.59998e+06	3.66966e+06	5.43163e+06	7.78114e+06	3.42242e+06	7.92529e+06	9.01346e+06	5.13897e+06	4.18768e+06	1	0.839541	0.667999	0.76834	0.435106	FALSE
P30837	8	Aldehyde dehydrogenase X, mitochondrial	ALDH1B1	4.2479e+06	1.69355e+06	9.51262e+06	5.21454e+06	794445	5.2141e+06	5.91495e+06	2.24994e+06	6.99964e+06	5.04175e+06	6.43387e+06	1.4834e+06	3.48013e+06	2.12832e+06	7.42581e+06	2.25824e+06	5.01751e+06	1.98459e+06	1.78781e+06	7.17926e+06	1	0.835667	0.625189	0.757592	-0.495918	FALSE
P31040	15	Succinate dehydrogenase [ubiquinone] flavoprotein subunit, mitochondrial	SDHA	1.73027e+07	2.33857e+07	1.00172e+07	2.78783e+07	1.45939e+07	1.53982e+07	1.12835e+07	2.66056e+07	2.65208e+07	1.36919e+07	1.05699e+07	1.95569e+07	1.11624e+07	1.0186e+07	1.42656e+07	1.13411e+06	4.09722e+06	5.84127e+06	4.58416e+06	3.25695e+06	0	0.453479	8.55865e-05	0.0323999	-4.86801	TRUE
P31146	11	Coronin-1A	CORO1A	2.66558e+07	1.5591e+07	5.52032e+06	2.6524e+07	1.56037e+07	2.79646e+07	1.62691e+07	1.52203e+07	9.07394e+06	3.32618e+07	2.01549e+07	1.11538e+07	2.2091e+07	1.62058e+07	2.31756e+07	1.63486e+07	1.39228e+07	1.32136e+07	2.74336e+07	1.27741e+07	0	0.920647	0.996397	0.843798	-0.00457021	FALSE
P31150	20	Rab GDP dissociation inhibitor alpha	GDI1	4.74986e+07	3.26327e+07	6.05564e+07	4.43155e+07	4.73999e+07	6.09416e+07	6.98408e+07	4.1461e+07	5.27662e+07	5.57893e+07	4.08467e+07	4.25139e+07	3.68558e+07	4.86236e+07	5.27898e+07	4.90971e+07	3.36981e+07	4.04249e+07	4.78656e+07	6.12401e+07	0	0.884556	0.288602	0.603322	-1.08923	FALSE
P31153	6	S-adenosylmethionine synthase isoform type-2	MAT2A	1.64331e+06	836516	3.51588e+06	3.79458e+06	6.17339e+06	3.47186e+06	3.59091e+06	3.42514e+06	3.87078e+06	1.02307e+07	4.59653e+06	4.12963e+06	1.45808e+06	6.31363e+06	6.77458e+06	6.61801e+06	7.50032e+06	7.90257e+06	3.7634e+06	6.02783e+06	1	1.35833	0.134924	0.486434	1.5559	FALSE
P31323	17	cAMP-dependent protein kinase type II-beta regulatory subunit	PRKAR2B	2.95557e+08	2.01115e+08	2.97087e+08	2.22966e+08	2.27652e+08	2.61819e+08	3.15894e+08	1.60068e+08	2.9701e+08	9.34245e+07	1.76538e+08	2.88417e+08	2.7374e+08	1.81574e+08	1.72993e+08	2.01229e+08	2.06127e+08	2.6366e+08	1.49363e+08	2.30644e+08	0	0.903772	0.621009	0.756189	-0.501955	FALSE
P31689	5	DnaJ homolog subfamily A member 1	DNAJA1	1.78256e+06	306082	981919	1.09019e+06	1.96234e+06	1.33171e+06	1.60163e+06	955020	1.37251e+06	1.83695e+06	1.30635e+06	1.61103e+06	336256	1.33431e+06	338319	3.14053e+06	1.09799e+06	6.5665e+06	1.29021e+06	4.78639e+06	9	1.6495	0.497598	0.710396	0.69045	FALSE
P31930	13	Cytochrome b-c1 complex subunit 1, mitochondrial	UQCRC1	2.50265e+07	4.58028e+07	2.78946e+07	3.52306e+07	3.31194e+07	2.44058e+07	1.28602e+07	1.47832e+07	3.85987e+07	1.46729e+07	9.38623e+06	2.54929e+07	2.33627e+07	1.79212e+07	2.19512e+07	1.51509e+07	1.11316e+07	1.08384e+07	1.00195e+07	1.59973e+07	0	0.591979	0.00536382	0.174375	-3.11073	FALSE
P31937	13	3-hydroxyisobutyrate dehydrogenase, mitochondrial	HIBADH	6.56721e+07	6.77059e+07	7.98929e+07	1.16758e+08	4.73649e+07	8.22132e+07	7.30689e+07	8.30971e+07	7.69219e+07	6.25729e+07	3.16164e+07	6.9354e+07	4.5673e+07	5.43079e+07	3.49397e+07	3.83801e+07	6.79526e+07	5.32252e+07	5.77136e+07	7.72753e+07	0	0.702318	0.00856813	0.179923	-2.90483	FALSE
P31939	26	Bifunctional purine biosynthesis protein PURH;Phosphoribosylaminoimidazolecarboxamide formyltransferase;IMP cyclohydrolase	ATIC	6.30234e+07	6.59814e+07	5.72673e+07	4.24261e+07	6.09618e+07	6.26315e+07	9.41893e+07	5.87962e+07	5.62117e+07	5.15138e+07	5.2125e+07	7.71186e+07	7.91046e+07	5.84786e+07	5.63112e+07	7.91662e+07	5.2041e+07	6.55544e+07	4.92279e+07	5.8597e+07	0	1.02402	0.793308	0.81187	0.265432	FALSE
P31942	4	Heterogeneous nuclear ribonucleoprotein H3	HNRNPH3	7.38935e+06	8.40848e+06	3.60745e+06	1.14304e+06	4.78981e+06	9.93861e+06	3.12029e+06	4.16653e+06	1.16153e+07	1.21127e+07	8.16096e+06	7.56241e+06	8.94936e+06	8.41175e+06	1.26734e+07	1.11635e+07	7.71689e+06	8.36519e+06	1.14604e+07	6.9642e+06	0	1.37918	0.0473358	0.329871	2.10899	FALSE
P31943	5	Heterogeneous nuclear ribonucleoprotein H;Heterogeneous nuclear ribonucleoprotein H, N-terminally processed	HNRNPH1	2.31798e+07	1.82881e+07	1.03889e+07	1.22022e+07	2.20693e+07	1.33065e+07	3.61322e+07	1.02588e+07	4.40919e+07	5.15512e+07	1.70332e+07	2.62585e+07	2.64996e+07	3.78598e+07	3.65877e+07	4.07188e+07	2.71446e+07	2.6053e+07	3.42063e+07	2.73503e+07	0	1.2412	0.0884206	0.420296	1.78824	FALSE
P31946	15	14-3-3 protein beta/alpha;14-3-3 protein beta/alpha, N-terminally processed	YWHAB	1.89236e+08	1.72305e+08	1.23325e+08	1.12024e+08	1.13787e+08	2.43926e+08	1.76742e+08	1.22672e+08	1.89597e+08	1.77079e+08	1.10539e+08	1.09774e+08	1.32192e+08	1.444e+08	1.58089e+08	1.47406e+08	1.49127e+08	1.66807e+08	1.50622e+08	1.39184e+08	0	0.868851	0.240433	0.582279	-1.20871	FALSE
P31948	27	Stress-induced-phosphoprotein 1	STIP1	6.40706e+07	9.27319e+07	6.68082e+07	6.26528e+07	7.40522e+07	6.12215e+07	8.33488e+07	7.65599e+07	6.66793e+07	8.13338e+07	5.89411e+07	6.09632e+07	4.9393e+07	7.70389e+07	6.01796e+07	8.89439e+07	7.70657e+07	8.44428e+07	8.74256e+07	8.42779e+07	0	0.998921	0.901896	0.826708	-0.124791	FALSE
P31949	6	Protein S100-A11;Protein S100-A11, N-terminally processed	S100A11	1.52966e+08	8.59728e+07	1.01965e+08	7.65833e+07	2.02855e+08	2.31909e+08	1.71201e+08	1.0847e+08	1.47057e+08	1.69383e+08	1.15989e+08	1.42241e+08	1.94645e+08	1.65712e+08	2.02642e+08	9.96963e+07	1.42378e+08	1.05212e+08	1.78477e+08	8.24924e+07	0	0.986967	0.965888	0.8398	0.0432872	FALSE
P32119	14	Peroxiredoxin-2	PRDX2	8.81164e+08	1.64296e+09	1.41103e+09	8.59525e+08	1.66972e+09	1.41965e+09	2.16571e+09	1.52392e+09	1.13718e+09	1.01587e+09	1.44108e+09	1.37196e+09	7.48564e+08	1.52931e+09	6.87432e+08	1.9696e+09	1.40026e+09	1.93655e+09	1.29968e+09	1.4701e+09	0	1.00931	0.999649	0.843942	0.000444749	FALSE
P32455	5	Interferon-induced guanylate-binding protein 1	GBP1	2.06145e+07	1.00158e+07	1.38673e+07	3.74732e+06	1.93595e+07	3.74431e+06	7.09058e+06	1.16541e+07	1.22063e+07	9.05569e+06	1.16016e+07	8.55418e+06	7.65092e+06	1.36871e+07	1.36517e+07	1.87605e+06	1.88769e+06	1.39977e+06	5.98779e+06	2.11727e+06	5	0.614375	0.0101317	0.183899	-2.83022	FALSE
P32456	6	Interferon-induced guanylate-binding protein 2	GBP2	2.33151e+06	1.07867e+07	3.19791e+06	4.48613e+06	970316	6.88364e+06	1.32185e+07	3.11807e+06	7.70067e+06	1.56979e+07	3.54373e+06	2.15762e+06	857914	5.56441e+06	3.7471e+06	6.27035e+06	1.2345e+07	8.25532e+06	5.90167e+06	3.35187e+06	3	0.760256	0.525318	0.722608	-0.646118	FALSE
P32969	3	60S ribosomal protein L9	RPL9	2.47093e+06	1.88572e+06	2.86868e+06	1.44439e+06	2.98598e+06	3.79431e+06	4.22499e+06	1.49958e+06	1.56275e+06	2.69056e+06	1.50088e+06	1.93635e+06	1.6548e+06	1.90205e+06	1.83762e+06	2.16361e+06	2.61277e+06	1.99844e+06	1.81515e+06	1.92743e+06	8	0.76094	0.222903	0.56455	-1.25667	FALSE
P33121	36	Long-chain-fatty-acid--CoA ligase 1	ACSL1	2.57294e+08	2.17511e+08	5.86345e+08	3.40383e+08	1.6718e+08	2.75149e+08	2.97995e+08	1.4201e+08	2.72218e+08	1.55525e+08	8.32759e+07	1.65436e+08	1.80198e+08	4.88958e+07	6.94516e+07	1.5203e+08	2.77962e+08	4.03934e+08	5.20996e+07	2.34049e+08	0	0.614886	0.0132402	0.200846	-2.70993	FALSE
P33176	24	Kinesin-1 heavy chain	KIF5B	1.26008e+07	1.11424e+07	9.87747e+06	8.69155e+06	7.41428e+06	1.57086e+07	1.98523e+07	1.26949e+07	2.27134e+07	1.5938e+07	1.17497e+07	7.18818e+06	1.13805e+07	1.5524e+07	6.34871e+06	1.40454e+07	2.01325e+07	2.32152e+07	1.14722e+07	1.55599e+07	0	0.999874	0.923708	0.827858	-0.0969407	FALSE
P33241	6	Lymphocyte-specific protein 1	LSP1	9.16499e+06	1.8123e+06	4.58997e+06	1.98462e+07	1.25339e+07	5.02442e+06	3.28576e+06	4.12042e+06	4.18486e+06	7.63321e+06	484006	7.16196e+06	1.09215e+06	1.91122e+06	9.433e+06	5.90252e+06	8.55362e+06	1.237e+06	5.11978e+06	2.08733e+06	6	0.595359	0.0824944	0.417224	-1.82504	FALSE
P33316	3	Deoxyuridine 5-triphosphate nucleotidohydrolase, mitochondrial	DUT	1.3776e+06	2.21463e+06	1.29968e+06	1.50449e+06	1.7598e+06	2.39933e+06	2.13425e+06	986521	2.94282e+06	2.89903e+06	1.15884e+06	1.00515e+06	1.31179e+06	1.61592e+06	407293	450568	2.26598e+06	2.11384e+06	1.60341e+06	3.11106e+06	6	0.770761	0.134	0.486434	-1.55981	FALSE
P34810	1	Macrosialin	CD68	3.19176e+06	950562	5.34297e+06	6.35283e+06	56852.6	2.02515e+06	3.11888e+06	3.33584e+06	2.96255e+06	6.2927e+06	2.37944e+06	3.42172e+06	2.11282e+06	4.69702e+06	3.83681e+06	4.05548e+06	3.71731e+06	4.84638e+06	5.99286e+06	4.37433e+06	6	1.17259	0.199125	0.544756	1.3266	FALSE
P34913	9	Bifunctional epoxide hydrolase 2;Cytosolic epoxide hydrolase 2;Lipid-phosphate phosphatase	EPHX2	7.99947e+06	9.04976e+06	1.69802e+07	1.86969e+07	4.90367e+06	1.77048e+07	1.81594e+07	1.40387e+07	8.04449e+06	1.94945e+07	1.46554e+07	8.46167e+06	1.1133e+07	1.05705e+07	3.03384e+06	1.38188e+07	2.41856e+07	1.87532e+07	1.62741e+06	1.88821e+07	6	0.926331	0.462811	0.690867	-0.748141	FALSE
P34932	30	Heat shock 70 kDa protein 4	HSPA4	5.02414e+07	6.30129e+07	5.34359e+07	3.22181e+07	4.49292e+07	8.67919e+07	6.48311e+07	3.68077e+07	5.71579e+07	7.3858e+07	3.2026e+07	3.00873e+07	3.58879e+07	6.57988e+07	4.98321e+07	5.29772e+07	6.72238e+07	4.87053e+07	5.15891e+07	6.83609e+07	0	0.892069	0.39422	0.659921	-0.870151	FALSE
P34949	6	Mannose-6-phosphate isomerase	MPI	7.22098e+06	1.89755e+06	2.38507e+06	6.24269e+06	6.7505e+06	1.23455e+07	2.6491e+06	4.47927e+06	9.02021e+06	1.16445e+07	4.69692e+06	5.29136e+06	8.94229e+06	4.02471e+06	9.16167e+06	4.51135e+06	5.13041e+06	5.83073e+06	3.26648e+06	6.02604e+06	1	0.880043	0.991003	0.843798	0.0114141	FALSE
P35080	1	Profilin-2	PFN2	3.42371e+06	3.68463e+06	3.58307e+06	1.64749e+06	3.17852e+06	9.77759e+06	123222	2.51948e+06	1.92519e+06	6.04851e+06	4.1925e+06	1.80164e+06	4.08159e+06	5.05062e+06	4.08811e+06	6.85135e+06	3.2157e+06	2.62266e+06	2.2729e+06	2.85305e+06	7	1.03115	0.390857	0.657975	0.876468	FALSE
P35221	19	Catenin alpha-1	CTNNA1	1.28182e+07	7.80285e+06	1.53397e+06	2.39601e+06	4.87237e+06	2.15196e+07	2.9836e+07	2.98978e+07	1.95642e+07	4.48289e+07	5.53725e+06	4.45684e+06	3.39774e+06	1.72875e+07	1.8077e+07	1.85739e+07	2.69821e+07	1.75881e+07	1.71792e+07	2.1492e+07	0	0.860065	0.694584	0.780138	0.39818	FALSE
P35222	11	Catenin beta-1	CTNNB1	2.35397e+06	1.25236e+06	1.4874e+07	1.26406e+07	4.41792e+06	7.56687e+06	1.83211e+06	1.11484e+07	2.12349e+06	1.72051e+07	959740	3.33062e+06	3.90321e+06	3.51445e+06	3.66007e+06	4.65174e+06	8.18457e+06	3.93109e+06	1.25573e+06	5.45659e+06	5	0.515122	0.234973	0.576013	-1.22335	FALSE
P35232	10	Prohibitin	PHB	1.85443e+07	2.62691e+07	2.02396e+07	2.58863e+07	1.59916e+07	9.25631e+06	3.58999e+07	2.82629e+07	3.73301e+07	2.48483e+07	6.93242e+06	1.54129e+07	1.34189e+07	2.37859e+07	1.66546e+07	2.5827e+07	2.67829e+07	2.11088e+07	1.83733e+07	2.36412e+07	0	0.791403	0.206115	0.545342	-1.3054	FALSE
P35237	19	Serpin B6	SERPINB6	3.82699e+07	1.89935e+07	3.79605e+07	5.23346e+07	3.57033e+07	3.66645e+07	3.87838e+07	5.23654e+07	4.43488e+07	6.0068e+06	2.62464e+07	3.3758e+07	8.99359e+06	2.44402e+07	3.23001e+07	1.4625e+07	4.12459e+07	5.3738e+07	3.33865e+07	4.05174e+07	0	0.85563	0.607276	0.752218	-0.521925	FALSE
P35241	16	Radixin	RDX	3.0098e+06	4.62303e+06	3.37666e+06	5.34414e+06	6.14915e+06	7.56568e+06	2.11105e+06	4.29508e+06	3.47963e+06	4.71674e+06	2.90101e+06	3.51456e+06	1.55586e+06	2.43172e+06	2.01832e+06	1.91262e+06	2.07042e+06	3.72793e+06	1.9679e+06	3.12911e+06	3	0.564784	0.00830564	0.179923	-2.91862	FALSE
P35268	2	60S ribosomal protein L22	RPL22	2.22655e+06	9.27237e+06	6.84239e+06	9.10591e+06	2.7338e+06	3.5151e+06	6.37221e+06	2.76747e+06	3.37393e+06	9.76459e+06	6.50776e+06	7.90175e+06	6.13438e+06	4.28713e+06	5.5162e+06	5.11592e+06	3.66768e+06	8.24061e+06	8.00538e+06	8.96876e+06	1	1.14955	0.290236	0.603322	1.08544	FALSE
P35270	10	Sepiapterin reductase	SPR	2.29068e+07	8.13206e+06	2.30366e+07	1.83816e+07	2.05006e+07	3.32835e+07	3.82348e+07	3.90094e+07	3.18864e+07	3.11944e+07	2.18353e+07	2.00222e+07	1.44353e+06	2.51473e+07	1.94171e+07	2.56449e+07	4.42283e+07	3.66636e+07	1.67042e+07	2.57487e+07	0	0.888541	0.348247	0.631384	-0.959825	FALSE
P35542	5	Serum amyloid A-4 protein	SAA4	5.92117e+06	2.41719e+07	3.15431e+06	5.70077e+06	3.63601e+06	6.42218e+06	6.69743e+06	1.21067e+07	5.21869e+06	3.57186e+06	2.06033e+07	1.95826e+07	6.51649e+06	3.90033e+06	3.14969e+06	1.2238e+07	1.01434e+07	7.88148e+06	5.06713e+06	1.01854e+07	2	1.29591	0.320768	0.618039	1.01733	FALSE
P35555	106	Fibrillin-1	FBN1	8.95391e+08	2.56235e+09	6.26081e+08	1.25059e+09	8.49726e+08	1.189e+08	3.99674e+08	5.12723e+08	5.32254e+08	4.41847e+08	1.28672e+08	3.75584e+09	1.40229e+09	5.02763e+08	7.73184e+08	3.66332e+08	2.8279e+08	9.215e+08	9.13299e+08	3.00207e+08	0	1.14132	0.941688	0.835397	-0.0740436	FALSE
P35573	4	Glycogen debranching enzyme;4-alpha-glucanotransferase;Amylo-alpha-1,6-glucosidase	AGL	4.76169e+06	1.54194e+06	965192	2.4521e+06	5.70593e+06	1.52709e+06	4.36716e+06	940608	2.22726e+06	2.2921e+06	3.20738e+06	916618	2.82641e+06	2.46566e+06	2.20522e+06	2.24713e+06	1.89819e+06	3.64535e+06	927751	3.93744e+06	6	0.906504	0.937834	0.832869	-0.0789476	FALSE
P35579	85	Myosin-9	MYH9	3.2429e+08	3.03974e+08	2.41007e+08	2.22134e+08	2.31914e+08	2.04744e+08	3.10329e+08	2.68117e+08	3.76936e+08	1.70597e+08	2.1497e+08	2.08688e+08	2.48145e+08	3.40216e+08	5.00894e+08	2.1446e+08	2.65298e+08	2.06326e+08	1.20038e+08	3.14066e+08	0	0.99211	0.734641	0.797221	-0.343573	FALSE
P35580	44	Myosin-10	MYH10	1.42458e+07	8.27117e+06	3.35994e+06	1.07294e+07	8.44847e+06	1.07837e+07	1.99435e+07	3.40032e+07	3.24355e+07	1.44221e+07	6.44523e+06	1.08677e+07	1.03772e+07	3.11504e+07	3.65545e+07	1.72122e+07	1.77865e+07	1.46125e+07	9.86992e+06	3.19476e+07	0	1.19267	0.365514	0.64438	0.925266	FALSE
P35606	6	Coatomer subunit beta	COPB2	2.37064e+06	1.04452e+06	1.52367e+06	3.38816e+06	2.11593e+06	1.32378e+06	1.82324e+06	1.16893e+06	1.64335e+06	2.83394e+06	3.46621e+06	2.54727e+06	4.42881e+06	3.39135e+06	3.91088e+06	1.17929e+06	4.26765e+06	3.32875e+06	4.4126e+06	1.71251e+06	5	1.69708	0.0207433	0.243169	2.5042	FALSE
P35611	20	Alpha-adducin	ADD1	5.98639e+07	4.42042e+07	3.39354e+07	3.82419e+07	4.43877e+07	4.72187e+07	4.49606e+07	4.21221e+07	3.41507e+07	5.01487e+07	1.95436e+07	3.15859e+07	2.44334e+07	2.88411e+07	5.08701e+07	3.49156e+07	4.17342e+07	5.33817e+07	4.74972e+07	5.16202e+07	0	0.875212	0.167141	0.521119	-1.43188	FALSE
P35613	7	Basigin	BSG	1.90576e+07	3.62763e+07	8.32649e+06	2.7981e+07	1.96711e+07	1.14506e+07	6.70921e+06	2.25071e+07	1.40853e+07	1.76319e+07	6.49953e+06	2.11488e+07	1.61702e+07	2.29764e+07	2.50548e+07	9.49133e+06	1.46928e+07	4.21487e+06	1.9739e+07	2.57965e+07	0	0.902489	0.611266	0.752556	-0.516101	FALSE
P35637	6	RNA-binding protein FUS	FUS	7.19055e+06	4.52225e+06	4.39653e+06	1.70262e+07	8.03786e+06	4.52569e+06	3.6172e+06	1.0999e+07	9.85473e+06	1.38186e+07	7.03488e+06	9.14224e+06	4.94562e+06	3.16343e+06	1.04075e+07	1.07434e+07	854069	3.2335e+06	4.92744e+06	1.53203e+07	2	0.830736	0.345088	0.630481	-0.966272	FALSE
P35659	3	Protein DEK	DEK	5.05844e+06	3.17508e+06	2.47976e+06	2.01619e+06	3.90737e+06	5.97306e+06	4.09478e+06	2.95398e+06	7.87245e+06	9.9133e+06	1.58214e+06	1.35273e+07	8.05728e+06	1.07394e+07	7.16734e+06	2.17822e+06	2.03524e+06	1.0737e+07	8.99609e+06	1.30788e+07	3	1.64611	0.222836	0.56455	1.25686	FALSE
P35749	29	Myosin-11	MYH11	2.26932e+06	82916	2.08845e+06	5.27875e+06	5.74769e+06	914264	2.76132e+06	623490	2.11858e+06	1.86455e+06	1.66938e+07	2.97991e+06	1.16478e+06	1.09688e+07	2.90504e+07	1.68118e+06	5.0594e+06	316019	1.73836e+07	2.80068e+06	10	3.70952	0.0713001	0.390369	1.90136	FALSE
P35754	5	Glutaredoxin-1	GLRX	2.03391e+07	2.7482e+07	3.54401e+07	5.94317e+07	4.66216e+07	2.85853e+07	5.1338e+07	2.55486e+07	2.62782e+07	2.34191e+07	4.1413e+07	3.38648e+07	3.46345e+07	6.08529e+07	3.3617e+07	6.23726e+07	3.74334e+07	7.03737e+07	2.67787e+07	3.03837e+07	0	1.25325	0.161782	0.521119	1.45107	FALSE
P35813	5	Protein phosphatase 1A	PPM1A	2.28501e+06	4.60619e+06	4.0159e+06	352565	737311	5.27843e+06	6.35537e+06	2.77176e+06	3.69833e+06	5.52844e+06	3.70717e+06	4.40572e+06	6.53189e+06	6.74163e+06	2.84014e+06	5.52304e+06	6.81365e+06	7.53281e+06	3.70931e+06	5.95939e+06	2	1.509	0.030934	0.273258	2.316	FALSE
P35858	6	Insulin-like growth factor-binding protein complex acid labile subunit	IGFALS	1.3282e+06	3.42019e+06	1.77068e+06	1.94863e+06	3.76366e+06	2.05009e+06	1.89587e+06	3.31279e+06	1.76794e+06	349603	8.49256e+06	1.63096e+06	4.20221e+06	3.36622e+06	6.22656e+06	967570	3.41092e+06	3.52287e+06	3.07442e+06	2.98959e+06	8	1.75326	0.0588359	0.360164	1.9999	FALSE
P35998	11	26S protease regulatory subunit 7	PSMC2	1.83849e+07	2.42103e+06	2.89758e+07	2.12049e+07	1.71014e+07	1.42628e+07	3.30782e+07	2.83033e+07	1.98849e+07	2.09957e+07	2.00758e+07	7.0954e+06	1.22228e+07	2.00456e+07	1.50659e+07	2.00972e+07	3.04895e+07	3.1391e+07	3.37905e+07	2.44417e+07	0	1.04937	0.636222	0.758519	0.480071	FALSE
P36269	8	Gamma-glutamyltransferase 5;Gamma-glutamyltransferase 5 heavy chain;Gamma-glutamyltransferase 5 light chain	GGT5	2.0542e+06	2.04646e+06	5.14166e+06	6.80605e+06	4.16391e+06	1.90551e+07	4.93109e+06	4.60326e+06	2.97296e+06	2.47176e+06	2.76754e+06	5.36038e+06	2.38929e+06	1.29287e+07	1.80698e+07	7.34567e+06	1.79103e+06	1.08775e+06	4.74828e+06	1.37591e+07	2	1.29497	0.699669	0.783728	0.391182	FALSE
P36405	5	ADP-ribosylation factor-like protein 3	ARL3	4.46832e+06	2.94632e+06	1.18572e+06	1.06792e+07	5.10551e+06	8.04451e+06	1.53394e+07	1.48098e+07	3.37133e+06	8.51617e+06	1.06222e+06	3.00413e+06	4.16675e+06	1.37895e+06	1.93491e+06	5.39965e+06	2.57328e+06	5.13739e+06	2.55874e+06	6.68807e+06	3	0.455295	0.0196796	0.236659	-2.52861	FALSE
P36507	6	Dual specificity mitogen-activated protein kinase kinase 2	MAP2K2	760832	7.11757e+06	6.45518e+06	2.04029e+06	4.60651e+06	4.63061e+06	5.04671e+06	5.03289e+06	1.73276e+06	1.26976e+07	1.46504e+06	4.93248e+06	1.63304e+06	1.66181e+06	2.40632e+06	3.30893e+06	1.06918e+07	6.40467e+06	1.44081e+06	807866	7	0.693378	0.240945	0.582667	-1.20735	FALSE
P36543	6	V-type proton ATPase subunit E 1	ATP6V1E1	2.50843e+06	1.6893e+06	1.30226e+06	978379	1.72389e+06	2.68225e+06	3.31222e+06	3.63057e+06	2.1606e+06	2.85949e+06	1.81456e+06	2.69093e+06	4.07623e+06	2.71134e+06	2.06291e+06	4.69866e+06	4.76154e+06	5.90463e+06	423851	3.24899e+06	6	1.41783	0.382068	0.653426	0.893148	FALSE
P36578	13	60S ribosomal protein L4	RPL4	1.19499e+07	1.41517e+07	6.65644e+06	1.54438e+07	1.84435e+07	1.80086e+07	1.42901e+07	7.10437e+06	3.2396e+07	2.15652e+07	6.273e+06	2.72349e+07	1.04892e+07	9.63025e+06	9.86943e+06	1.54554e+07	4.94167e+06	1.39501e+07	7.58021e+06	3.1317e+07	1	0.854581	0.362811	0.643263	-0.930603	FALSE
P36776	10	Lon protease homolog, mitochondrial	LONP1	642071	3.7087e+06	4.35294e+06	1.57594e+06	1.78061e+06	9.67983e+06	1.34441e+07	1.66113e+06	1.99806e+07	9.51184e+06	1.05242e+06	530336	5.44548e+06	9.39939e+06	1.25513e+06	2.66401e+06	1.19582e+07	2.92166e+06	5.45808e+06	2.51792e+06	1	0.651251	0.405053	0.666605	-0.850035	FALSE
P36871	32	Phosphoglucomutase-1	PGM1	3.24858e+08	3.57344e+08	4.8442e+08	3.22678e+08	2.82295e+08	3.19239e+08	4.15002e+08	2.25827e+08	4.7461e+08	2.79086e+08	2.23333e+08	3.03375e+08	2.1298e+08	3.10739e+08	2.6499e+08	2.23127e+08	5.08087e+08	4.83124e+08	3.33527e+08	2.25639e+08	0	0.886256	0.263087	0.587927	-1.1505	FALSE
P36955	9	Pigment epithelium-derived factor	SERPINF1	1.28756e+07	3.51485e+06	4.45013e+06	234132	2.30872e+06	1.56927e+07	1.59589e+07	8.13754e+06	2.19687e+07	1.03014e+07	8.24521e+06	2.82155e+06	2.52916e+06	8.385e+06	5.52169e+06	1.17431e+07	1.35611e+07	1.21336e+07	8.50171e+06	1.80563e+07	3	0.958674	0.430954	0.678938	0.803294	FALSE
P36957	9	Dihydrolipoyllysine-residue succinyltransferase component of 2-oxoglutarate dehydrogenase complex, mitochondrial	DLST	1.88608e+07	2.32557e+07	3.33353e+07	3.23424e+07	1.77168e+07	3.0949e+07	3.67717e+07	4.84095e+07	4.19989e+07	4.3057e+07	1.22646e+07	1.17168e+07	1.10805e+07	4.41991e+07	1.77937e+07	2.1523e+07	2.8069e+07	3.31063e+07	4.18468e+07	3.52365e+07	0	0.786161	0.0699932	0.387122	-1.91094	FALSE
P36969	7	Phospholipid hydroperoxide glutathione peroxidase, mitochondrial	GPX4	4.02724e+07	5.52346e+07	3.51791e+07	4.2692e+07	2.32758e+07	4.75781e+07	3.66962e+07	2.32645e+07	3.59977e+07	2.36472e+07	2.37189e+07	3.98915e+07	3.88447e+07	2.73802e+07	2.36454e+07	4.05359e+07	2.32199e+07	4.34974e+07	1.41799e+07	3.14484e+07	0	0.84203	0.257607	0.587927	-1.16422	FALSE
P36980	7	Complement factor H-related protein 2	CFHR2	1.55406e+06	916898	1.21092e+06	1.43298e+06	932926	1.80205e+06	1.04151e+06	1.46518e+06	379153	789330	1.43482e+06	3.03879e+06	3.48893e+06	1.10376e+06	2.10918e+06	3.70412e+06	5.00979e+06	705318	1.51746e+06	2.99025e+06	6	2.17808	0.0119297	0.198717	2.75697	FALSE
P37108	3	Signal recognition particle 14 kDa protein	SRP14	2.24358e+06	1.49134e+06	3.53063e+06	585724	5.90737e+06	5.22192e+06	5.8841e+06	4.09749e+06	5.31096e+06	4.57639e+06	3.58413e+06	1.87021e+06	5.26681e+06	9.52017e+06	4.19002e+06	8.38338e+06	1.70029e+06	1.68583e+06	4.64602e+06	3.02656e+06	4	1.12932	0.638506	0.758519	0.476808	FALSE
P37198	2	Nuclear pore glycoprotein p62	NUP62	4.84994e+06	1.01003e+06	1.45363e+06	4.14269e+06	2.33542e+06	3.61432e+06	3.32333e+06	4.98572e+06	3.04365e+06	2.35132e+06	1.13717e+06	2.45147e+06	2.57162e+06	1.67379e+06	3.33641e+06	3.72346e+06	2.0181e+06	1.82046e+06	2.5991e+06	2.69627e+06	6	0.77235	0.35383	0.637327	-0.948527	FALSE
P37802	15	Transgelin-2	TAGLN2	2.71039e+08	1.75378e+08	2.29944e+08	3.25791e+08	3.1742e+08	3.34519e+08	4.90894e+08	4.22175e+08	5.08957e+08	4.48636e+08	2.1587e+08	2.5048e+08	2.23844e+08	3.97097e+08	3.91233e+08	3.1563e+08	3.86127e+08	2.78057e+08	3.96048e+08	3.29651e+08	0	0.903336	0.471814	0.69651	-0.732973	FALSE
P37837	12	Transaldolase	TALDO1	9.61348e+07	1.28947e+08	1.10294e+08	8.52877e+07	8.53803e+07	8.89646e+07	6.88488e+07	1.01969e+08	1.04021e+08	8.86829e+07	9.86474e+07	7.1875e+07	6.24558e+07	9.71051e+07	9.12596e+07	7.0441e+07	9.73507e+07	1.0159e+08	1.04885e+08	6.45927e+07	0	0.897418	0.270931	0.587927	-1.13121	FALSE
P37840	6	Alpha-synuclein	SNCA	8.79835e+06	2.06166e+07	1.60333e+07	5.4211e+06	8.1666e+06	9.39054e+06	1.81718e+07	4.21591e+07	6.81427e+06	1.02641e+07	1.56786e+07	2.6203e+07	6.06489e+06	2.31866e+07	3.54775e+06	2.18336e+07	3.55343e+07	2.32476e+07	3.72233e+07	1.41428e+07	0	1.41709	0.231284	0.573519	1.23339	FALSE
P38117	11	Electron transfer flavoprotein subunit beta	ETFB	4.29066e+07	7.55504e+07	9.75716e+07	8.65189e+07	3.17481e+07	5.82915e+07	4.52119e+07	5.49896e+07	4.38803e+07	4.20794e+07	3.16334e+07	7.15964e+07	4.01083e+07	2.76355e+07	5.43814e+07	2.35405e+07	3.1956e+07	3.00117e+07	2.69891e+07	2.98474e+07	0	0.635336	0.0057787	0.174375	-3.07821	FALSE
P38159	5	RNA-binding motif protein, X chromosome;RNA-binding motif protein, X chromosome, N-terminally processed	RBMX	1.48304e+07	9.12444e+06	2.04006e+07	9.34949e+06	1.06692e+07	1.68984e+07	1.09832e+07	1.41572e+07	7.41354e+06	1.08656e+07	2.49353e+06	9.94819e+06	4.25293e+07	1.96802e+07	8.42688e+06	1.70656e+07	9.92714e+06	1.02006e+07	2.17715e+07	1.75499e+07	0	1.27989	0.792928	0.81187	0.265932	FALSE
P38606	18	V-type proton ATPase catalytic subunit A	ATP6V1A	2.56727e+07	2.60289e+07	2.46726e+07	1.41413e+07	2.06466e+07	2.58649e+07	2.45302e+07	2.31297e+07	2.94962e+07	4.99e+07	1.89928e+07	1.06991e+07	1.78788e+07	2.51129e+07	1.23836e+07	3.99428e+07	3.35688e+07	2.45938e+07	2.97374e+07	2.88697e+07	0	0.915544	0.404472	0.666605	-0.851106	FALSE
P38646	22	Stress-70 protein, mitochondrial	HSPA9	6.33652e+07	1.14481e+08	9.99107e+07	1.06366e+08	4.81719e+07	1.12049e+08	1.3255e+08	7.30865e+07	1.25111e+08	1.04448e+08	3.31292e+07	5.10224e+07	4.71388e+07	9.46666e+07	7.31234e+07	9.22082e+07	9.18043e+07	8.55594e+07	9.19215e+07	9.59403e+07	0	0.772316	0.0590991	0.360445	-1.99764	FALSE
P39019	8	40S ribosomal protein S19	RPS19	5.7493e+06	7.14974e+06	6.628e+06	4.59346e+06	2.35043e+06	1.58253e+07	1.43407e+07	6.09137e+06	1.29519e+07	1.53164e+07	6.77168e+06	1.20712e+07	1.16701e+07	1.01646e+07	3.41982e+06	8.70624e+06	5.47388e+06	1.0892e+07	8.77214e+06	1.37498e+07	0	1.00764	0.647503	0.760737	0.463998	FALSE
P39023	5	60S ribosomal protein L3	RPL3	952652	5.70752e+06	1.36081e+06	3.30924e+06	3.71865e+06	5.61308e+06	4.12497e+06	1.18671e+06	5.65702e+06	5.78166e+06	4.0253e+06	4.84825e+06	5.03482e+06	4.88751e+06	7.64641e+06	3.42401e+06	4.69387e+06	5.85862e+06	5.66335e+06	5.09597e+06	5	1.36795	0.061606	0.364063	1.9765	FALSE
P39059	3	Collagen alpha-1(XV) chain;Restin;Restin-2;Restin-3;Restin-4	COL15A1	4.7137e+06	5.76252e+06	4.9366e+06	2.46486e+06	1.24505e+06	1.9215e+06	1.0211e+06	1.90861e+06	416127	1.87276e+06	1.20136e+06	730947	2.22439e+06	1.46655e+06	881087	1.23154e+06	1.14313e+06	841690	2.04016e+06	1.54225e+06	8	0.506538	0.0608454	0.364063	-1.98283	FALSE
P39060	9	Collagen alpha-1(XVIII) chain;Endostatin	COL18A1	8.74231e+06	9.86492e+06	1.27201e+07	9.91296e+06	1.04987e+07	1.39856e+07	1.30833e+07	1.03635e+07	2.07673e+07	3.01861e+07	1.38797e+07	4.92939e+06	2.45795e+06	2.16218e+07	1.58667e+07	1.0661e+07	1.08058e+07	1.32315e+07	1.54822e+07	1.21289e+07	0	0.86398	0.361701	0.643126	-0.932801	FALSE
P39656	2	Dolichyl-diphosphooligosaccharide--protein glycosyltransferase 48 kDa subunit	DDOST	3.69268e+06	1.15518e+06	9.16986e+06	4.70588e+06	2.93701e+06	3.49693e+06	7.67972e+06	2.98523e+06	1.57795e+07	1.1986e+07	9.08011e+06	4.62516e+06	2.67422e+06	1.69749e+07	4.78936e+06	5.01247e+06	1.20775e+06	4.02676e+06	4.03417e+06	9.4792e+06	3	0.973518	0.990585	0.843798	0.0119439	FALSE
P39687	4	Acidic leucine-rich nuclear phosphoprotein 32 family member A	ANP32A	3.52927e+06	7.21602e+06	5.00593e+06	2.16182e+07	6.1009e+06	2.06635e+06	2.2625e+07	3.29151e+06	1.79186e+07	2.56379e+07	2.46455e+07	3.60748e+06	2.42711e+07	1.25053e+06	4.8629e+06	4.29038e+06	1.07483e+07	2.34814e+07	4.0673e+06	2.04631e+06	10	0.897935	0.597116	0.747602	-0.536838	FALSE
P40121	11	Macrophage-capping protein	CAPG	4.9431e+07	5.40078e+07	4.74264e+07	3.53408e+07	4.19809e+07	4.13042e+07	4.52409e+07	4.48021e+07	8.88504e+07	1.16412e+08	6.43918e+07	5.89439e+07	8.16646e+07	5.08382e+07	9.67847e+07	6.07555e+07	7.56476e+07	4.67111e+07	2.55423e+07	3.81697e+07	0	1.06135	0.668332	0.76834	0.434639	FALSE
P40123	9	Adenylyl cyclase-associated protein 2	CAP2	6.49474e+06	1.75811e+06	2.8443e+06	3.28623e+06	662161	1.37057e+07	1.18566e+07	8.02265e+06	1.59969e+07	1.89937e+07	3.12843e+06	7.69225e+06	7.68579e+06	1.83195e+07	3.20197e+06	7.24155e+06	1.52071e+07	1.62819e+07	1.30914e+07	1.27569e+07	0	1.25096	0.0870426	0.419884	1.7966	FALSE
P40227	12	T-complex protein 1 subunit zeta	CCT6A	1.00531e+07	2.10441e+07	7.23115e+06	1.30258e+07	2.13281e+07	1.65999e+07	1.59009e+07	1.39674e+07	1.66652e+07	9.84795e+06	1.18279e+07	1.61811e+07	1.51219e+07	1.9285e+07	2.35298e+07	1.08318e+07	1.32981e+07	8.75919e+06	2.02038e+07	1.00819e+07	0	1.02373	0.868731	0.825813	0.167339	FALSE
P40261	6	Nicotinamide N-methyltransferase	NNMT	3.40499e+06	2.18702e+06	2.34694e+06	2.82685e+06	652299	2.75083e+06	1.32451e+07	1.24433e+07	1.13777e+07	9.92531e+06	5.43578e+06	4.67251e+06	4.80104e+06	7.78263e+06	6.00004e+06	8.26118e+06	2.21851e+07	9.03217e+06	9.41103e+06	3.94693e+06	3	1.33303	0.0460693	0.328007	2.12243	FALSE
P40306	2	Proteasome subunit beta type-10	PSMB10	3.493e+06	5.12381e+06	2.32882e+06	9.84638e+06	6.49442e+06	2.86225e+06	7.1206e+06	3.28208e+06	4.01535e+06	7.0937e+06	5.8127e+06	2.76567e+06	4.07947e+06	4.63006e+06	4.34788e+06	1.65707e+06	2.48703e+06	3.99181e+06	7.62906e+06	2.29841e+06	8	0.768464	0.265233	0.587927	-1.14518	FALSE
P40616	1	ADP-ribosylation factor-like protein 1	ARL1	1.86812e+06	2.03067e+06	1.9187e+06	2.09529e+06	2.04874e+06	1.79739e+06	2.15211e+06	2.23019e+06	2.14818e+06	1.37466e+06	963567	2.6949e+06	2.41017e+06	1.51135e+06	2.00205e+06	2.71033e+06	1.61934e+06	1.62938e+06	897857	1.05492e+06	11	0.889638	0.311652	0.613979	-1.03716	FALSE
P40763	9	Signal transducer and activator of transcription 3	STAT3	2.60205e+06	1.97487e+06	1.02387e+07	398730	1.08294e+07	2.37188e+06	9.16596e+06	3.85865e+06	4.98731e+06	9.66856e+06	5.77138e+06	2.94165e+06	1.18635e+07	8.27798e+06	7.09752e+06	1.68125e+07	7.62606e+06	7.69099e+06	8.0833e+06	7.80253e+06	5	1.49685	0.0621658	0.364063	1.97189	FALSE
P40855	10	Peroxisomal biogenesis factor 19	PEX19	7.10914e+06	2.90774e+06	8.79651e+06	1.50298e+07	1.22379e+07	1.50573e+07	5.36994e+06	1.13021e+07	5.2804e+06	4.38953e+06	4.75417e+06	1.22743e+06	3.85591e+06	2.19696e+06	3.41345e+06	4.44606e+06	5.73487e+06	6.14402e+06	7.02413e+06	2.85518e+06	0	0.476132	0.00701134	0.175323	-2.99341	FALSE
P40925	16	Malate dehydrogenase, cytoplasmic	MDH1	6.22432e+08	1.14129e+09	1.09348e+09	5.05792e+08	5.03708e+08	7.99888e+08	4.23188e+08	4.97052e+08	4.36948e+08	4.65835e+08	4.00383e+08	5.12429e+08	4.02043e+08	7.75511e+08	4.52222e+08	5.42164e+08	3.62604e+08	6.6341e+08	6.2976e+08	6.0354e+08	0	0.823479	0.245522	0.583113	-1.19529	FALSE
P40926	17	Malate dehydrogenase, mitochondrial	MDH2	8.19518e+07	2.43231e+08	1.33407e+08	1.47942e+08	9.0859e+07	1.61198e+08	1.84091e+08	2.23113e+08	2.10527e+08	2.02301e+08	6.10093e+07	8.95519e+07	8.67012e+07	8.75039e+07	8.90999e+07	1.25289e+08	9.97381e+07	1.54765e+08	1.62707e+08	1.7741e+08	0	0.675422	0.00432561	0.155997	-3.20423	FALSE
P40939	30	Trifunctional enzyme subunit alpha, mitochondrial;Long-chain enoyl-CoA hydratase;Long chain 3-hydroxyacyl-CoA dehydrogenase	HADHA	9.18484e+07	1.6128e+08	1.53436e+08	1.68154e+08	9.3062e+07	1.02827e+08	1.15572e+08	1.17881e+08	1.66652e+08	1.07636e+08	6.92342e+07	1.14459e+08	9.09164e+07	9.9773e+07	1.00295e+08	7.04199e+07	1.05042e+08	8.54828e+07	7.9889e+07	8.6017e+07	0	0.705229	0.004601	0.159015	-3.17747	FALSE
P41091	3	Eukaryotic translation initiation factor 2 subunit 3;Putative eukaryotic translation initiation factor 2 subunit 3-like protein	EIF2S3;EIF2S3L	637584	534774	1.26466e+06	695608	1.18253e+06	1.2185e+06	798552	691680	1.37276e+06	596119	497542	1.21593e+06	1.23208e+06	1.71927e+06	960335	842700	816159	793837	324267	1.62969e+06	11	1.11554	0.779318	0.810553	0.283894	FALSE
P41208	3	Centrin-2	CETN2	4.71519e+06	1.72083e+06	3.81324e+06	5.25367e+06	789092	4.31016e+06	986019	4.59579e+06	677598	3.72651e+06	6.91727e+06	4.98806e+06	2.69924e+06	1.64694e+06	4.45876e+06	762646	4.26909e+06	2.27203e+06	1.78603e+06	1.31164e+06	7	1.01712	0.8456	0.819386	0.197198	FALSE
P41222	2	Prostaglandin-H2 D-isomerase	PTGDS	2.68708e+06	6.84457e+06	2.44403e+06	6.65375e+06	3.9329e+06	2.78969e+06	2.8106e+06	2.92039e+06	4.89756e+06	4.58204e+06	3.36955e+06	2.56309e+06	2.97604e+06	4.54138e+06	1.87833e+06	3.89338e+06	3.10444e+06	2.32153e+06	1.83928e+06	2.50398e+06	10	0.714722	0.120372	0.468473	-1.62014	FALSE
P41226	5	Ubiquitin-like modifier-activating enzyme 7	UBA7	636916	2.07597e+06	2.96454e+06	5.61818e+06	3.88795e+06	3.36243e+06	3.1154e+06	3.44272e+06	5.07655e+06	6.1115e+06	2.65906e+06	2.4426e+06	4.33492e+06	3.28484e+06	4.19598e+06	2.41949e+06	4.11571e+06	2.51014e+06	5.45622e+06	3.54655e+06	10	0.963446	0.774331	0.807998	0.2905	FALSE
P41250	10	Glycine--tRNA ligase	GARS	6.14545e+06	2.29362e+06	1.57161e+06	4.04534e+06	2.00316e+06	1.04879e+07	7.94024e+06	5.87026e+06	1.32575e+07	1.27002e+07	8.92526e+06	1.48597e+06	4.21325e+06	1.52427e+07	7.1552e+06	5.00575e+06	6.91812e+06	7.00216e+06	1.01201e+07	6.50401e+06	0	1.09436	0.462773	0.690867	0.748206	FALSE
P41252	5	Isoleucine--tRNA ligase, cytoplasmic	IARS	1.04604e+07	572533	1.0489e+07	5.60654e+06	4.57718e+06	3.14398e+06	8.9586e+06	8.12794e+06	6.30894e+06	9.92864e+06	1.88935e+06	8.20108e+06	1.94592e+06	1.8678e+06	6.75325e+06	1.76883e+06	4.84977e+06	6.48316e+06	8.41052e+06	6.40923e+06	8	0.712575	0.38514	0.654695	-0.887291	FALSE
P42025	12	Beta-centractin	ACTR1B	1.56758e+07	9.43747e+06	1.5444e+07	1.63117e+07	1.97549e+07	1.74488e+07	1.29838e+07	1.01514e+07	2.03517e+07	1.53918e+07	8.47748e+06	8.64128e+06	8.92662e+06	4.59527e+06	1.73918e+07	9.84193e+06	9.41377e+06	1.5684e+07	1.46718e+07	1.14605e+07	0	0.713327	0.0320954	0.273698	-2.29836	FALSE
P42126	7	Enoyl-CoA delta isomerase 1, mitochondrial	ECI1	8.22743e+06	1.66609e+07	1.20474e+07	1.45855e+07	7.84068e+06	1.11555e+07	9.20411e+06	1.24038e+07	1.18067e+07	1.74532e+07	4.0304e+06	5.65189e+06	6.16597e+06	906381	1.1279e+07	6.06724e+06	5.24583e+06	1.07789e+07	2.12745e+06	4.76821e+06	1	0.469755	0.00191029	0.109277	-3.55499	FALSE
P42167	7	Lamina-associated polypeptide 2, isoforms beta/gamma;Thymopoietin;Thymopentin;Lamina-associated polypeptide 2, isoform alpha;Thymopoietin;Thymopentin	TMPO	2.72549e+07	2.84007e+06	1.03756e+07	1.983e+07	9.38362e+06	3.6683e+07	1.24853e+07	2.60114e+07	2.73284e+07	3.70684e+07	1.84466e+07	3.18226e+06	1.28556e+07	1.68304e+07	1.69148e+07	1.39434e+07	2.93838e+07	1.91843e+07	4.10389e+07	2.28308e+07	0	0.929992	0.961813	0.8398	-0.0484634	FALSE
P42224	14	Signal transducer and activator of transcription 1-alpha/beta	STAT1	4.24895e+06	95100.7	3.88933e+06	1.03287e+07	2.69777e+06	6.16805e+06	1.3153e+07	2.27776e+06	4.8607e+06	8.30877e+06	6.28433e+06	1.75376e+06	6.81898e+06	8.47214e+06	4.71954e+06	6.63169e+06	1.20641e+07	7.86167e+06	9.43977e+06	6.85401e+06	2	1.26544	0.171829	0.521119	1.41549	FALSE
P42330	14	Aldo-keto reductase family 1 member C3	AKR1C3	7.71847e+07	2.27555e+07	1.51489e+08	1.081e+08	1.76766e+08	8.79844e+07	1.49686e+08	5.31597e+07	9.59278e+07	6.8116e+07	1.1636e+08	8.91895e+07	7.27614e+07	1.23378e+08	1.10837e+08	5.69215e+07	1.52878e+08	1.08274e+08	7.50415e+07	9.10682e+07	0	1.00559	0.618163	0.755192	0.506077	FALSE
P42566	9	Epidermal growth factor receptor substrate 15	EPS15	3.21222e+06	1.33426e+06	5.45516e+06	1.56232e+06	2.11124e+06	6.44593e+06	7.24543e+06	1.99997e+06	6.33572e+06	3.18966e+06	1.15538e+06	1.36438e+06	8.00295e+06	2.88174e+06	3.93314e+06	6.52326e+06	6.25003e+06	4.8059e+06	4.94147e+06	3.05968e+06	1	1.10352	0.687677	0.775531	0.407718	FALSE
P42677	4	40S ribosomal protein S27;40S ribosomal protein S27-like	RPS27;RPS27L	5.70787e+06	5.65123e+06	7.2363e+06	1.56264e+06	1.69274e+06	4.39013e+06	3.95453e+06	2.15084e+06	4.34253e+06	5.6933e+06	3.83673e+06	1.6338e+06	1.7018e+06	6.43968e+06	8.69186e+06	1.56866e+06	3.12802e+06	5.78965e+06	5.87564e+06	2.35543e+06	1	0.967891	0.752647	0.802152	-0.319379	FALSE
P42704	16	Leucine-rich PPR motif-containing protein, mitochondrial	LRPPRC	7.53489e+06	9.95401e+06	1.49443e+07	9.68781e+06	2.41117e+06	2.68968e+06	5.91031e+06	2.13599e+06	1.02518e+07	8.45348e+06	2.70672e+06	2.41067e+06	563224	6.9919e+06	4.76927e+06	4.34088e+06	9.03413e+06	2.75404e+06	3.47953e+06	8.6402e+06	0	0.617661	0.109679	0.449354	-1.67165	FALSE
P42765	19	3-ketoacyl-CoA thiolase, mitochondrial	ACAA2	1.21527e+08	1.23659e+08	1.58848e+08	1.40754e+08	8.50035e+07	1.42575e+08	1.18342e+08	1.29774e+08	1.31013e+08	1.03948e+08	6.50667e+07	9.92844e+07	1.03304e+08	1.00621e+08	1.2529e+08	9.99684e+07	1.13541e+08	1.15936e+08	1.12483e+08	1.04423e+08	0	0.828328	0.0601085	0.363237	-1.98903	FALSE
P43034	5	Platelet-activating factor acetylhydrolase IB subunit alpha	PAFAH1B1	4.43776e+06	3.48648e+06	2.62679e+06	5.09154e+06	8.88845e+06	7.51514e+06	2.43187e+06	5.05226e+06	3.80227e+06	4.45975e+06	429911	7.10662e+06	6.07525e+06	1.81666e+06	4.44864e+06	3.48801e+06	6.29365e+06	3.19685e+06	2.2958e+06	2.37162e+06	2	0.785126	0.203802	0.544756	-1.31235	FALSE
P43121	21	Cell surface glycoprotein MUC18	MCAM	2.10505e+08	2.36039e+08	1.29529e+08	1.78585e+08	1.57392e+08	1.65535e+08	1.25268e+08	7.61623e+07	6.72628e+07	6.12624e+07	8.6483e+07	1.81138e+08	1.40929e+08	1.08411e+08	1.43228e+08	6.97905e+07	1.01766e+08	1.16676e+08	6.79756e+07	1.0052e+08	0	0.793524	0.20042	0.544756	-1.32263	FALSE
P43243	5	Matrin-3	MATR3	1.01078e+07	599881	2.23694e+06	1.49358e+06	1.42457e+06	8.1347e+06	2.97746e+06	4.55174e+06	1.20451e+07	1.00567e+07	1.98368e+06	1.45635e+06	3.5797e+06	5.59186e+06	9.3535e+06	6.19721e+06	3.69909e+06	5.29863e+06	8.01949e+06	7.30139e+06	0	0.9786	0.466012	0.690867	0.742727	FALSE
P43251	4	Biotinidase	BTD	3.49605e+06	2.86949e+06	3.96277e+06	3.60614e+06	2.37164e+06	6.02493e+06	4.70258e+06	4.23763e+06	3.97321e+06	2.88223e+06	5.88288e+06	7.86483e+06	5.98427e+06	8.60897e+06	4.60422e+06	6.15565e+06	9.00452e+06	5.69177e+06	8.89214e+06	3.19482e+06	6	1.72803	0.00490816	0.166169	3.14939	FALSE
P43307	2	Translocon-associated protein subunit alpha	SSR1	2.4621e+06	919228	4.85077e+06	2.52907e+06	2.31355e+06	1.64434e+06	1.5944e+06	963307	2.25749e+06	2.74451e+06	1.73088e+06	1.15355e+06	2.22442e+06	794927	1.18851e+06	1.39548e+06	2.13351e+06	2.25426e+06	1.44259e+06	1.86836e+06	6	0.726543	0.228108	0.571901	-1.24213	FALSE
P43487	4	Ran-specific GTPase-activating protein	RANBP1	2.93999e+06	6.24702e+06	1.71396e+06	1.52179e+07	1.00287e+07	7.47044e+06	6.03298e+06	6.78931e+06	6.13742e+06	7.1984e+06	2.43395e+06	3.16187e+06	4.97998e+06	1.10085e+07	1.2125e+07	4.1652e+06	7.94449e+06	6.17242e+06	7.51649e+06	1.17997e+07	1	1.02195	0.894916	0.826708	0.133723	FALSE
P43490	9	Nicotinamide phosphoribosyltransferase	NAMPT	3.44714e+06	7.73722e+06	9.20261e+06	7.02406e+06	4.05437e+06	9.34346e+06	1.48765e+07	5.11092e+06	1.18185e+07	1.04101e+07	4.77465e+06	7.37644e+06	6.60241e+06	9.33671e+06	4.26794e+06	1.183e+07	1.73943e+07	7.66072e+06	1.69079e+07	1.01456e+07	0	1.15985	0.454124	0.689732	0.762945	FALSE
P43652	17	Afamin	AFM	2.76293e+07	2.78768e+07	2.55179e+07	1.26162e+07	1.55488e+07	3.19e+07	2.96925e+07	3.54063e+07	3.93568e+07	3.2907e+07	1.86018e+07	2.48465e+07	2.13569e+07	2.25796e+07	1.7759e+07	2.82125e+07	1.53614e+07	1.75958e+07	3.93774e+07	5.12305e+07	0	0.922679	0.516826	0.72109	-0.659558	FALSE
P43686	16	26S protease regulatory subunit 6B	PSMC4	1.63619e+07	1.7546e+07	4.87545e+06	8.77554e+06	4.3943e+06	1.91957e+07	5.40842e+07	1.98718e+07	2.14381e+07	2.09717e+07	5.07705e+06	1.40929e+07	2.933e+06	1.64405e+07	5.67565e+06	4.11125e+07	3.53737e+07	2.68082e+07	2.1605e+07	2.7203e+07	0	1.04697	0.963483	0.8398	-0.0463415	FALSE
P45381	10	Aspartoacylase	ASPA	6.80587e+06	1.00145e+07	3.38838e+06	415711	535663	1.46183e+07	9.96469e+06	4.8619e+06	1.64301e+07	1.05909e+07	1.06488e+07	156158	1.08485e+07	1.334e+07	6.18623e+06	4.43526e+06	9.55737e+06	4.4813e+06	1.02908e+07	7.27749e+06	1	0.994794	0.811295	0.81359	0.241833	FALSE
P45880	8	Voltage-dependent anion-selective channel protein 2	VDAC2	1.10843e+07	1.22891e+07	2.02818e+07	1.29037e+07	7.59197e+06	2.97592e+06	1.73681e+07	1.35175e+07	2.81688e+07	1.06902e+07	5.16115e+06	1.05807e+07	6.42601e+06	1.37367e+07	1.18082e+07	8.19846e+06	2.04664e+07	1.30503e+07	1.08993e+07	6.61758e+06	0	0.781353	0.448148	0.68557	-0.773228	FALSE
P45954	7	Short/branched chain specific acyl-CoA dehydrogenase, mitochondrial	ACADSB	1.25561e+06	2.00323e+06	3.63792e+06	1.66661e+06	1.15999e+06	904621	2.25363e+06	2.81195e+06	2.57988e+06	2.83975e+06	941369	3.14962e+06	334424	5.48522e+06	2.06565e+06	2.15525e+06	1.55409e+06	2.53404e+06	2.10303e+06	1.20274e+06	5	1.01953	0.699001	0.783508	-0.392101	FALSE
P45974	19	Ubiquitin carboxyl-terminal hydrolase 5	USP5	2.91668e+07	5.35223e+07	2.92555e+07	3.4916e+07	2.66194e+07	4.7403e+07	8.47837e+07	4.68072e+07	5.62588e+07	7.12371e+07	4.05069e+07	4.17647e+07	3.18622e+07	5.20208e+07	4.06238e+07	7.02877e+07	6.70012e+07	5.8138e+07	6.40442e+07	5.90351e+07	0	1.09441	0.252041	0.58315	1.17839	FALSE
P46060	9	Ran GTPase-activating protein 1	RANGAP1	1.93052e+06	1.52919e+08	1.52951e+08	1.18813e+08	1.16605e+08	2.4093e+07	859780	2.71126e+07	952058	1.6989e+08	578454	2.19715e+06	1.30325e+06	2.28296e+06	2.75297e+06	385184	3.4055e+06	1.40836e+06	965825	2.67304e+06	10	0.0234331	0.000283591	0.0471928	-4.36081	TRUE
P46108	10	Adapter molecule crk	CRK	2.65664e+07	1.59048e+07	2.5021e+07	2.46443e+07	1.52158e+07	3.34081e+07	3.91654e+07	1.5398e+07	3.0214e+07	2.84081e+07	2.27771e+07	1.17467e+07	3.23575e+07	3.88749e+07	3.40406e+07	4.28851e+07	1.91569e+07	3.12465e+07	4.81851e+07	3.62872e+07	0	1.25049	0.245563	0.583113	1.19518	FALSE
P46109	6	Crk-like protein	CRKL	7.40843e+06	4.7426e+06	2.75414e+06	2.86231e+06	2.24605e+06	5.4305e+06	2.93508e+06	2.86502e+06	5.57735e+06	1.03695e+07	1.44808e+07	1.4174e+06	8.49304e+06	5.01838e+06	1.09338e+07	7.94533e+06	1.33852e+07	6.92528e+06	4.00189e+06	1.86577e+07	3	1.93382	0.0557109	0.355251	2.02751	FALSE
P46439	10	Glutathione S-transferase Mu 5	GSTM5	2.40216e+06	2.84576e+06	6.65769e+06	2.04472e+06	9.85344e+06	8.5561e+06	5.48664e+06	3.40522e+06	9.39969e+06	3.12964e+06	6.66888e+06	5.85787e+06	7.43202e+06	4.81496e+06	7.3187e+06	2.9448e+06	6.53615e+06	2.62036e+06	6.28087e+06	5.59227e+06	6	1.0425	0.535802	0.72705	0.629691	FALSE
P46459	8	Vesicle-fusing ATPase	NSF	1.5383e+06	1.55796e+06	2.2477e+06	2.12851e+06	1.76635e+06	2.17267e+06	1.65818e+06	2.25509e+06	1.7132e+06	1.91557e+06	3.24329e+06	2.51942e+06	1.89226e+06	2.43294e+06	2.92091e+06	1.4597e+06	1.80844e+06	4.12847e+06	1.84975e+06	2.17435e+06	9	1.28892	0.185406	0.532408	1.36998	FALSE
P46776	2	60S ribosomal protein L27a	RPL27A	2.60133e+06	5.32436e+06	3.09525e+06	5.00128e+06	2.36402e+06	6.55721e+06	7.58367e+06	1.89547e+06	1.85677e+06	7.22908e+06	3.40616e+06	2.40133e+06	5.73686e+06	8.49889e+06	5.07602e+06	7.64233e+06	1.67086e+06	6.89407e+06	1.14739e+07	2.78575e+06	0	1.2776	0.43497	0.679015	0.796207	FALSE
P46777	4	60S ribosomal protein L5	RPL5	3.08154e+06	1.33467e+07	4.92046e+06	3.1e+06	967021	4.50341e+06	6.87858e+06	2.37007e+06	7.93617e+06	9.28309e+06	2.27507e+06	4.31577e+06	5.30725e+06	1.33721e+06	6.40147e+06	8.7342e+06	2.86102e+06	1.25741e+07	5.54124e+06	1.03242e+07	0	1.05825	0.770647	0.807536	0.295388	FALSE
P46781	4	40S ribosomal protein S9	RPS9	1.427e+06	4.79156e+06	1.39649e+06	2.40152e+06	1.39723e+06	2.44602e+06	2.46878e+06	546212	2.40231e+06	7.07502e+06	3.17386e+06	3.55798e+06	2.40526e+06	2.60815e+06	3.24953e+06	3.04771e+06	2.66007e+06	2.89461e+06	2.89928e+06	3.44977e+06	3	1.13639	0.18351	0.532408	1.37617	FALSE
P46782	3	40S ribosomal protein S5;40S ribosomal protein S5, N-terminally processed	RPS5	6.88679e+06	1.09421e+07	9.10651e+06	5.62366e+06	3.75872e+06	7.57085e+06	5.75396e+06	1.97911e+06	1.11107e+07	7.80527e+06	8.93085e+06	9.58166e+06	1.58434e+07	1.35296e+07	1.28384e+07	6.07351e+06	7.77702e+06	4.1982e+06	1.0715e+07	9.60664e+06	0	1.40484	0.0850582	0.41871	1.80885	FALSE
P46783	2	40S ribosomal protein S10;Putative 40S ribosomal protein S10-like	RPS10;RPS10P5	2.08488e+06	138068	3.00835e+06	2.46782e+06	3.48848e+06	5.23638e+06	3.58809e+06	1.10837e+06	3.86163e+06	3.05462e+06	2.32643e+06	444412	2.12725e+06	2.1206e+06	3.89469e+06	3.49089e+06	1.57937e+06	2.38173e+06	533537	3.45077e+06	6	0.797158	0.715027	0.789207	-0.370167	FALSE
P46821	42	Microtubule-associated protein 1B;MAP1B heavy chain;MAP1 light chain LC1	MAP1B	5.86476e+07	2.71363e+07	2.41085e+07	2.22696e+07	4.21559e+07	6.68494e+07	4.86465e+07	3.80975e+07	6.35285e+07	6.07523e+07	3.12161e+07	1.4289e+07	2.49788e+07	4.76337e+07	6.59244e+07	4.88069e+07	7.71779e+07	4.39618e+07	4.93606e+07	4.20421e+07	0	0.98496	0.837536	0.819283	-0.207651	FALSE
P46926	4	Glucosamine-6-phosphate isomerase 1	GNPDA1	6.71466e+06	5.20487e+06	9.33595e+06	1.82325e+06	4.99581e+06	6.24126e+06	932189	7.39924e+06	4.05649e+06	5.14638e+06	1.04598e+07	707396	4.87536e+06	1.07731e+07	1.39306e+06	1.87114e+06	4.44329e+06	1.69044e+06	1.0524e+07	6.67944e+06	5	1.03022	0.670978	0.768718	-0.430939	FALSE
P46937	8	Transcriptional coactivator YAP1	YAP1	9.01418e+06	2.87587e+06	9.82966e+06	9.75915e+06	1.36385e+07	2.25197e+06	1.92451e+06	1.05556e+07	1.54311e+07	1.6116e+06	1.07992e+07	6.32313e+06	2.84126e+07	2.04668e+06	2.3031e+07	1.06255e+06	6.40359e+06	6.39318e+06	1.10091e+07	4.56788e+06	1	1.30116	0.669858	0.768718	0.432504	FALSE
P46939	50	Utrophin	UTRN	3.13505e+07	2.95989e+07	1.26013e+07	7.20425e+06	4.23515e+06	6.01524e+07	4.79871e+07	2.68572e+07	8.02466e+07	6.56079e+07	1.41946e+07	1.08772e+07	2.13341e+07	3.86899e+07	3.74767e+07	4.31738e+07	4.56517e+07	4.87929e+07	5.95466e+07	5.31979e+07	0	1.01939	0.341862	0.628874	0.9729	FALSE
P46940	67	Ras GTPase-activating-like protein IQGAP1	IQGAP1	1.59464e+08	1.78574e+08	1.57786e+08	1.44645e+08	1.40779e+08	1.69926e+08	2.20146e+08	1.80763e+08	3.28544e+08	3.66255e+08	1.23944e+08	1.18335e+08	1.47588e+08	2.88288e+08	2.35702e+08	2.77206e+08	2.48237e+08	2.27815e+08	2.88526e+08	2.77771e+08	0	1.09113	0.463994	0.690867	0.746137	FALSE
P46952	2	3-hydroxyanthranilate 3,4-dioxygenase	HAAO	1.63338e+06	872723	1.37047e+06	273613	1.42564e+06	1.388e+06	1.3284e+06	633799	1.84836e+06	1.81147e+06	1.57571e+06	658432	1.26746e+06	696828	1.78735e+06	1.26203e+06	538647	1.90508e+06	1.31371e+06	1.64587e+06	10	1.00519	0.86155	0.8233	0.176592	FALSE
P46976	7	Glycogenin-1	GYG1	7.31833e+06	5.37122e+06	6.22127e+06	1.90853e+07	2.30287e+06	7.35637e+06	1.69957e+07	2.2915e+07	1.13323e+07	1.76325e+07	3.98971e+06	3.63926e+06	3.42857e+06	1.91068e+07	1.07583e+07	1.99438e+07	1.60597e+07	1.51687e+07	2.24628e+07	1.93148e+07	1	1.14881	0.628073	0.758179	0.491763	FALSE
P47755	9	F-actin-capping protein subunit alpha-2	CAPZA2	2.90496e+07	2.23926e+07	2.37382e+07	2.50648e+07	4.18058e+07	4.0974e+07	7.66346e+07	2.88193e+07	4.60472e+07	5.34752e+07	3.79033e+07	2.72092e+07	2.66007e+07	2.86155e+07	2.41311e+07	4.16225e+07	7.37153e+07	3.80701e+07	3.74024e+07	2.97764e+07	0	0.940839	0.784406	0.811451	-0.277169	FALSE
P47756	15	F-actin-capping protein subunit beta	CAPZB	6.11163e+07	7.88475e+07	8.22899e+07	5.20038e+07	9.21252e+07	9.10179e+07	1.09393e+08	9.02482e+07	1.07531e+08	1.32424e+08	6.05578e+07	5.82203e+07	5.05908e+07	1.20214e+08	6.28525e+07	1.3243e+08	1.118e+08	1.18581e+08	8.81524e+07	1.10437e+08	0	1.01877	0.962117	0.8398	-0.0480769	FALSE
P47895	7	Aldehyde dehydrogenase family 1 member A3	ALDH1A3	815558	5.17245e+06	5.88484e+06	3.64023e+06	5.99835e+06	2.51194e+06	7.46789e+06	6.24233e+06	9.73551e+06	9.37246e+06	748816	580057	1.03962e+07	1.616e+06	7.52903e+06	5.96591e+06	1.73691e+06	5.11443e+06	1.77403e+06	1.77351e+06	8	0.655064	0.0974941	0.427872	-1.73582	FALSE
P47897	10	Glutamine--tRNA ligase	QARS	6.02793e+06	1.93171e+06	6.70426e+06	4.33718e+06	5.01753e+06	7.42667e+06	6.53047e+06	5.05072e+06	5.94054e+06	1.00794e+07	2.34598e+06	2.66209e+06	3.8271e+06	4.05949e+06	6.29595e+06	5.38862e+06	6.03149e+06	8.28806e+06	5.42698e+06	6.38294e+06	0	0.858794	0.432156	0.679015	-0.801168	FALSE
P47914	1	60S ribosomal protein L29	RPL29	6.0905e+06	1.47974e+07	5.515e+06	1.31069e+07	1.38582e+07	8.37253e+06	4.78528e+06	8.71999e+06	4.3573e+06	6.37546e+06	6.62129e+06	6.74551e+06	7.35246e+06	5.35748e+06	9.99577e+06	4.25889e+06	6.96407e+06	5.69849e+06	9.91978e+06	3.91069e+06	1	0.777222	0.280547	0.596874	-1.10813	FALSE
P47985	5	Cytochrome b-c1 complex subunit Rieske, mitochondrial;Cytochrome b-c1 complex subunit 11;Putative cytochrome b-c1 complex subunit Rieske-like protein 1	UQCRFS1;UQCRFS1P1	2.77754e+06	1.05654e+07	1.24915e+07	1.13785e+07	3.19664e+06	1.14603e+06	2.1215e+07	5.18588e+06	1.20023e+07	6.42708e+06	3.4533e+06	2.75068e+07	1.11e+06	2.39602e+06	7.72418e+06	1.69183e+06	2.7412e+06	5.20398e+06	4.33748e+06	3.54741e+06	1	0.691227	0.192869	0.539228	-1.34608	FALSE
P48047	8	ATP synthase subunit O, mitochondrial	ATP5O	2.32825e+07	5.41901e+07	3.71464e+07	3.62358e+07	2.81966e+07	4.78527e+07	4.62702e+07	5.92478e+07	5.62394e+07	4.76305e+07	1.97143e+07	5.72925e+07	2.49227e+07	4.23813e+07	3.74941e+07	2.09654e+07	4.24513e+07	1.66739e+07	1.80632e+07	3.44267e+07	0	0.720585	0.0261912	0.268205	-2.39504	FALSE
P48059	11	LIM and senescent cell antigen-like-containing domain protein 1	LIMS1	2.296e+07	3.36135e+07	1.60161e+07	2.13519e+07	1.35868e+07	3.89684e+07	1.55434e+07	9.1064e+06	3.21072e+07	2.15312e+07	8.73302e+06	2.77191e+07	2.19376e+07	1.89777e+07	1.4557e+07	1.94504e+07	1.48678e+07	2.72215e+07	2.33957e+07	2.12689e+07	0	0.881415	0.64855	0.760967	-0.462512	FALSE
P48147	7	Prolyl endopeptidase	PREP	2.63249e+06	1.86674e+07	1.13725e+07	1.70662e+07	4.66113e+06	5.50405e+06	3.37915e+07	1.19418e+06	4.62932e+06	4.44415e+07	2.05319e+06	8.86728e+06	4.21401e+06	5.3464e+06	5.0633e+07	5.29523e+07	3.66194e+07	1.88637e+06	6.78218e+06	4.25346e+07	1	1.47185	0.648646	0.760967	0.462376	FALSE
P48163	19	NADP-dependent malic enzyme	ME1	2.78527e+07	8.1556e+07	1.20483e+08	7.63617e+07	5.69387e+07	4.63963e+07	9.41645e+07	2.07202e+07	5.57357e+07	3.10443e+07	4.20864e+07	4.72679e+07	2.80336e+07	2.75927e+07	4.90154e+07	5.55365e+07	4.77402e+07	8.02171e+07	3.1769e+07	3.90412e+07	0	0.733411	0.26107	0.587927	-1.15552	FALSE
P48444	10	Coatomer subunit delta	ARCN1	3.74909e+06	4.32855e+06	2.56757e+06	5.45818e+06	2.99672e+06	8.2578e+06	5.04903e+06	5.93947e+06	8.24647e+06	9.52051e+06	9.21804e+06	6.89577e+06	3.81548e+06	5.07877e+06	5.52878e+06	3.41661e+06	1.00833e+07	4.57986e+06	1.0857e+07	4.40825e+06	0	1.13844	0.479939	0.702568	0.71943	FALSE
P48506	15	Glutamate--cysteine ligase catalytic subunit	GCLC	3.08879e+07	4.552e+07	3.26228e+07	1.27156e+07	2.28393e+07	1.9213e+07	1.77629e+07	1.62258e+07	4.72503e+06	1.35772e+07	2.63519e+07	3.131e+07	1.89533e+07	7.21252e+06	3.11827e+07	2.22076e+07	8.76462e+06	2.36575e+07	1.80319e+07	2.25799e+07	0	0.972985	0.884645	0.825813	0.146887	FALSE
P48507	3	Glutamate--cysteine ligase regulatory subunit	GCLM	2.62947e+06	3.84642e+06	2.41726e+06	9.63765e+06	4.11164e+06	6.38677e+06	8.17289e+06	2.19644e+06	5.1443e+06	5.35805e+06	3.99731e+06	2.21631e+06	2.16432e+06	2.95657e+06	2.81159e+06	7.4977e+06	7.39047e+06	7.16119e+06	8.0162e+06	5.60813e+06	3	0.998375	0.970765	0.842169	-0.037096	FALSE
P48556	5	26S proteasome non-ATPase regulatory subunit 8	PSMD8	575195	1.22711e+07	8.14227e+06	2.38659e+06	5.24812e+06	9.90864e+06	2.01666e+06	4.85769e+06	1.73503e+07	7.30377e+06	4.47877e+06	5.08506e+06	8.52893e+06	7.6315e+06	6.70834e+06	1.05741e+07	1.16288e+07	7.04936e+06	1.50208e+06	2.10605e+06	3	0.931954	0.761745	0.805959	0.30723	FALSE
P48637	14	Glutathione synthetase	GSS	1.95866e+07	2.82626e+07	1.00537e+07	8.65891e+06	1.06066e+07	6.18688e+07	6.2648e+07	2.84604e+07	3.57618e+07	4.64001e+07	1.00539e+07	1.40131e+07	1.00909e+07	1.79931e+07	1.21056e+07	2.79209e+07	4.04427e+07	4.69348e+07	1.46287e+07	4.1762e+07	0	0.755491	0.23172	0.57374	-1.2322	FALSE
P48643	18	T-complex protein 1 subunit epsilon	CCT5	5.24046e+07	2.45095e+07	2.89805e+07	4.312e+07	3.25985e+07	5.08477e+07	2.58183e+07	2.67739e+07	3.38736e+07	2.45595e+07	1.70859e+07	3.71121e+07	1.94744e+07	3.1807e+07	2.02526e+07	2.64315e+07	3.45929e+07	3.15934e+07	4.08885e+07	3.04269e+07	0	0.84331	0.235661	0.576613	-1.22149	FALSE
P48681	24	Nestin	NES	1.06448e+07	4.01405e+06	7.05036e+06	9.97944e+06	5.71178e+06	1.19879e+07	5.24536e+06	4.81261e+06	5.74333e+06	1.4865e+07	4.06713e+06	1.53534e+06	1.48025e+07	2.38471e+07	1.22812e+07	1.8224e+07	1.57249e+07	1.59732e+07	9.99584e+06	2.3156e+07	1	1.7439	0.155242	0.512	1.4752	FALSE
P48735	17	Isocitrate dehydrogenase [NADP], mitochondrial	IDH2	1.3596e+07	2.25904e+07	5.42156e+07	2.71563e+07	2.11304e+07	4.17552e+07	4.98691e+07	3.00627e+07	6.72435e+07	3.47416e+07	1.55152e+07	1.9987e+07	1.35796e+07	3.73445e+07	1.54894e+07	3.3619e+07	5.86133e+07	4.317e+07	3.6259e+07	4.44927e+07	0	0.877771	0.403263	0.666319	-0.853335	FALSE
P48739	4	Phosphatidylinositol transfer protein beta isoform	PITPNB	940768	1.92697e+06	1.18071e+06	1.02049e+06	2.65014e+06	718195	3.92292e+06	3.39071e+06	2.93325e+06	4.14218e+06	2.52379e+06	1.68601e+06	1.61333e+06	2.98539e+06	1.44862e+06	1.55831e+06	5.00369e+06	5.06298e+06	1.96748e+06	3.64479e+06	1	1.2045	0.312116	0.613979	1.03614	FALSE
P49006	3	MARCKS-related protein	MARCKSL1	311572	5.35135e+06	2.01318e+06	3.05017e+06	3.07187e+06	3.08946e+06	4.87445e+06	2.64837e+06	118143	3.30817e+06	1.98803e+06	1.17013e+06	1.14058e+06	158297	114661	1.88557e+06	1.3694e+06	2.81762e+06	294864	133065	9	0.397756	0.0613613	0.364063	-1.97853	FALSE
P49023	8	Paxillin	PXN	2.66268e+06	1.1605e+06	1.8149e+06	5.84838e+06	3.89584e+06	434702	1.41972e+07	1.83339e+07	5.79278e+06	8.1067e+06	3.05578e+06	2.2554e+06	4.17894e+06	4.86359e+06	4.62731e+06	1.15035e+07	1.60525e+07	1.05884e+07	1.76448e+07	1.16802e+07	2	1.38882	0.104559	0.43913	1.69783	FALSE
P49189	22	4-trimethylaminobutyraldehyde dehydrogenase	ALDH9A1	1.39064e+08	1.05972e+08	1.71271e+08	1.50374e+08	1.10915e+08	9.2526e+07	9.45543e+07	9.52544e+07	1.0298e+08	7.63988e+07	7.0069e+07	1.26252e+08	1.2807e+08	1.01355e+08	1.22014e+08	1.09572e+08	1.01416e+08	1.16625e+08	1.56411e+08	1.02797e+08	0	0.995851	0.954994	0.838236	0.0571255	FALSE
P49257	4	Protein ERGIC-53	LMAN1	1.15679e+06	4.74364e+06	3.329e+06	2.95699e+06	1.89696e+06	3.87827e+06	7.5884e+06	4.80093e+06	9.05715e+06	9.04702e+06	3.25628e+06	4.36007e+06	344596	2.98088e+06	5.58255e+06	2.72922e+06	2.91514e+06	646326	8.77974e+06	4.10764e+06	4	0.736814	0.215388	0.557923	-1.27812	FALSE
P49327	94	Fatty acid synthase;[Acyl-carrier-protein] S-acetyltransferase;[Acyl-carrier-protein] S-malonyltransferase;3-oxoacyl-[acyl-carrier-protein] synthase;3-oxoacyl-[acyl-carrier-protein] reductase;3-hydroxyacyl-[acyl-carrier-protein] dehydratase;Enoyl-[acyl-carrier-protein] reductase;Oleoyl-[acyl-carrier-protein] hydrolase	FASN	8.62141e+08	9.05088e+08	1.71333e+09	1.24378e+09	6.86991e+08	6.05835e+08	1.45755e+09	5.01337e+08	1.02905e+09	2.9101e+08	2.8116e+08	6.27282e+08	2.70859e+08	1.54353e+08	2.65727e+08	4.22988e+08	4.19289e+08	1.35946e+09	3.58567e+08	5.00066e+08	0	0.501258	0.00179904	0.109277	-3.58053	TRUE
P49354	7	Protein farnesyltransferase/geranylgeranyltransferase type-1 subunit alpha	FNTA	8.88362e+06	8.44281e+06	1.36545e+07	1.26886e+07	9.33894e+06	2.43806e+07	1.62683e+07	1.41572e+07	1.62522e+07	1.61314e+07	8.18919e+06	1.22906e+07	7.68504e+06	2.0281e+07	1.39914e+07	1.65964e+07	1.55732e+07	1.71927e+07	1.29182e+07	1.46287e+07	0	0.993925	0.982504	0.843798	0.0221968	FALSE
P49368	17	T-complex protein 1 subunit gamma	CCT3	1.87714e+07	4.61714e+07	1.89193e+07	3.16755e+07	3.12396e+07	4.31758e+07	3.52746e+07	2.62132e+07	3.48316e+07	3.01067e+07	2.6023e+07	2.46355e+07	2.1949e+07	4.25327e+07	4.49518e+07	2.00503e+07	3.57057e+07	3.55963e+07	3.07033e+07	4.70946e+07	0	1.04066	0.798446	0.812594	0.258676	FALSE
P49407	7	Beta-arrestin-1	ARRB1	1.83571e+06	7.93632e+06	6.87739e+06	5.33085e+06	2.22793e+06	4.34994e+06	4.85213e+06	3.79712e+06	4.32557e+06	5.5926e+06	927297	5.04616e+06	3.2522e+06	4.09725e+06	4.56703e+06	4.21764e+06	1.60381e+06	3.74272e+06	5.5911e+06	3.28934e+06	2	0.771016	0.261008	0.587927	-1.15568	FALSE
P49411	18	Elongation factor Tu, mitochondrial	TUFM	4.48197e+07	4.85228e+07	4.45747e+07	4.63929e+07	2.70621e+07	6.57087e+07	6.28404e+07	5.01114e+07	6.35914e+07	4.32924e+07	2.36987e+07	5.54707e+07	2.60245e+07	6.21173e+07	4.04503e+07	6.09006e+07	4.36261e+07	5.01961e+07	3.10963e+07	6.61154e+07	0	0.925097	0.449215	0.68557	-0.771387	FALSE
P49419	16	Alpha-aminoadipic semialdehyde dehydrogenase	ALDH7A1	4.12821e+07	4.05279e+07	5.40953e+07	3.98103e+07	1.70188e+07	5.2267e+07	2.73494e+07	6.30553e+07	6.36972e+07	3.14031e+07	2.04776e+07	3.77018e+07	1.79278e+07	4.07608e+07	3.51537e+07	4.30416e+07	3.53566e+07	4.13068e+07	3.51705e+07	5.35404e+07	0	0.837241	0.34822	0.631384	-0.95988	FALSE
P49588	19	Alanine--tRNA ligase, cytoplasmic	AARS	2.03922e+07	1.60471e+07	2.90837e+07	1.98073e+07	1.54989e+07	4.96208e+07	3.09757e+07	2.37436e+07	4.30727e+07	2.0062e+07	2.64403e+07	2.82574e+07	2.20117e+07	2.80904e+07	3.19387e+07	1.63161e+07	2.7377e+07	3.36421e+07	3.02267e+07	2.91239e+07	0	1.01908	0.589168	0.743826	0.548591	FALSE
P49589	11	Cysteine--tRNA ligase, cytoplasmic	CARS	5.43686e+06	4.33991e+06	1.0792e+06	1.86801e+06	3.27651e+06	1.14004e+06	6.49347e+06	882629	2.75165e+06	3.42171e+06	3.61292e+06	1.0321e+07	5.30806e+06	6.41224e+06	115993	4.40072e+06	2.88983e+06	5.73948e+06	1.07454e+07	4.98871e+06	9	1.77694	0.362603	0.643263	0.931014	FALSE
P49591	8	Serine--tRNA ligase, cytoplasmic	SARS	3.84595e+06	581924	3.95511e+06	879889	6.90703e+06	3.05073e+06	2.5319e+06	3.66858e+06	2.99277e+06	4.61347e+06	3.28219e+06	3.56433e+06	4.77064e+06	6.63958e+06	2.89073e+06	1.92018e+06	3.17909e+06	2.10033e+06	2.36898e+06	3.56991e+06	2	1.03811	0.524487	0.722159	0.647429	FALSE
P49593	6	Protein phosphatase 1F	PPM1F	4.11637e+06	3.94383e+06	559235	6.34948e+06	5.05829e+06	6.07055e+06	8.9586e+06	9.12443e+06	1.05919e+07	1.06516e+07	4.62989e+06	3.6655e+06	6.76678e+06	4.11896e+06	6.46826e+06	4.62174e+06	1.4437e+06	9.4191e+06	1.01809e+07	8.15565e+06	2	0.908998	0.993905	0.843798	-0.00773252	FALSE
P49711	1	Transcriptional repressor CTCF	CTCF	1.5857e+06	289401	1.18505e+06	1.64706e+06	1.45712e+06	1.54009e+06	1.39285e+06	1.66998e+06	1.12643e+06	1.62728e+06	875878	1.61452e+06	1.71704e+06	1.01783e+06	1.98565e+06	1.63659e+06	1.6722e+06	1.536e+06	1.7617e+06	1.38507e+06	2	1.12437	0.395026	0.660047	0.868642	FALSE
P49720	6	Proteasome subunit beta type-3	PSMB3	1.57954e+07	1.04943e+07	1.72067e+07	1.74402e+07	1.5424e+07	4.94338e+06	1.04698e+07	8.94926e+06	6.59842e+06	4.83354e+06	1.41736e+07	1.31565e+07	1.42182e+07	1.13747e+07	1.56195e+07	1.96657e+07	8.11259e+06	2.40716e+07	5.54157e+06	3.07873e+06	0	1.15031	0.646746	0.760737	0.465073	FALSE
P49721	6	Proteasome subunit beta type-2	PSMB2	1.73317e+07	1.23978e+07	1.49307e+07	2.22372e+07	2.74595e+07	2.27359e+07	3.10735e+07	2.62965e+07	2.69825e+07	2.85282e+07	9.241e+06	2.24025e+07	2.13164e+07	2.92011e+07	1.75942e+07	3.37233e+07	2.66025e+07	2.87395e+07	2.92362e+07	2.24458e+07	0	1.04578	0.82516	0.817624	0.223738	FALSE
P49748	28	Very long-chain specific acyl-CoA dehydrogenase, mitochondrial	ACADVL	8.25738e+07	1.22155e+08	1.04914e+08	1.39316e+08	6.13736e+07	1.07049e+08	7.80496e+07	2.49466e+07	1.3281e+08	7.17306e+07	5.61483e+07	9.28222e+07	6.76869e+07	9.04622e+07	3.20009e+07	9.58049e+07	6.20264e+07	7.03397e+07	4.59557e+07	6.45894e+07	0	0.732862	0.169299	0.521119	-1.42429	FALSE
P49755	3	Transmembrane emp24 domain-containing protein 10	TMED10	4.54791e+06	8.30305e+06	8.37337e+06	4.34075e+06	4.23679e+06	2.58583e+06	8.08555e+06	632888	5.14389e+06	1.41434e+06	4.16411e+06	9.37108e+06	6.69692e+06	2.28755e+07	1.4492e+07	5.76907e+06	9.70635e+06	1.16336e+07	1.54104e+07	9.92126e+06	1	2.30865	0.00275996	0.12477	3.39782	FALSE
P49773	6	Histidine triad nucleotide-binding protein 1	HINT1	2.3454e+07	1.32649e+07	2.44804e+07	4.07323e+07	5.32615e+07	3.88239e+07	2.28349e+07	1.40447e+07	3.96288e+07	9.96732e+06	3.3922e+07	3.08528e+07	4.95547e+07	2.09537e+07	3.6527e+07	2.16039e+07	3.00525e+07	3.11172e+07	3.78055e+07	2.64569e+07	0	1.13674	0.251961	0.58315	1.1786	FALSE
P49792	4	E3 SUMO-protein ligase RanBP2	RANBP2	664825	1.22246e+06	1.63017e+06	781333	48743	646317	468342	790278	717234	1.51731e+06	247975	995901	798235	449804	1.44274e+06	251553	409013	404836	190739	431602	10	0.66247	0.331864	0.621345	-0.993714	FALSE
P49821	11	NADH dehydrogenase [ubiquinone] flavoprotein 1, mitochondrial	NDUFV1	2.59589e+06	9.26829e+06	2.93149e+06	1.07524e+07	3.35847e+06	9.33469e+06	6.03497e+06	7.07168e+06	1.41138e+07	3.37326e+06	7.77991e+06	3.51727e+06	5.04417e+06	6.42997e+06	3.72209e+06	2.6497e+06	5.43143e+06	944971	3.82374e+06	2.14395e+06	4	0.602706	0.0706013	0.389111	-1.90646	FALSE
P49903	6	Selenide, water dikinase 1	SEPHS1	2.93557e+06	3.43246e+06	1.77193e+06	3.77379e+06	3.52033e+06	1.71149e+06	1.31447e+06	4.64954e+06	3.67859e+06	1.68683e+06	3.05155e+06	917954	3.41693e+06	543324	605396	1.92343e+06	1.28426e+06	1.9573e+06	5.27604e+06	1.55626e+06	10	0.721069	0.089563	0.42173	-1.78139	FALSE
P49908	3	Selenoprotein P	SEPP1	1.03499e+06	1.84548e+06	3.11431e+06	5.34652e+06	2.23277e+06	1.42005e+06	1.04375e+06	2.10276e+06	4.71689e+06	2.85383e+06	3.7157e+06	4.42532e+06	1.41722e+06	1.45967e+06	3.89295e+06	1.35717e+06	1.9839e+06	1.14635e+06	1.06474e+06	1.22026e+06	3	0.843336	0.48329	0.705139	-0.713883	FALSE
P49915	5	GMP synthase [glutamine-hydrolyzing]	GMPS	1.75594e+06	416656	3.99922e+06	3.21167e+06	5.03103e+06	2.48794e+06	4.2193e+06	916371	2.14247e+06	4.91771e+06	1.53471e+06	221160	518363	836153	652796	1.57939e+06	328481	1.04217e+06	898172	1.96739e+06	9	0.329187	0.00346142	0.140055	-3.30052	FALSE
P50135	6	Histamine N-methyltransferase	HNMT	1.51444e+07	1.45457e+07	2.81633e+07	1.82087e+07	1.41296e+07	1.92939e+07	2.80702e+07	2.47234e+07	2.92535e+07	2.97713e+07	1.64823e+07	1.31544e+07	1.09855e+07	3.56957e+07	1.08469e+07	4.24771e+07	3.59876e+07	4.11163e+07	3.63604e+07	3.85142e+07	0	1.27255	0.324097	0.619186	1.01018	FALSE
P50148	5	Guanine nucleotide-binding protein G(q) subunit alpha	GNAQ	7.51278e+06	4.14286e+06	7.4724e+06	7.63433e+06	2.38111e+06	4.11822e+06	1.34068e+07	8.59033e+06	7.49901e+06	3.11724e+06	1.32624e+06	6.1728e+06	1.9949e+06	9.42385e+06	5.62736e+06	5.46819e+06	6.66925e+06	2.74273e+06	8.80679e+06	4.55666e+06	1	0.801346	0.344783	0.630481	-0.966898	FALSE
P50213	11	Isocitrate dehydrogenase [NAD] subunit alpha, mitochondrial	IDH3A	1.45429e+07	1.23046e+07	2.83727e+07	1.41337e+07	4.37247e+06	1.57497e+07	1.89772e+07	9.88265e+06	1.53631e+07	1.82087e+07	1.0511e+07	1.01447e+07	1.69781e+07	1.57892e+07	5.19644e+06	4.31383e+06	1.09296e+07	1.02891e+07	4.93014e+06	2.0256e+07	0	0.719766	0.140295	0.488948	-1.53364	FALSE
P50225	11	Sulfotransferase 1A1;Sulfotransferase 1A2	SULT1A1;SULT1A2	6.00958e+06	1.10819e+06	1.70427e+07	2.40941e+06	7.49685e+06	3.3363e+06	4.30612e+06	1.72013e+06	5.23447e+06	1.4915e+07	1.53997e+07	9.81646e+06	5.32165e+06	1.55461e+07	8.2128e+06	1.41308e+07	9.94957e+06	7.65425e+06	1.07019e+07	7.08567e+06	2	1.63292	0.0195641	0.236659	2.53133	FALSE
P50238	5	Cysteine-rich protein 1	CRIP1	6.74572e+07	9.89843e+07	6.06221e+07	1.23427e+08	1.45053e+08	6.01458e+07	4.36982e+07	1.06872e+08	1.4071e+07	9.03434e+07	5.19202e+07	7.56362e+07	2.56454e+07	2.5606e+07	8.79276e+07	4.74702e+07	6.53974e+07	2.40818e+07	2.98371e+07	4.98307e+07	0	0.596235	0.0618926	0.364063	-1.97414	FALSE
P50395	26	Rab GDP dissociation inhibitor beta	GDI2	1.51372e+08	1.82865e+08	1.62286e+08	1.71364e+08	2.14187e+08	2.51009e+08	3.6031e+08	2.30841e+08	2.40668e+08	2.75605e+08	1.65304e+08	1.44269e+08	1.45452e+08	1.74671e+08	1.89501e+08	2.46528e+08	2.18117e+08	2.23716e+08	2.19194e+08	2.01399e+08	0	0.860588	0.101305	0.437356	-1.71505	FALSE
P50402	4	Emerin	EMD	3.78782e+06	2.78179e+06	1.16708e+06	1.61939e+06	2.63518e+06	3.8739e+06	3.12466e+06	2.62123e+06	572696	2.08603e+06	1.96755e+06	2.89452e+06	2.52125e+06	1.31779e+06	2.82626e+06	2.18339e+06	2.55677e+06	2.5542e+06	3.78039e+06	2.28514e+06	4	1.02544	0.606901	0.752218	0.522474	FALSE
P50453	5	Serpin B9	SERPINB9	1.44548e+06	1.46346e+06	2.04912e+06	1.45261e+06	2.08648e+06	6.3389e+06	2.98045e+06	6.16513e+06	5.41599e+06	4.3139e+06	4.10313e+06	4.9211e+06	77182.3	9.55763e+06	2.19035e+06	2.42712e+06	3.19228e+06	1.99318e+06	3.51333e+06	4.18947e+06	4	1.07277	0.701742	0.784989	-0.388336	FALSE
P50454	13	Serpin H1	SERPINH1	1.78269e+07	4.73811e+07	1.64083e+07	2.16892e+07	2.27405e+07	2.93387e+07	1.42976e+07	1.20912e+07	3.29761e+07	6.09923e+07	3.09275e+07	9.08747e+06	9.93798e+06	4.20779e+07	2.04926e+07	2.24094e+07	2.88256e+07	1.10145e+07	4.4754e+07	1.66658e+07	0	0.856571	0.495205	0.709262	-0.694343	FALSE
P50502	9	Hsc70-interacting protein;Putative protein FAM10A5;Putative protein FAM10A4	ST13;ST13P5;ST13P4	1.09121e+08	1.53327e+08	1.45089e+08	9.50114e+07	9.6278e+07	9.61126e+07	1.21668e+08	1.01772e+08	1.03719e+08	1.36659e+08	7.22893e+07	1.09663e+08	9.58317e+07	1.57923e+08	8.84205e+07	1.38127e+08	1.13236e+08	1.07415e+08	1.19996e+08	1.09766e+08	0	0.960226	0.650743	0.760967	-0.459405	FALSE
P50552	6	Vasodilator-stimulated phosphoprotein	VASP	3.991e+06	5.43274e+06	1.74302e+06	2.13779e+06	2.61788e+06	2.74552e+06	3.05883e+06	3.19681e+06	3.08957e+06	5.25262e+06	2.54784e+06	2.13408e+06	2.69949e+06	4.05643e+06	3.60557e+06	6.24277e+06	3.62568e+06	1.48217e+06	3.5004e+06	5.02044e+06	0	1.04957	0.877417	0.825813	0.156168	FALSE
P50570	13	Dynamin-2	DNM2	1.83378e+06	9.4074e+06	7.22662e+06	1.20292e+07	3.60718e+06	6.35931e+06	2.45957e+07	1.5143e+07	1.34732e+07	1.9121e+07	9.3701e+06	6.47393e+06	895063	6.26287e+06	1.0661e+07	2.16689e+07	2.14374e+07	1.23887e+07	1.69172e+07	1.42855e+07	1	1.06706	0.886556	0.825813	0.144437	FALSE
P50895	8	Basal cell adhesion molecule	BCAM	545750	4.55446e+06	309725	2.68969e+06	3.29964e+06	5.85873e+06	3.91497e+06	4.34462e+06	4.67145e+06	1.48143e+06	1.23949e+06	5.74814e+06	1.62632e+06	856005	8.38958e+06	3.33077e+06	3.99598e+06	723109	2.13514e+06	4.50867e+06	6	1.02787	0.89741	0.826708	0.13053	FALSE
P50897	4	Palmitoyl-protein thioesterase 1	PPT1	3.4969e+06	1.28546e+06	3.14697e+06	6.08336e+06	2.25449e+06	7.00063e+06	7.58715e+06	8.22092e+06	5.20131e+06	8.31944e+06	2.50687e+06	3.64886e+06	5.32949e+06	7.37259e+06	5.50608e+06	1.17453e+07	8.49699e+06	1.69044e+07	1.06635e+07	5.11389e+06	0	1.46945	0.0736186	0.399712	1.88473	FALSE
P50990	20	T-complex protein 1 subunit theta	CCT8	2.03536e+07	3.17876e+07	3.64995e+07	2.7459e+07	1.92305e+07	2.66607e+07	2.85869e+07	1.79243e+07	2.24431e+07	2.74605e+07	2.27957e+07	1.81638e+07	1.44745e+07	2.83992e+07	2.98889e+07	2.39516e+07	2.94143e+07	2.67011e+07	3.12788e+07	3.00784e+07	0	0.987387	0.902556	0.826708	-0.123946	FALSE
P50991	13	T-complex protein 1 subunit delta	CCT4	1.16327e+07	2.65797e+07	2.45288e+07	1.68241e+07	1.79746e+07	1.46103e+07	1.52639e+07	1.6571e+07	1.26404e+07	1.92818e+07	1.6338e+07	1.62109e+07	1.61603e+07	1.89616e+07	1.73383e+07	1.47051e+07	2.05911e+07	2.37799e+07	1.81477e+07	1.97655e+07	0	1.03463	0.647059	0.760737	0.464629	FALSE
P50995	11	Annexin A11	ANXA11	7.58586e+06	2.01459e+07	1.75693e+07	1.87545e+07	2.55323e+06	1.31748e+07	2.07273e+07	2.04359e+07	2.9246e+07	3.43314e+07	2.48236e+07	1.29495e+07	2.46907e+07	3.35178e+07	2.44593e+07	1.61211e+07	2.20738e+07	1.28513e+07	2.66114e+07	2.10439e+07	0	1.18761	0.181647	0.531817	1.3823	FALSE
P51148	7	Ras-related protein Rab-5C	RAB5C	2.27631e+07	3.74916e+07	2.59117e+07	3.12172e+07	2.64177e+07	2.11323e+07	2.45825e+07	3.95246e+07	3.54596e+07	2.68049e+07	2.0819e+07	2.96762e+07	2.94134e+07	3.13293e+07	2.25309e+07	2.50155e+07	2.02842e+07	2.66943e+07	2.22827e+07	2.53046e+07	0	0.869707	0.262028	0.587927	-1.15313	FALSE
P51149	13	Ras-related protein Rab-7a	RAB7A	1.13212e+08	1.03275e+08	7.15521e+07	9.6502e+07	8.5057e+07	1.15819e+08	8.70895e+07	6.26852e+07	9.24521e+07	1.13685e+08	7.62582e+07	6.78405e+07	7.23622e+07	6.61481e+07	9.91366e+07	6.24066e+07	6.67553e+07	8.19256e+07	7.54759e+07	5.46768e+07	0	0.768048	0.0171156	0.221049	-2.59294	FALSE
P51178	11	1-phosphatidylinositol 4,5-bisphosphate phosphodiesterase delta-1	PLCD1	7.15818e+06	1.8852e+06	1.29476e+06	2.27517e+06	4.87538e+06	3.43525e+06	850325	9.04286e+06	6.72494e+06	7.5025e+06	2.31029e+06	1.29851e+06	5.37725e+06	3.8378e+06	9.88403e+06	9.48982e+06	7.99717e+06	3.87198e+06	9.53526e+06	7.54765e+06	2	1.35754	0.229101	0.572381	1.23939	FALSE
P51452	5	Dual specificity protein phosphatase 3	DUSP3	4.52581e+06	6.95604e+06	6.60582e+06	5.34419e+06	4.43918e+06	1.04668e+07	1.04905e+07	738129	3.82399e+06	2.77913e+06	3.64418e+06	4.49132e+06	4.82406e+06	4.39217e+06	6.03112e+06	2.91457e+06	3.01978e+06	3.31752e+06	6.91058e+06	5.83222e+06	4	0.807865	0.840174	0.819283	-0.204228	FALSE
P51553	1	Isocitrate dehydrogenase [NAD] subunit gamma, mitochondrial	IDH3G	707714	1.92934e+06	2.37827e+06	1.50233e+06	3.86055e+06	3.572e+06	4.3767e+06	3.05616e+06	3.22667e+06	3.36986e+06	3.842e+06	3.66577e+06	3.00009e+06	3.57178e+06	2.25959e+06	3.61146e+06	3.53252e+06	3.02549e+06	2.3662e+06	3.40238e+06	8	1.1536	0.218061	0.558253	1.27042	FALSE
P51570	9	Galactokinase	GALK1	2.55289e+06	5.38051e+06	1.85693e+06	1.10835e+06	2.90778e+06	2.79991e+06	1.05693e+07	6.55343e+06	3.51808e+06	8.76507e+06	1.80587e+06	1.68438e+06	313770	2.22418e+06	1.78879e+06	5.32401e+06	1.06209e+07	1.26872e+07	7.0494e+06	5.9353e+06	2	1.07436	0.593046	0.744754	-0.542848	FALSE
P51572	13	B-cell receptor-associated protein 31	BCAP31	6.97315e+07	5.16662e+07	3.23103e+07	2.85344e+07	2.5555e+07	2.63424e+07	3.93114e+07	1.2378e+07	4.64032e+07	2.46282e+07	1.62124e+07	3.74908e+07	2.63783e+07	1.92498e+07	2.35167e+07	1.47331e+07	2.47456e+07	1.45828e+07	3.73855e+07	8.59108e+06	0	0.624575	0.0321721	0.273698	-2.29722	FALSE
P51608	6	Methyl-CpG-binding protein 2	MECP2	8.62878e+06	3.08322e+06	1.37506e+06	3.5744e+06	2.17563e+06	1.01616e+07	3.77255e+06	1.29799e+07	8.44763e+06	1.34938e+07	4.13215e+06	1.14851e+06	2.38635e+06	7.56209e+06	2.89247e+06	8.90194e+06	3.51376e+06	7.07393e+06	1.73076e+07	9.39291e+06	0	0.950056	0.830123	0.818226	-0.217279	FALSE
P51636	4	Caveolin-2	CAV2	2.34757e+06	1.02127e+06	3.74342e+06	5.08398e+06	827861	4.78699e+06	3.40615e+06	2.308e+06	2.57366e+06	4.58039e+06	4.87287e+06	515823	6.3502e+07	4.74869e+06	3.80853e+06	2.24747e+06	4.07819e+06	5.79441e+06	3.44894e+06	2.03907e+07	8	3.69655	0.14782	0.499834	1.50362	FALSE
P51648	11	Fatty aldehyde dehydrogenase	ALDH3A2	3.4475e+07	2.56717e+07	3.60635e+07	2.95213e+07	3.55653e+07	3.24651e+07	1.8375e+07	2.9429e+07	3.1135e+07	1.66909e+07	2.18244e+07	3.50293e+07	2.3929e+07	3.28612e+07	2.81484e+07	1.50852e+07	3.78579e+07	3.15713e+07	2.06661e+07	1.60491e+07	0	0.908878	0.436602	0.680086	-0.793337	FALSE
P51649	8	Succinate-semialdehyde dehydrogenase, mitochondrial	ALDH5A1	5.57115e+06	1.26511e+07	2.12491e+07	1.55119e+07	7.42273e+06	9.50355e+06	1.12412e+07	7.60833e+06	1.26513e+07	4.69517e+06	2.1421e+06	4.59479e+06	4.94182e+06	5.49546e+06	7.88479e+06	8.51582e+06	2.06109e+06	5.47568e+06	4.99277e+06	1.036e+07	0	0.522308	0.00948968	0.181483	-2.85942	FALSE
P51659	5	Peroxisomal multifunctional enzyme type 2;(3R)-hydroxyacyl-CoA dehydrogenase;Enoyl-CoA hydratase 2	HSD17B4	3.24508e+06	5.96521e+06	1.05756e+06	5.87909e+06	7.04533e+06	6.04124e+06	4.11245e+06	1.79432e+06	5.30617e+06	3.02601e+06	2.04404e+06	2.52806e+06	4.82642e+06	2.36055e+06	1.84847e+06	6.22139e+06	3.74505e+06	1.99046e+06	3.57621e+06	9.76594e+06	2	0.894971	0.641093	0.758579	-0.473116	FALSE
P51665	6	26S proteasome non-ATPase regulatory subunit 7	PSMD7	3.13275e+06	3.88555e+06	6.13002e+06	3.72248e+06	2.87422e+06	5.17006e+06	1.46294e+07	7.83666e+06	7.80268e+06	1.41687e+07	4.32438e+06	2.54686e+06	5.33378e+06	1.13991e+07	4.33935e+06	1.14219e+07	1.32066e+07	1.99871e+07	1.38901e+07	1.29892e+07	1	1.43381	0.0921265	0.423185	1.76629	FALSE
P51687	6	Sulfite oxidase, mitochondrial	SUOX	2.75943e+06	4.20162e+06	2.13662e+06	1.58718e+06	2.47813e+06	3.80784e+06	3.19693e+06	4.47257e+06	8.36073e+06	4.52031e+06	295020	7.69882e+06	1.27707e+06	3.22145e+06	960575	141434	7.48094e+06	1.46431e+06	908144	3.46511e+06	5	0.717268	0.0559338	0.355251	-2.0255	FALSE
P51692	3	Signal transducer and activator of transcription 5B	STAT5B	725033	1.05296e+06	608259	556784	743988	1.5371e+06	1.32376e+06	728649	729380	675825	1.69871e+06	1.21479e+06	971206	2.27211e+06	2.39524e+06	2.04334e+06	1.8745e+06	2.46966e+06	1.86046e+06	1.26254e+06	9	2.08052	0.000341373	0.0471928	4.28263	TRUE
P51858	11	Hepatoma-derived growth factor	HDGF	2.38091e+07	4.35119e+06	1.77927e+07	4.48202e+07	4.4015e+07	3.65464e+07	2.72374e+07	2.95818e+07	4.06757e+07	3.0002e+07	3.33122e+07	1.9373e+07	1.40115e+07	3.74691e+07	4.71896e+07	2.52981e+07	3.68258e+07	3.29005e+07	3.98955e+07	3.3366e+07	0	1.06964	0.495532	0.709262	0.69381	FALSE
P51884	13	Lumican	LUM	4.71266e+08	7.217e+08	5.20093e+08	7.02493e+08	7.27057e+08	8.5313e+08	4.67612e+08	1.15889e+09	6.88278e+08	4.79e+08	4.16954e+08	6.07332e+08	8.37621e+08	5.36215e+08	1.17416e+09	5.88264e+08	5.32553e+08	3.3199e+08	7.43079e+08	3.64094e+08	0	0.903196	0.378005	0.651853	-0.900945	FALSE
P51888	15	Prolargin	PRELP	1.38086e+08	2.41964e+08	1.14283e+08	1.27329e+08	1.0265e+08	2.15541e+08	1.2049e+08	4.44792e+08	1.8205e+08	1.31417e+08	8.20362e+07	1.12015e+08	1.47555e+08	2.77517e+08	4.06989e+08	1.21632e+08	1.44352e+08	1.18453e+08	2.0825e+08	2.2402e+08	0	1.01332	0.970058	0.842169	0.0379928	FALSE
P51911	10	Calponin-1	CNN1	2.51364e+07	4.65721e+06	2.37319e+06	1.56275e+07	2.55982e+06	3.8792e+07	9.13112e+07	2.8967e+07	9.3426e+06	1.60547e+08	3.53681e+06	3.05388e+07	293578	6.39106e+07	8.20455e+06	5.79711e+07	2.17839e+06	1.54519e+07	3.32133e+06	1.88402e+07	2	0.538465	0.262139	0.587927	-1.15286	FALSE
P51991	10	Heterogeneous nuclear ribonucleoprotein A3	HNRNPA3	1.02871e+07	4.46986e+06	5.23515e+06	7.12469e+06	4.03029e+06	2.9872e+07	9.85438e+06	1.65152e+07	1.28545e+07	4.28189e+07	1.09141e+07	4.67837e+06	6.52912e+06	3.47822e+07	1.38643e+07	3.37142e+07	2.85429e+07	1.65191e+07	1.93325e+07	3.22861e+07	0	1.40612	0.0747782	0.401101	1.87659	FALSE
P52209	23	6-phosphogluconate dehydrogenase, decarboxylating	PGD	1.05461e+08	3.98013e+08	2.54851e+08	3.03276e+08	3.54336e+08	2.59378e+08	2.03234e+08	2.2526e+08	2.71018e+08	1.65782e+08	2.66436e+08	2.30585e+08	1.66875e+08	3.44275e+08	2.56114e+08	2.69703e+08	4.05441e+08	3.32262e+08	2.62539e+08	2.5077e+08	0	1.09619	0.379452	0.652008	0.898161	FALSE
P52272	15	Heterogeneous nuclear ribonucleoprotein M	HNRNPM	1.08454e+07	2.57395e+06	1.78021e+06	1.93847e+06	1.76394e+06	1.927e+07	1.31281e+07	6.39852e+06	2.42783e+07	2.82688e+07	3.64107e+06	7.93353e+06	3.82685e+06	1.80084e+07	2.45923e+07	9.29638e+06	1.90546e+07	1.23624e+07	3.10397e+07	2.87715e+07	0	1.43794	0.0489356	0.335457	2.09247	FALSE
P52306	5	Rap1 GTPase-GDP dissociation stimulator 1	RAP1GDS1	1.47603e+06	4.10839e+06	1.29991e+06	983308	1.54285e+06	1.45347e+06	4.39478e+06	687372	3.56342e+06	3.28943e+06	707517	2.93742e+06	589413	517020	2.08625e+06	1.44376e+06	1.42862e+06	3.18375e+06	2.29504e+06	4.15071e+06	4	0.848262	0.493794	0.709262	-0.696643	FALSE
P52565	7	Rho GDP-dissociation inhibitor 1	ARHGDIA	1.53727e+08	1.0849e+08	5.97924e+07	1.39359e+08	7.04204e+07	1.74369e+08	1.99078e+08	1.7701e+08	2.12618e+08	1.85595e+08	1.58322e+08	8.82644e+07	9.94329e+07	2.17976e+08	1.09749e+08	2.03586e+08	2.1424e+08	1.91571e+08	1.68107e+08	1.92412e+08	0	1.11024	0.307554	0.613979	1.04621	FALSE
P52566	8	Rho GDP-dissociation inhibitor 2	ARHGDIB	4.20949e+07	3.72554e+07	3.2815e+07	3.68389e+07	3.87957e+07	7.10648e+07	4.73783e+07	2.85222e+07	3.97724e+07	5.46062e+07	6.16672e+07	4.22935e+07	5.49476e+07	7.9401e+07	4.42247e+07	5.97626e+07	4.79098e+07	2.75294e+07	1.20013e+08	3.99439e+07	0	1.34615	0.121179	0.468594	1.61642	FALSE
P52594	2	Arf-GAP domain and FG repeat-containing protein 1	AGFG1	2.03174e+06	2.10988e+06	1.1258e+06	1.53681e+06	2.12478e+06	1.51807e+06	2.68675e+06	3.23691e+06	2.96339e+06	2.72931e+06	1.46636e+06	2.39849e+06	3.05809e+06	5.31108e+06	2.7495e+06	3.58481e+06	3.65027e+06	3.03042e+06	1.1146e+06	896478	0	1.23553	0.559779	0.732676	0.592758	FALSE
P52597	5	Heterogeneous nuclear ribonucleoprotein F;Heterogeneous nuclear ribonucleoprotein F, N-terminally processed	HNRNPF	3.91486e+06	3.22053e+06	3.65364e+06	6.88471e+06	3.90583e+06	2.25993e+06	1.03985e+06	2.80061e+06	3.31793e+06	8.5942e+06	2.64698e+06	6.93344e+06	9.76361e+06	2.14651e+06	4.67877e+06	6.11666e+06	1.77757e+06	1.65685e+06	3.3602e+06	3.98742e+06	5	1.08779	0.814617	0.815003	0.237489	FALSE
P52758	6	Ribonuclease UK114	HRSP12	1.55816e+07	1.53295e+07	1.85068e+07	2.15389e+07	1.50089e+07	2.71396e+07	1.91713e+07	1.23943e+07	1.20552e+07	5.48856e+06	1.13245e+07	2.09161e+07	1.86869e+07	1.75382e+07	2.14409e+07	1.20672e+07	1.69958e+07	1.49314e+07	1.66417e+07	1.49479e+07	0	1.0202	0.660107	0.764709	0.446184	FALSE
P52788	2	Spermine synthase	SMS	3.71398e+06	1.09111e+06	3.47785e+06	3.06e+06	2.17584e+06	4.80967e+06	2.07646e+06	2.28454e+06	2.24842e+06	5.37472e+06	4.3234e+06	1.8997e+06	1.51987e+06	3.11129e+06	2.47838e+06	3.34641e+06	2.8787e+06	4.29336e+06	4.29454e+06	4.87647e+06	4	1.08939	0.576689	0.739324	0.567205	FALSE
P52815	2	39S ribosomal protein L12, mitochondrial	MRPL12	6.19896e+06	1.06299e+07	5.80876e+06	1.51119e+07	1.06334e+07	7.95206e+06	6.71194e+06	1.2378e+07	9.937e+06	6.94765e+06	3.43735e+06	5.12875e+06	3.54204e+06	1.53183e+06	5.96679e+06	4.68819e+06	1.74966e+06	1.15698e+06	1.9788e+06	5.46914e+06	1	0.375362	0.00011641	0.0323999	-4.73728	TRUE
P52895	14	Aldo-keto reductase family 1 member C2	AKR1C2	1.40405e+07	1.81263e+07	1.36646e+07	1.64241e+07	2.12087e+07	6.47139e+07	8.01223e+07	1.07474e+07	7.17452e+07	1.85128e+07	2.41874e+07	2.85482e+07	3.33608e+07	3.85737e+07	2.09537e+07	6.38611e+07	5.21172e+07	4.66524e+07	3.89794e+07	3.11364e+07	0	1.14899	0.100016	0.436632	1.72199	FALSE
P52907	10	F-actin-capping protein subunit alpha-1	CAPZA1	4.29984e+07	7.0023e+07	4.53185e+07	5.47331e+07	4.49189e+07	6.80963e+07	4.79954e+07	5.582e+07	7.13515e+07	7.12037e+07	5.01763e+07	5.33406e+07	4.90897e+07	5.48438e+07	7.2136e+07	6.38158e+07	6.20453e+07	6.06178e+07	7.1618e+07	6.12142e+07	0	1.04618	0.551978	0.730787	0.604681	FALSE
P52943	6	Cysteine-rich protein 2	CRIP2	1.97255e+07	3.8877e+07	2.03272e+07	4.51521e+07	4.64898e+07	4.62663e+07	3.49818e+07	1.55844e+08	2.38938e+07	9.52184e+07	3.68948e+07	2.59433e+07	3.24535e+07	5.19284e+07	2.11807e+07	3.93473e+07	1.34372e+08	7.48596e+07	8.134e+07	6.45562e+07	1	1.06853	0.545919	0.730614	0.614002	FALSE
P53004	9	Biliverdin reductase A	BLVRA	9345115	1.18306e+07	9.96873e+06	235149	1.1859e+07	1.26668e+07	2.50179e+07	1.24836e+07	1.43522e+07	3.2106e+07	1.08334e+07	4.22407e+06	5.56072e+06	1.28408e+07	5.21349e+06	2.20527e+07	2.54492e+07	2.40282e+07	2.38656e+07	1.30383e+07	1	1.05177	0.508839	0.718013	0.672311	FALSE
P53007	6	Tricarboxylate transport protein, mitochondrial	SLC25A1	2.32982e+06	1.23365e+07	1.51118e+06	5.47428e+06	5.5829e+06	1.07992e+06	3.85989e+06	4.78359e+06	3.66072e+06	2.20233e+06	2.07399e+06	1.88982e+06	2.41797e+06	1.73418e+06	9.10761e+06	4.9286e+06	2.56036e+06	3.47246e+06	1.32645e+06	3.82254e+06	1	0.778448	0.52897	0.725226	-0.640376	FALSE
P53396	15	ATP-citrate synthase	ACLY	1.39982e+06	1.1623e+07	6.44862e+06	6.64186e+06	1.07695e+07	7.99013e+06	1.11143e+07	5.24805e+06	1.84745e+07	7.22507e+06	7.58672e+06	1.47367e+06	3.09651e+06	2.72732e+06	9.3947e+06	6.3849e+06	8.51287e+06	5.26682e+06	9.69583e+06	8.37801e+06	0	0.71913	0.270462	0.587927	-1.13236	FALSE
P53597	6	Succinyl-CoA ligase [ADP/GDP-forming] subunit alpha, mitochondrial	SUCLG1	2.13826e+07	3.03949e+07	4.98124e+07	3.51873e+07	1.34722e+07	2.62336e+07	2.8956e+07	1.25669e+07	2.33867e+07	1.2977e+07	1.85211e+07	2.75311e+07	1.09132e+07	1.52174e+07	7.36062e+06	2.47684e+07	1.79031e+07	1.41635e+07	1.91533e+07	3.30633e+07	0	0.741422	0.150561	0.503568	-1.49299	FALSE
P53618	8	Coatomer subunit beta	COPB1	610342	2.10083e+07	1.68974e+06	5.14451e+06	1.02492e+07	5.09743e+06	1.38879e+07	7.12094e+06	1.76038e+07	8.73358e+06	1.02557e+07	1.77892e+06	1.90337e+06	8.16331e+06	1.90456e+06	8.22718e+06	2.3306e+07	1.18929e+07	1.12432e+07	7.57884e+06	5	0.946331	0.964028	0.8398	0.0456503	FALSE
P53621	14	Coatomer subunit alpha;Xenin;Proxenin	COPA	7.34623e+06	1.04166e+07	5.42828e+06	6.82075e+06	1.20779e+07	5.88579e+06	1.12636e+07	9.5409e+06	1.27327e+07	1.62007e+07	3.83548e+06	4.75235e+06	3.11824e+06	1.43559e+07	9.74467e+06	1.52182e+07	1.96317e+07	1.72173e+07	1.05637e+07	1.41282e+07	1	1.152	0.876472	0.825813	0.157383	FALSE
P53634	8	Dipeptidyl peptidase 1;Dipeptidyl peptidase 1 exclusion domain chain;Dipeptidyl peptidase 1 heavy chain;Dipeptidyl peptidase 1 light chain	CTSC	1.46347e+07	1.63495e+07	9.73513e+06	1.34852e+07	8.64159e+06	2.10434e+06	1.05469e+07	5.9405e+06	8.53578e+06	1.94772e+07	1.15283e+07	6.71034e+06	3.91656e+06	2.99349e+07	1.52263e+07	3.80159e+07	6.82712e+06	7.7654e+06	556456	7.90541e+06	0	1.17301	0.69089	0.778096	-0.403277	FALSE
P53985	2	Monocarboxylate transporter 1	SLC16A1	2.79083e+06	836420	550438	1.29156e+06	4.53325e+06	233524	875291	3.6241e+06	3.03374e+06	906636	532065	1.93567e+06	4.05336e+06	2.49379e+06	1.74944e+06	1.62111e+06	4.01169e+06	1.29279e+06	2.50648e+06	977329	7	1.13375	0.377096	0.651299	0.902696	FALSE
P53999	3	Activated RNA polymerase II transcriptional coactivator p15	SUB1	3.81301e+06	5.63355e+06	3.11002e+06	2.67599e+06	5.20841e+06	4.00322e+06	2.39115e+06	2.26187e+06	4.10594e+06	6.38067e+06	3.07134e+06	4.55246e+06	5.19883e+06	4.03968e+06	5.45751e+06	3.65364e+06	3.09374e+06	2.90439e+06	3.90034e+06	4.5947e+06	8	1.0223	0.742727	0.798824	0.332683	FALSE
P54136	12	Arginine--tRNA ligase, cytoplasmic	RARS	6.71722e+06	977584	6.57988e+06	3.49474e+06	2.82069e+06	8.78053e+06	2.16728e+07	2.96686e+06	1.19721e+07	1.38826e+07	3.42153e+06	1.13992e+07	2.90974e+06	1.43032e+07	3.08198e+06	9.9991e+06	9.73059e+06	1.34058e+07	1.15998e+07	1.38315e+07	2	1.17301	0.271118	0.587927	1.13076	FALSE
P54289	16	Voltage-dependent calcium channel subunit alpha-2/delta-1;Voltage-dependent calcium channel subunit alpha-2-1;Voltage-dependent calcium channel subunit delta-1	CACNA2D1	6.53774e+06	6.19104e+06	2.78524e+06	4.32497e+06	828767	8.11812e+06	4.63498e+06	1.05095e+07	2.77323e+06	1.02648e+07	1.05716e+06	3.30479e+06	6.94787e+06	1.19549e+07	1.03479e+07	1.28584e+06	9.94419e+06	9.52076e+06	6.91858e+06	6.66418e+06	1	1.1927	0.711308	0.788733	0.37524	FALSE
P54577	8	Tyrosine--tRNA ligase, cytoplasmic;Tyrosine--tRNA ligase, cytoplasmic, N-terminally processed	YARS	651618	2.2395e+06	1.34429e+06	2.83183e+06	1.2976e+06	3.91303e+06	5.51351e+06	2.14514e+06	7.48541e+06	4.03681e+06	6.17695e+06	6.57007e+06	1.13627e+07	4.51379e+06	2.4426e+06	153503	4.28085e+06	1.35011e+07	2.9805e+06	2.31633e+06	7	1.72602	0.393705	0.659916	0.871116	FALSE
P54578	16	Ubiquitin carboxyl-terminal hydrolase 14	USP14	2.19829e+07	2.99756e+07	2.16428e+07	1.11915e+07	1.68875e+07	2.54219e+07	4.26647e+07	2.99425e+07	3.08101e+07	3.56772e+07	1.82217e+07	2.3045e+07	1.33147e+07	3.25371e+07	1.36074e+07	4.3365e+07	3.68079e+07	4.35969e+07	2.73466e+07	3.82294e+07	0	1.08969	0.664981	0.767145	0.439336	FALSE
P54652	15	Heat shock-related 70 kDa protein 2	HSPA2	4.32943e+06	489322	2.22085e+06	1.51819e+06	2.0565e+06	577516	2.56159e+06	4.80626e+06	7.42933e+06	3.83648e+06	3.65398e+06	638426	1.07616e+06	3.14676e+06	2.52523e+06	2.65003e+06	3.08916e+06	1.90125e+06	3.1589e+06	6.24773e+06	6	0.941733	0.827594	0.818188	0.220568	FALSE
P54709	4	Sodium/potassium-transporting ATPase subunit beta-3	ATP1B3	4.91943e+06	1.12331e+06	926969	1.69851e+06	1.49741e+06	1.23466e+06	3.57385e+06	3.59173e+06	2.11803e+06	1.99887e+06	1.24866e+06	1.03591e+06	2.00185e+06	4.49571e+06	7.0264e+06	3.28818e+06	5.33755e+06	4.69336e+06	8.03575e+06	1.60192e+06	11	1.70902	0.120957	0.468594	1.61744	FALSE
P54725	13	UV excision repair protein RAD23 homolog A	RAD23A	3.46332e+07	3.65452e+07	3.3876e+07	3.60466e+07	1.10071e+07	3.19226e+07	2.2095e+07	3.29264e+07	2.86423e+07	2.64135e+07	1.35384e+07	2.84616e+07	1.35639e+07	2.36185e+07	2.54061e+07	2.44873e+07	2.97994e+07	1.73789e+07	1.8184e+07	3.14245e+07	0	0.767959	0.127517	0.476445	-1.58784	FALSE
P54727	15	UV excision repair protein RAD23 homolog B	RAD23B	7.57317e+07	9.5004e+07	9.35027e+07	1.14542e+08	9.45156e+07	9.80345e+07	6.21645e+07	7.99749e+07	8.92869e+07	6.85295e+07	6.95197e+07	6.74943e+07	7.59532e+07	6.99634e+07	1.03027e+08	8.43271e+07	8.53728e+07	8.65373e+07	1.2232e+08	7.77731e+07	0	0.966717	0.708363	0.787615	-0.379265	FALSE
P54819	10	Adenylate kinase 2, mitochondrial;Adenylate kinase 2, mitochondrial, N-terminally processed	AK2	6.90249e+06	7.83481e+06	2.031e+07	2.83518e+07	1.3963e+07	2.09094e+07	2.15841e+07	1.50211e+07	2.3223e+07	2.11104e+07	1.16306e+07	8.96967e+06	3.25243e+06	1.50439e+07	1.04062e+07	1.09769e+07	1.81176e+07	2.03273e+07	2.20495e+07	8.87517e+06	0	0.723449	0.108007	0.447942	-1.68008	FALSE
P54826	3	Growth arrest-specific protein 1	GAS1	406673	582710	983017	676818	1.18389e+06	1.37985e+06	1.10667e+06	1.36703e+06	668279	686896	405313	168900	291630	278557	446397	216772	312901	327005	460985	133346	12	0.336414	1.10589e-05	0.0148255	-5.75303	TRUE
P54920	12	Alpha-soluble NSF attachment protein	NAPA	1.00699e+07	1.81467e+07	3.66823e+06	3.84873e+06	6.53678e+06	5.3031e+06	6.60735e+06	2.65378e+06	1.09336e+07	2.95138e+06	1.5539e+06	5.96878e+06	2.89231e+06	1.35021e+07	1.0341e+07	7.16062e+06	1.15417e+07	2.59017e+06	2.83683e+06	8.10653e+06	0	0.940248	0.744611	0.798824	-0.330152	FALSE
P55010	4	Eukaryotic translation initiation factor 5	EIF5	2.14068e+06	6.02439e+06	3.45666e+06	6.11611e+06	7.56516e+06	3.21189e+06	6.4029e+06	6.93551e+06	5.7838e+06	1.16639e+07	7.37152e+06	3.38012e+06	3.24182e+06	2.88457e+06	2.03871e+06	6.67264e+06	8.74407e+06	3.61389e+06	1.96858e+06	6.29639e+06	3	0.779284	0.255244	0.587852	-1.17021	FALSE
P55036	7	26S proteasome non-ATPase regulatory subunit 4	PSMD4	5.14384e+06	2.44482e+06	7.3274e+06	3.44394e+06	5.05706e+06	9.86168e+06	4.33772e+06	3.0942e+06	6.65039e+06	3.95619e+06	3.57436e+06	5.47512e+06	397039	1.02471e+07	939759	1.07653e+07	6.351e+06	6.6341e+06	2.01759e+06	8.57847e+06	0	1.07137	0.514169	0.72109	-0.663788	FALSE
P55058	3	Phospholipid transfer protein	PLTP	3.48487e+06	3.51875e+06	1.64552e+06	3.45436e+06	3.88906e+06	3.33471e+06	3.46492e+06	1.84841e+06	980351	3.50397e+06	1.81642e+06	2.67359e+06	1.28558e+06	2.71679e+06	5.28827e+06	2.2992e+06	235468	3.54862e+06	7.28966e+06	3.59023e+06	8	1.05558	0.660283	0.764709	-0.445937	FALSE
P55060	15	Exportin-2	CSE1L	3.99596e+07	3.65362e+06	4.30419e+07	5.24675e+07	4.01093e+07	4.25948e+07	2.34636e+07	3.82039e+07	2.48979e+07	5.93625e+07	7.39588e+07	1.01814e+07	3.52382e+07	3.08851e+07	8.16032e+06	2.28892e+07	5.51409e+07	3.66244e+07	3.07168e+07	4.42882e+07	2	0.94651	0.855916	0.821068	-0.183861	FALSE
P55072	44	Transitional endoplasmic reticulum ATPase	VCP	5.45653e+08	4.32961e+08	5.40438e+08	3.31023e+08	3.6986e+08	7.01562e+08	8.69402e+08	5.49741e+08	5.24043e+08	6.28956e+08	4.71569e+08	4.98146e+08	4.26885e+08	6.76961e+08	5.05708e+08	7.29671e+08	6.68343e+08	7.27642e+08	5.97021e+08	5.80056e+08	0	1.07069	0.324727	0.619186	1.00884	FALSE
P55083	2	Microfibril-associated glycoprotein 4	MFAP4	1.13976e+07	8.3766e+06	5.49672e+06	1.05334e+07	5.91953e+06	3.34917e+07	1.64798e+07	2.75957e+07	1.41306e+07	4.66876e+06	5.64136e+06	2.85934e+07	9.81087e+06	1.8597e+07	1.24697e+07	2.52105e+07	1.10382e+07	1.31073e+07	2.81849e+07	7.00933e+06	1	1.15622	0.422911	0.67331	0.817614	FALSE
P55084	19	Trifunctional enzyme subunit beta, mitochondrial;3-ketoacyl-CoA thiolase	HADHB	3.7166e+07	5.29992e+07	8.29852e+07	6.52015e+07	4.04387e+07	4.75542e+07	8.41782e+07	6.38976e+07	7.25126e+07	5.56992e+07	3.99995e+07	3.56528e+07	3.46446e+07	6.18712e+07	5.86849e+07	5.51473e+07	6.97951e+07	5.65758e+07	4.18848e+07	7.15005e+07	0	0.872433	0.301908	0.611115	-1.05882	FALSE
P55196	7	Afadin	MLLT4	7.69601e+06	1.17897e+06	7.07646e+06	1.18855e+07	1.07464e+07	1.9786e+06	3.57531e+07	1.33561e+07	7.24983e+06	1.29523e+06	1.39334e+06	2.34407e+06	5.49097e+06	8.06699e+06	9.17555e+06	1.35694e+07	1.22427e+06	2.05407e+07	2.60434e+06	1.9589e+06	1	0.67574	0.456995	0.690867	-0.758033	FALSE
P55209	5	Nucleosome assembly protein 1-like 1	NAP1L1	1.65587e+07	2.70513e+06	1.86224e+07	1.23243e+07	1.35306e+07	3.14172e+07	2.0262e+07	1.57114e+07	1.96154e+07	8.27209e+06	1.93047e+07	2.57337e+07	2.21137e+07	1.46693e+07	1.16017e+07	1.77389e+07	2.59482e+07	3.94121e+06	9.34258e+06	3.17557e+07	0	1.14546	0.58842	0.743447	0.549702	FALSE
P55263	11	Adenosine kinase	ADK	2.35083e+07	1.07615e+07	2.17444e+07	5.73294e+06	4.17317e+06	3.40926e+07	3.7898e+07	1.32109e+07	4.70018e+07	1.42961e+07	1.18149e+07	4.98282e+06	1.12642e+07	1.68992e+07	1.38715e+07	3.63619e+07	3.04967e+07	3.41217e+07	1.79592e+07	2.36771e+07	0	0.948355	0.834117	0.819266	0.212089	FALSE
P55268	45	Laminin subunit beta-2	LAMB2	1.05006e+08	1.26364e+08	7.00973e+07	7.37806e+07	8.21458e+07	3.69231e+07	7.54916e+07	4.22252e+07	7.60698e+07	2.70897e+07	7.13676e+07	9.32591e+07	8.41538e+07	7.07538e+07	4.40484e+07	1.61173e+07	8.55263e+07	5.02973e+07	5.69462e+07	3.15699e+07	0	0.844582	0.331751	0.621345	-0.99395	FALSE
P55290	5	Cadherin-13	CDH13	2.08452e+07	3.14967e+07	2.00381e+06	989242	3.89069e+06	1.40108e+07	2.03308e+07	7.82481e+06	9.35351e+06	2.46949e+07	1.71185e+06	1.06415e+07	1.00047e+07	2.07588e+07	1.81507e+07	2.44435e+07	1.07645e+07	1.15068e+07	8.66819e+06	2.09789e+07	0	1.01616	0.501803	0.713482	0.683638	FALSE
P55735	7	Protein SEC13 homolog	SEC13	2.21375e+07	1.66976e+07	2.61414e+07	1.45855e+07	2.4785e+07	2.246e+07	2.61658e+07	1.42955e+07	3.06791e+07	1.92731e+07	8.57895e+06	1.74971e+07	1.68093e+07	1.99041e+07	3.24085e+07	1.10449e+07	1.43446e+07	1.1233e+07	1.101e+07	1.30801e+07	0	0.717752	0.0239676	0.254875	-2.43677	FALSE
P55769	2	NHP2-like protein 1;NHP2-like protein 1, N-terminally processed	NHP2L1	999140	1.51748e+06	3.48815e+06	2.97942e+06	4.08079e+06	4.28707e+06	2.51058e+06	1.45737e+06	2.65325e+06	3.92558e+06	881262	876219	1.4077e+06	3.41767e+06	4.0339e+06	1.8861e+06	1.30393e+06	1.29951e+06	3.09695e+06	1.49546e+06	6	0.706076	0.138835	0.487228	-1.53962	FALSE
P55786	30	Puromycin-sensitive aminopeptidase	NPEPPS	4.86798e+07	2.8887e+07	2.74289e+07	7.42778e+07	2.85919e+07	2.8336e+07	7.38295e+07	4.83099e+07	7.0616e+07	6.74958e+07	3.47924e+07	4.23084e+07	2.40167e+07	6.29834e+07	7.55332e+07	5.40381e+07	6.16504e+07	7.0423e+07	7.4728e+07	5.226e+07	0	1.11337	0.425064	0.674669	0.813763	FALSE
P55795	5	Heterogeneous nuclear ribonucleoprotein H2	HNRNPH2	3.35619e+06	1.71128e+06	1.9074e+06	1.3963e+06	4.96352e+06	2.41339e+06	6.59193e+06	1.68933e+06	8.43755e+06	1.1047e+07	1.76088e+06	2.75704e+06	3.1468e+06	1.0199e+07	9.34468e+06	8.02694e+06	6.54234e+06	6.05217e+06	4.21654e+06	6.22855e+06	3	1.33923	0.151565	0.504889	1.48914	FALSE
P55809	13	Succinyl-CoA:3-ketoacid coenzyme A transferase 1, mitochondrial	OXCT1	4.40588e+07	1.99252e+07	4.40278e+07	5.15455e+07	1.5928e+07	5.48375e+07	2.51232e+07	1.71532e+07	5.01258e+07	1.33011e+07	1.00497e+07	3.04038e+07	1.35374e+07	9.08903e+06	2.68936e+07	2.03465e+07	1.10607e+07	1.90185e+07	1.11148e+07	3.0401e+07	0	0.541371	0.0195704	0.236659	-2.53118	FALSE
P55884	10	Eukaryotic translation initiation factor 3 subunit B	EIF3B	6.21864e+06	9.82324e+06	708036	4.67777e+06	1.22755e+06	1.11456e+07	1.49213e+07	6.98106e+06	1.2522e+07	2.12604e+07	3.05241e+06	4.13156e+06	6.78992e+06	1.00721e+07	1.47348e+07	7.37839e+06	1.02664e+07	5.54907e+06	4.16271e+06	1.10822e+07	0	0.862926	0.703103	0.785121	0.386468	FALSE
P55899	5	IgG receptor FcRn large subunit p51	FCGRT	5.32754e+06	1.42171e+07	2.04318e+06	7.39859e+06	5.39657e+06	1.03303e+07	6.45311e+06	3.63612e+06	2.25757e+06	6.53398e+06	5.46696e+06	5.92699e+06	5.82189e+06	3.61734e+06	6.03097e+06	4.42581e+06	1.87674e+06	4.90523e+06	5.1306e+06	1.45218e+06	3	0.702184	0.266225	0.587927	-1.14273	FALSE
P55957	2	BH3-interacting domain death agonist;BH3-interacting domain death agonist p15;BH3-interacting domain death agonist p13;BH3-interacting domain death agonist p11	BID	773797	893319	745891	596956	825725	1.09244e+06	667562	929016	738036	900300	766132	742663	843185	550303	800896	877540	852472	705106	705549	586733	12	0.910271	0.484347	0.705639	-0.712139	FALSE
P56134	3	ATP synthase subunit f, mitochondrial	ATP5J2	4.19461e+06	6.93168e+06	5.68282e+06	1.7705e+06	2.83098e+06	2.97539e+06	4.88074e+06	6.47297e+06	4.05884e+06	2.30077e+06	2.97622e+06	2.86875e+06	2.73234e+06	6.00663e+06	1.0486e+06	3.35649e+06	6.35315e+06	5.172e+06	1.11942e+06	1.69293e+06	3	0.791618	0.245699	0.583113	-1.19482	FALSE
P56192	7	Methionine--tRNA ligase, cytoplasmic	MARS	3.87411e+06	687480	1.24838e+06	2.23304e+06	1.58061e+06	3.30142e+06	4.13791e+06	1.51876e+06	2.09654e+06	5.10377e+06	345292	1.8367e+06	4.93406e+06	625430	1.64426e+06	2.39728e+06	3.73347e+06	5.0731e+06	494679	1.07516e+06	9	0.859491	0.316963	0.615713	-1.02556	FALSE
P56199	8	Integrin alpha-1	ITGA1	1.8833e+06	2.2861e+06	655484	4.81634e+06	2.75282e+06	3.15949e+06	1.01944e+06	292461	2.55578e+06	1.19293e+06	1.64296e+06	1.52046e+06	1.03934e+07	4.33522e+06	5.73954e+06	641717	1.96873e+06	855254	391738	2.0339e+06	2	1.43217	0.635284	0.758519	0.481415	FALSE
P56385	2	ATP synthase subunit e, mitochondrial	ATP5I	7.55518e+06	9.72925e+06	5.9108e+06	1.28885e+07	3.9817e+06	6.96044e+06	6.74155e+06	7.89736e+06	8.19719e+06	4.72791e+06	1.71728e+06	7.23686e+06	3.24333e+06	7.60964e+06	1.22636e+07	6.52371e+06	6.64412e+06	5.20185e+06	4.84732e+06	6.67679e+06	0	0.830736	0.275404	0.592305	-1.1204	FALSE
P56537	6	Eukaryotic translation initiation factor 6	EIF6	9.41505e+06	9.41459e+06	1.12938e+07	4.2946e+06	1.32628e+07	1.21838e+07	9.61136e+06	9.67436e+06	1.28167e+07	9.85328e+06	1.37949e+07	7.63612e+06	3.40532e+06	4.30487e+06	1.41987e+07	3.74522e+06	2.77648e+06	8.11798e+06	9.68907e+06	3.8408e+06	1	0.70231	0.0420898	0.314522	-2.16694	FALSE
P57737	4	Coronin-7	CORO7	2.09611e+06	4.2979e+06	1.37959e+06	2.01426e+06	2.21208e+06	1.88056e+06	3.0424e+06	621124	7.0522e+06	3.71617e+06	1.60794e+06	1.95989e+06	1.66729e+06	2.02084e+06	1.59466e+06	645676	791048	1.17896e+06	2.69443e+06	3.08928e+06	9	0.609275	0.14635	0.499252	-1.50938	FALSE
P58546	4	Myotrophin	MTPN	1.95842e+07	5.14553e+07	3.73417e+07	3.82095e+07	4.70087e+07	3.99845e+07	3.14849e+07	2.58234e+07	4.1925e+07	4.54011e+07	3.27676e+07	4.28845e+07	1.967e+07	2.33005e+07	4.37231e+07	3.33908e+07	4.10961e+07	3.22738e+07	4.64332e+07	2.48659e+07	0	0.900024	0.467956	0.692511	-0.739451	FALSE
P59666	2	Neutrophil defensin 3;HP 3-56;Neutrophil defensin 2;Neutrophil defensin 1;HP 1-56;Neutrophil defensin 2	DEFA3;DEFA1	4.32906e+06	2.31176e+07	4.97499e+06	2.92983e+06	9.81754e+06	7.54154e+06	1.38464e+07	5.08413e+06	1.20191e+07	1.44768e+07	3.64604e+07	2.29449e+07	3.99137e+07	1.57388e+07	1.93479e+07	1.14945e+07	2.59644e+07	2.71509e+06	5.61493e+07	5.49177e+06	3	2.40705	0.030541	0.273258	2.32211	FALSE
P59768	4	Guanine nucleotide-binding protein G(I)/G(S)/G(O) subunit gamma-2	GNG2	2.66184e+07	3.13593e+07	2.96118e+07	4.11917e+07	3.53471e+07	2.71833e+07	4.25975e+07	3.76947e+07	4.27301e+07	2.57472e+07	2.36041e+07	3.14087e+07	4.28123e+07	7.18744e+07	3.508e+07	4.36687e+07	4.77913e+07	2.66432e+07	2.98337e+07	4.98028e+07	0	1.1836	0.343432	0.629535	0.969669	FALSE
P59998	3	Actin-related protein 2/3 complex subunit 4	ARPC4	4.97921e+06	4.32569e+06	8.89698e+06	1.72413e+07	4.37927e+06	1.84092e+07	4.70632e+06	8.22358e+06	4.83476e+06	8.25942e+06	6.70031e+06	4.09437e+06	5.25404e+06	9.55992e+06	3.02951e+07	7.32716e+06	6.58812e+06	7.83241e+06	8.32102e+06	5.18478e+06	1	1.08191	0.843811	0.819283	0.199516	FALSE
P60033	3	CD81 antigen	CD81	3.41211e+07	7.34017e+07	5.24656e+07	6.61786e+07	4.45771e+07	1.02558e+08	5.54967e+07	7.7252e+07	7.79378e+07	8.51951e+07	4.07117e+07	2.71646e+07	5.31963e+07	9.33824e+07	8.12389e+07	5.64115e+07	6.94442e+07	3.78252e+07	1.14232e+08	5.45467e+07	0	0.938687	0.541905	0.729692	-0.620208	FALSE
P60174	15	Triosephosphate isomerase	TPI1	8.35751e+08	8.62588e+08	8.85776e+08	9.5019e+08	8.07704e+08	9.47822e+08	9.72665e+08	1.30349e+09	1.0764e+09	1.03848e+09	6.3332e+08	8.87756e+08	7.28095e+08	8.55776e+08	8.20412e+08	1.06429e+09	1.07089e+09	1.04107e+09	1.00871e+09	8.85128e+08	0	0.929198	0.250823	0.58315	-1.18152	FALSE
P60228	11	Eukaryotic translation initiation factor 3 subunit E	EIF3E	2.66655e+07	5.15438e+07	4.31481e+07	1.66425e+07	5.51413e+07	4.47595e+07	5.75139e+07	4.30075e+07	2.95969e+07	4.36272e+07	4.29413e+07	3.62019e+07	798021	7.44062e+07	1.52466e+07	3.70427e+06	7.33007e+06	6.47474e+06	2.56893e+06	4.67422e+06	1	0.47212	0.00112172	0.0845841	-3.78088	TRUE
P60468	3	Protein transport protein Sec61 subunit beta	SEC61B	1.27759e+06	4.22998e+06	4.51654e+06	5.96209e+06	6.24998e+06	6.14642e+06	1.27814e+06	2.93766e+06	1.80278e+06	2.03601e+06	5.28574e+06	5.79918e+06	3.6406e+06	1.58825e+06	5.74807e+06	1.41951e+06	1.41346e+06	1.29364e+06	3.62734e+06	1.45364e+06	0	0.858173	0.510566	0.718858	-0.669544	FALSE
P60660	9	Myosin light polypeptide 6	MYL6	1.50176e+08	1.93073e+08	1.33573e+08	2.1259e+08	1.78488e+08	1.35824e+08	1.18417e+08	1.62352e+08	1.56527e+08	1.28296e+08	9.66939e+07	1.92594e+08	1.91605e+08	1.53092e+08	2.6697e+08	9.17548e+07	1.40035e+08	1.04447e+08	1.52836e+08	1.05498e+08	0	0.95298	0.440336	0.683686	-0.786799	FALSE
P60709	22	Actin, cytoplasmic 1;Actin, cytoplasmic 1, N-terminally processed	ACTB	4.02772e+08	2.70039e+08	3.91886e+08	3.78496e+08	3.5098e+08	3.54296e+08	3.68961e+08	2.99348e+08	3.00352e+08	4.606e+08	3.72284e+08	2.37482e+08	4.13946e+08	3.04846e+08	4.88954e+08	2.91654e+08	3.07112e+08	2.86859e+08	3.10126e+08	2.70384e+08	0	0.917802	0.305599	0.613761	-1.05056	FALSE
P60842	10	Eukaryotic initiation factor 4A-I	EIF4A1	1.51831e+07	1.76988e+07	1.79021e+07	1.54168e+07	1.59657e+07	2.06534e+07	5.71697e+07	4.16387e+07	3.12609e+07	6.52204e+07	1.85847e+07	2.24583e+07	1.02546e+07	4.45814e+07	2.05157e+07	5.03114e+07	4.96554e+07	5.22821e+07	4.04152e+07	4.7625e+07	1	1.19649	0.205193	0.545342	1.30816	FALSE
P60866	3	40S ribosomal protein S20	RPS20	2.01277e+07	8.04151e+06	1.27793e+07	8.32783e+06	3.82213e+06	1.749e+07	9.13112e+06	6.06458e+06	4.76919e+06	1.45042e+07	5.36502e+06	9.01606e+06	1.53789e+07	1.7276e+07	1.63944e+07	1.22539e+07	8.12516e+06	9.63765e+06	5.42622e+06	9.63983e+06	0	1.03289	0.703343	0.785121	0.38614	FALSE
P60891	4	Ribose-phosphate pyrophosphokinase 1;Ribose-phosphate pyrophosphokinase 2;Ribose-phosphate pyrophosphokinase 3	PRPS1;PRPS2;PRPS1L1	2.62826e+06	1.12339e+07	366237	1.10424e+06	1.11696e+07	5.37824e+06	6.28562e+06	2.03552e+06	2.44311e+06	3.45262e+06	609457	2.96843e+06	814523	6.47072e+06	4.94666e+06	3.59418e+06	2.3499e+06	3.55385e+06	1.26613e+06	7.23236e+06	4	0.733365	0.669993	0.768718	-0.432316	FALSE
P60900	9	Proteasome subunit alpha type-6	PSMA6	3.08589e+07	3.41455e+07	3.33557e+07	3.90775e+07	3.50094e+07	3.93557e+07	2.82941e+07	3.78639e+07	2.05297e+07	3.21667e+07	3.12052e+07	2.90446e+07	3.0591e+07	3.12215e+07	3.31067e+07	3.64163e+07	4.20411e+07	3.26165e+07	3.78723e+07	4.17341e+07	0	1.04595	0.596268	0.747184	0.538089	FALSE
P60903	4	Protein S100-A10	S100A10	3.44376e+08	2.55663e+08	1.66817e+08	2.82091e+08	1.32801e+08	1.86161e+08	3.64515e+08	4.42981e+08	3.35277e+08	3.33398e+08	1.63768e+08	2.86415e+08	3.93981e+07	5.15675e+08	3.31891e+08	2.74237e+08	3.32466e+08	2.30256e+08	3.22642e+08	3.96704e+08	0	1.01736	0.739438	0.798824	-0.337108	FALSE
P60953	5	Cell division control protein 42 homolog	CDC42	4.0055e+07	1.43855e+07	2.87399e+07	2.35645e+07	2.83057e+07	3.83861e+07	4.27858e+07	1.69093e+07	2.02392e+07	5.37152e+07	2.8611e+07	2.98696e+07	1.79566e+07	1.77148e+07	4.4696e+07	3.88305e+07	1.98525e+07	1.58167e+07	1.79077e+07	1.75698e+07	0	0.810278	0.289915	0.603322	-1.08618	FALSE
P60981	9	Destrin	DSTN	4.29355e+07	2.96691e+07	3.34744e+07	2.77876e+07	4.02081e+07	6.70378e+07	4.89335e+07	3.635e+07	2.35252e+07	5.55772e+07	3.87024e+07	1.8437e+07	1.55626e+07	6.09034e+07	3.22119e+07	2.28159e+07	2.61771e+07	2.72002e+07	5.37779e+07	4.02758e+07	0	0.828768	0.208947	0.549332	-1.29696	FALSE
P60983	6	Glia maturation factor beta	GMFB	1.90166e+07	8.62915e+06	3.17994e+07	4.52331e+06	3.52236e+07	1.26619e+07	3.6352e+07	2.40991e+07	3.08991e+07	2.987e+07	2.78631e+07	1.68736e+07	2.54812e+07	2.27356e+07	2.57299e+07	5.6348e+07	2.87744e+07	3.36506e+07	3.82095e+07	1.92982e+07	0	1.26554	0.136635	0.486434	1.54873	FALSE
P61019	8	Ras-related protein Rab-2A	RAB2A	3.55765e+07	4.12529e+07	3.22587e+07	2.6872e+07	2.93866e+07	3.08004e+07	2.83298e+07	2.82947e+07	3.87682e+07	3.05849e+07	3.66311e+07	3.36728e+07	2.27311e+07	4.57502e+07	2.86587e+07	4.57799e+07	4.40057e+07	4.8201e+07	2.76314e+07	1.93387e+07	0	1.09399	0.670969	0.768718	0.430951	FALSE
P61020	5	Ras-related protein Rab-5B	RAB5B	2.60543e+06	3.42575e+06	5.80017e+06	1.01229e+06	901816	592306	7.39762e+06	2.67823e+06	24759.4	5.91224e+06	766662	3.12072e+06	4.29665e+06	3.52433e+06	4.81509e+06	4.22963e+06	2.96432e+06	8.18884e+06	6.47989e+06	3.87291e+06	8	1.39236	0.119884	0.468473	1.62241	FALSE
P61026	5	Ras-related protein Rab-10	RAB10	3.74896e+06	1.04043e+07	5.93002e+06	7.46744e+06	1.76871e+06	464653	6.49696e+06	5.0873e+06	5.87909e+06	3.5141e+06	3.33371e+06	9.22948e+06	1.84461e+06	1.23975e+07	1.57135e+07	2.26897e+06	2.18153e+06	5.80139e+06	9.35188e+06	6.67214e+06	0	1.35525	0.411498	0.668892	0.838231	FALSE
P62837	2	Ubiquitin-conjugating enzyme E2 D2;Ubiquitin-conjugating enzyme E2 D3	UBE2D2;UBE2D3	8.35473e+06	8.48285e+06	9.07464e+06	9.12013e+06	1.27279e+07	1.70828e+07	1.87524e+07	1.854e+07	1.30652e+07	7.86662e+06	9.59911e+06	8.68078e+06	6.4523e+06	5.66616e+06	1.0345e+07	1.90151e+07	1.56926e+07	1.00254e+07	7.96253e+06	8.51342e+06	0	0.82843	0.232617	0.574248	-1.22975	FALSE
P61081	4	NEDD8-conjugating enzyme Ubc12	UBE2M	2.29902e+06	1.09887e+06	2.59273e+06	1.88842e+06	4.59919e+06	4.06782e+06	4.73742e+06	3.26499e+06	2.56258e+06	6.47916e+06	9.50372e+06	1.34475e+06	3.14983e+06	2.53086e+06	3.7935e+06	4.06304e+06	8.41711e+06	1.00229e+07	2.4147e+06	1.03268e+06	4	1.37758	0.561841	0.732676	0.58962	FALSE
P61086	4	Ubiquitin-conjugating enzyme E2 K	UBE2K	1.77317e+06	2.95196e+06	3.29228e+06	2.16503e+06	697121	6.26341e+06	5.72767e+06	4.72245e+06	6.80369e+06	7.27309e+06	2.10431e+06	4.08585e+06	2.59133e+06	5.90856e+06	868434	5.35175e+06	5.45746e+06	2.99096e+06	2.24947e+06	3.61001e+06	3	0.84517	0.686028	0.774725	-0.41	FALSE
P61088	6	Ubiquitin-conjugating enzyme E2 N;Putative ubiquitin-conjugating enzyme E2 N-like	UBE2N;UBE2NL	2.91608e+07	4.30158e+07	3.5287e+07	2.15454e+07	2.79804e+07	3.04781e+07	5.30781e+07	3.96431e+07	3.63789e+07	5.61994e+07	3.10082e+07	1.55901e+07	2.64667e+07	6.14416e+07	1.65519e+07	5.45398e+07	5.31269e+07	5.98601e+07	3.77109e+07	5.23755e+07	0	1.09632	0.877683	0.825813	0.155827	FALSE
P61106	10	Ras-related protein Rab-14	RAB14	1.28846e+07	3.73551e+07	1.93787e+07	1.74315e+07	1.81732e+07	4.48059e+07	4.5041e+07	2.27853e+07	2.11778e+07	3.14992e+07	1.94924e+07	2.293e+07	1.73847e+07	4.27009e+07	1.13169e+07	1.69387e+07	4.21856e+07	2.59085e+07	1.56927e+07	1.21409e+07	0	0.837944	0.325415	0.619186	-1.00737	FALSE
P61158	17	Actin-related protein 3	ACTR3	6.6561e+07	4.46864e+07	4.29091e+07	6.78702e+07	5.12459e+07	9.2453e+07	6.7136e+07	9.45589e+07	6.42329e+07	1.18766e+08	7.95165e+07	6.60999e+07	8.31227e+07	8.93997e+07	1.08325e+08	4.28821e+07	6.89317e+07	7.488e+07	8.93355e+07	6.54755e+07	0	1.08101	0.383333	0.654241	0.890731	FALSE
P61160	10	Actin-related protein 2	ACTR2	4.59441e+07	4.32847e+07	1.28826e+07	3.64358e+07	3.56271e+07	4.64586e+07	3.94548e+07	3.67081e+07	4.39802e+07	4.1904e+07	3.4839e+07	3.21039e+07	3.71616e+07	5.32889e+07	4.6328e+07	5.53884e+07	5.33989e+07	5.30415e+07	4.82197e+07	4.7609e+07	0	1.20565	0.119177	0.468473	1.6257	FALSE
P61163	12	Alpha-centractin	ACTR1A	5.02523e+07	4.28924e+07	4.32778e+07	4.11928e+07	4.71178e+07	5.74426e+07	1.10604e+08	5.08885e+07	6.48928e+07	6.7049e+07	3.84138e+07	5.26156e+07	4.25217e+07	7.90494e+07	5.74952e+07	6.8054e+07	6.83663e+07	8.45772e+07	5.20691e+07	8.37469e+07	0	1.08912	0.407032	0.66723	0.846398	FALSE
P61201	8	COP9 signalosome complex subunit 2	COPS2	967919	3.29433e+06	1.93615e+06	3.45723e+06	2.09534e+06	2.72085e+06	1.03479e+07	6.84925e+06	5.36251e+06	8.87763e+06	7.30588e+06	922244	6.40873e+06	4.8071e+06	5.73203e+06	3.94788e+06	5.83781e+06	7.35474e+06	4.60715e+06	7.34254e+06	1	1.18203	0.291924	0.605169	1.08154	FALSE
P84077	8	ADP-ribosylation factor 1;ADP-ribosylation factor 3	ARF1;ARF3	3.18952e+07	4.24985e+07	7.08208e+07	6.32851e+07	7.52196e+07	9.05987e+07	4.46288e+07	4.64851e+07	7.01106e+07	5.7009e+07	5.48077e+07	4.80686e+07	4.57766e+07	5.51006e+07	4.61387e+07	6.25259e+07	5.94318e+07	5.48861e+07	4.92736e+07	4.81128e+07	0	0.884518	0.491953	0.709262	-0.699649	FALSE
P61224	10	Ras-related protein Rap-1b;Ras-related protein Rap-1b-like protein	RAP1B	1.50261e+08	1.25007e+08	1.11181e+08	8.88579e+07	6.57158e+07	1.41501e+08	1.31555e+08	1.34634e+08	1.09235e+08	1.03875e+08	6.15384e+07	9.83458e+07	6.85891e+07	1.18142e+08	6.19187e+07	1.06822e+08	1.19232e+08	8.85528e+07	9.97894e+07	9.64049e+07	0	0.791287	0.0481982	0.332093	-2.10003	FALSE
P61225	6	Ras-related protein Rap-2b;Ras-related protein Rap-2c;Ras-related protein Rap-2a	RAP2B;RAP2C;RAP2A	515458	7.77065e+06	2.04428e+06	2.72493e+06	8.69527e+06	7.59791e+06	4.74181e+06	5.27811e+06	5.13297e+06	9.30577e+06	2.26804e+06	3.32305e+06	1.67239e+06	941162	8.31586e+06	5.11869e+06	3.27557e+06	2.67087e+06	6.41608e+06	3.45475e+06	3	0.696124	0.373728	0.650565	-0.909211	FALSE
P61247	9	40S ribosomal protein S3a	RPS3A	5.05953e+06	2.93251e+06	3.58417e+06	5.84444e+06	3.88945e+06	1.29376e+07	8.81428e+06	4.54332e+06	1.3579e+07	1.61581e+07	5.11072e+06	1.63921e+06	4.01057e+06	1.35319e+07	1.88938e+06	5.18967e+06	8.05973e+06	9.28559e+06	1.81916e+07	6.6369e+06	2	0.950905	0.631342	0.758519	-0.487065	FALSE
P61254	4	60S ribosomal protein L26;60S ribosomal protein L26-like 1	RPL26;RPL26L1	564664	2.25643e+06	883854	532112	1.67325e+06	478301	1.06754e+06	2.3616e+06	1.01853e+06	364155	1.50103e+06	1.2771e+06	2.8956e+06	1.03488e+06	266262	1.82312e+06	559549	2.87106e+06	1.06702e+06	2.19101e+06	7	1.38268	0.322885	0.619186	1.01278	FALSE
P61313	5	60S ribosomal protein L15	RPL15	725154	7.82476e+06	2.32804e+06	2.58395e+06	307599	616984	1.83701e+06	2.41858e+06	1.49366e+06	4.5858e+06	5.52188e+06	2.29827e+06	2.62494e+06	886888	4.60722e+06	873571	1.07564e+06	2.85464e+06	2.24577e+06	3.7034e+06	3	1.07972	0.460127	0.690867	0.752696	FALSE
P61353	2	60S ribosomal protein L27	RPL27	924296	4.0067e+06	3.19241e+06	2.19419e+06	3.1798e+06	2.77769e+06	1.63313e+06	2.26763e+06	984213	2.07643e+06	3.41639e+06	2.9192e+06	2.50106e+06	3.51101e+06	4.42762e+06	3.33183e+06	2.21151e+06	3.64986e+06	3.31659e+06	4.77849e+06	8	1.46595	0.0335934	0.278645	2.27646	FALSE
P61457	4	Pterin-4-alpha-carbinolamine dehydratase	PCBD1	1.00362e+07	1.46895e+07	1.06186e+07	1.2347e+07	4.00228e+06	7.98376e+06	1.95578e+07	1.45007e+07	1.94886e+07	2.46375e+06	6.00443e+06	1.99505e+06	3.1708e+06	1.44599e+07	5.74923e+06	1.2235e+07	3.12587e+06	2.18316e+07	6.93717e+06	1.8446e+07	0	0.81214	0.314789	0.614239	-1.03029	FALSE
P61586	9	Transforming protein RhoA	RHOA	6.81022e+07	7.60719e+07	6.94864e+07	6.91695e+07	5.81782e+07	8.60186e+07	8.74544e+07	8.28541e+07	9.01265e+07	8.3988e+07	6.16284e+07	6.66355e+07	5.64791e+07	7.5744e+07	6.44079e+07	7.89848e+07	9.17684e+07	7.97179e+07	7.7614e+07	8.13972e+07	0	0.951944	0.501911	0.713482	-0.683464	FALSE
P61604	6	10 kDa heat shock protein, mitochondrial	HSPE1	2.14672e+07	3.33054e+07	4.14778e+07	5.2848e+07	3.36156e+07	2.17212e+07	1.20407e+07	3.52269e+07	3.30248e+07	4.02034e+07	1.91852e+07	2.63721e+07	2.65552e+07	1.05109e+07	3.1891e+07	8.92612e+06	1.765e+07	1.52512e+07	4.34711e+07	1.82176e+07	0	0.671005	0.0440312	0.322433	-2.14477	FALSE
P61626	3	Lysozyme C	LYZ	2.75326e+06	2.90586e+06	4.48323e+06	3.70357e+06	2.7583e+06	3.44803e+06	614611	864872	2.13408e+06	1.88976e+06	9.33875e+06	1.64543e+06	2.178e+06	3.56788e+06	2.62605e+06	1.87968e+06	933838	523298	3.81343e+06	1.36722e+06	5	1.0907	0.832329	0.819266	-0.214412	FALSE
P61758	6	Prefoldin subunit 3	VBP1	1.18116e+06	2.94133e+06	913948	894098	5.15281e+06	4.80649e+06	1.66051e+06	3.14238e+06	2.2475e+06	1.16132e+06	1.79957e+06	5.34772e+06	1.22645e+06	3.6628e+06	1.5368e+06	513435	5.72042e+06	2.13571e+06	2.61026e+06	3.80608e+06	7	1.17666	0.64654	0.760737	0.465365	FALSE
P61764	9	Syntaxin-binding protein 1	STXBP1	1.03225e+06	5.02931e+06	1.92318e+06	2.49934e+06	4.0882e+06	2.11084e+06	5.36173e+06	1.13184e+06	2.96834e+06	4.24595e+06	1.41764e+06	992506	2.49414e+06	3.00351e+06	5.50618e+06	4.25496e+06	6.06021e+06	4.94231e+06	1.69916e+06	2.98866e+06	4	1.09767	0.763209	0.806952	0.305279	FALSE
P61769	4	Beta-2-microglobulin;Beta-2-microglobulin form pI 5.3	B2M	1.60164e+07	4.76965e+07	1.00787e+07	5.24535e+07	2.69077e+07	1.83627e+07	2.06228e+07	2.06231e+07	1.8341e+07	2.4879e+07	9.00718e+06	3.60261e+07	2.02348e+06	1.43712e+07	1.79541e+07	1.03384e+07	2.06809e+07	2.19881e+07	2.55043e+07	1.13258e+07	0	0.661062	0.083563	0.41871	-1.81824	FALSE
P61803	2	Dolichyl-diphosphooligosaccharide--protein glycosyltransferase subunit DAD1	DAD1	3.20365e+06	3.57064e+06	3.38416e+06	2.23971e+06	4.80381e+06	1.81969e+06	4.0096e+06	2.85952e+06	2.62051e+06	3.88096e+06	2.73496e+06	3.31453e+06	3.42857e+06	2.9432e+06	4.80902e+06	4.28527e+06	2.89638e+06	2.79052e+06	2.5544e+06	3.28197e+06	1	1.01996	0.82317	0.817624	0.22633	FALSE
P61916	4	Epididymal secretory protein E1	NPC2	1.28303e+07	5.9626e+06	1.72521e+06	7.50344e+06	2.18902e+06	1.16249e+07	9.3476e+06	5.56079e+06	1.75258e+07	2.27936e+07	7.46822e+06	5.08763e+06	1.0472e+07	1.18157e+07	9.65021e+06	1.03822e+07	6.68199e+06	5.59763e+06	1.30103e+07	7.75872e+06	3	0.90585	0.624926	0.757592	0.496297	FALSE
P61923	3	Coatomer subunit zeta-1	COPZ1	4.02458e+06	2.79013e+06	5.79064e+06	975623	4.76284e+06	5.0414e+06	6.32568e+06	4.37562e+06	6.3505e+06	7.64255e+06	6.70527e+06	7.66853e+06	7.40894e+06	5.59881e+06	8.02139e+06	7.56677e+06	8.16635e+06	6.82477e+06	8.50593e+06	7.64124e+06	2	1.54136	0.00984579	0.181483	2.843	FALSE
P61956	2	Small ubiquitin-related modifier 2;Small ubiquitin-related modifier 4;Small ubiquitin-related modifier 3	SUMO2;SUMO4;SUMO3	1.62556e+07	1.23119e+07	1.6027e+07	1.57626e+07	2.65639e+07	1.59261e+07	1.05901e+07	1.68681e+07	1.5306e+07	1.46022e+07	1.93714e+07	1.47028e+07	18690230	1.43429e+07	2.5104e+07	1.43915e+07	1.42773e+07	1.05416e+07	1.9657e+07	1.33045e+07	0	1.02603	0.855625	0.821068	0.184236	FALSE
P61960	5	Ubiquitin-fold modifier 1	UFM1	1.9519e+07	2.24637e+07	2.03615e+07	1.18952e+07	2.00639e+07	2.4569e+07	3.65602e+07	3.25469e+07	2.22701e+07	3.18126e+07	1.01446e+07	2.93069e+07	1.20964e+07	2.32844e+07	1.80076e+07	2.13538e+07	3.30914e+07	3.55665e+07	3.3744e+07	2.85896e+07	0	1.0129	0.896668	0.826708	-0.13148	FALSE
P61970	6	Nuclear transport factor 2	NUTF2	5.6377e+07	5.64679e+07	1.08392e+08	1.02186e+08	9.1419e+07	6.05291e+07	1.37693e+08	8.36406e+07	5.39684e+07	8.96832e+07	8.92154e+07	8.72135e+07	4.60293e+07	9.92914e+07	5.51736e+07	1.40651e+08	8.49941e+07	1.06794e+08	6.22754e+07	1.2567e+08	0	1.06777	0.695548	0.780382	0.396852	FALSE
P61978	21	Heterogeneous nuclear ribonucleoprotein K	HNRNPK	1.32784e+08	1.28113e+08	9.1423e+07	9.02901e+07	1.21543e+08	1.31289e+08	1.41201e+08	1.56779e+08	1.75056e+08	2.08683e+08	1.04236e+08	1.19949e+08	1.25035e+08	1.72386e+08	1.85136e+08	1.89895e+08	1.53282e+08	1.58482e+08	2.20664e+08	1.95518e+08	0	1.17966	0.0957912	0.427035	1.74533	FALSE
P61981	19	14-3-3 protein gamma;14-3-3 protein gamma, N-terminally processed	YWHAG	3.519e+08	3.81602e+08	5.76126e+08	3.04617e+08	6.06015e+08	4.11729e+08	6.03688e+08	3.16891e+08	3.78876e+08	2.1988e+08	3.7396e+08	4.14509e+08	3.85566e+08	3.00481e+08	3.32238e+08	4.24272e+08	3.83982e+08	4.11767e+08	2.27366e+08	3.14146e+08	0	0.859554	0.344268	0.63037	-0.967954	FALSE
P62070	9	Ras-related protein R-Ras2	RRAS2	4.85288e+06	1.01289e+07	5.8447e+06	6.72952e+06	5.66855e+06	6.69131e+06	4.39105e+06	2.51055e+06	2.73511e+06	3.47029e+06	9.66319e+06	4.86583e+06	7.60316e+06	4.51585e+06	5.41978e+06	2.0948e+06	2.82781e+06	1.91665e+06	4.10254e+06	1.81147e+06	0	0.845316	0.212121	0.555932	-1.28762	FALSE
P62081	6	40S ribosomal protein S7	RPS7	1.22143e+07	2.04188e+07	1.16541e+07	6.54793e+06	1.35928e+07	2.42745e+07	1.33728e+07	1.67659e+07	1.03845e+07	2.05682e+07	1.83644e+07	2.00533e+07	8.20866e+06	1.36358e+07	1.57091e+07	8.0224e+06	1.55741e+07	1.64452e+07	1.80234e+07	1.47362e+07	0	0.993182	0.925279	0.827955	0.0949383	FALSE
P62136	11	Serine/threonine-protein phosphatase PP1-alpha catalytic subunit	PPP1CA	2.78745e+07	1.86804e+07	2.08381e+07	1.0699e+07	1.78844e+07	3.09768e+07	4.19605e+07	2.75691e+07	3.56031e+07	3.64135e+07	1.8667e+07	1.66761e+07	9.98448e+06	3.25034e+07	3.0178e+07	3.65009e+07	3.47203e+07	2.66764e+07	3.31372e+07	3.5046e+07	0	1.02082	0.88589	0.825813	0.14529	FALSE
P62140	10	Serine/threonine-protein phosphatase PP1-beta catalytic subunit	PPP1CB	1.19219e+07	6.74901e+06	6.58113e+06	1.15731e+07	2.62159e+06	1.16316e+07	1.76228e+07	1.76031e+07	2.75686e+07	2.21881e+07	8.68554e+06	7.17222e+06	7.48716e+06	1.47771e+07	6.72167e+06	1.80993e+07	1.67876e+07	9.38253e+06	3.63207e+06	4.05048e+06	0	0.711414	0.234066	0.576013	-1.22581	FALSE
P62191	8	26S protease regulatory subunit 4	PSMC1	1.45349e+07	6.63001e+06	6.1783e+06	4.19051e+06	6.87032e+06	8.88916e+06	2.04204e+07	1.05636e+07	2.21165e+07	1.01821e+07	8.45389e+06	1.26159e+07	1.89874e+07	1.02066e+07	3.75736e+06	9.7369e+06	1.18612e+07	1.55004e+07	1.11317e+07	2.20356e+07	3	1.124	0.473583	0.697374	0.730012	FALSE
P62195	10	26S protease regulatory subunit 8	PSMC5	8.44447e+06	4.47836e+06	1.37635e+07	1.43845e+06	7.17833e+06	5.13332e+06	1.50433e+07	7.27361e+06	8.65836e+06	6.79026e+06	1.9089e+07	9.96739e+06	3.72172e+06	1.48643e+07	1.61023e+06	2.36048e+07	1.00914e+07	1.50216e+07	8.95383e+06	8.58577e+06	0	1.47707	0.302274	0.611115	1.058	FALSE
P62241	7	40S ribosomal protein S8	RPS8	9.72678e+06	747536	6.48409e+06	4.93221e+06	1.62288e+06	1.08106e+07	4.28339e+06	6.62324e+06	1.7676e+07	8.44948e+06	3.74037e+06	5.78173e+06	1.53681e+06	9.34206e+06	8.17347e+06	3.19309e+06	3.4206e+06	3.76458e+06	1.26233e+07	9.36835e+06	0	0.854085	0.918366	0.82754	-0.103754	FALSE
P62244	4	40S ribosomal protein S15a	RPS15A	4.14947e+06	3.53987e+06	1.16367e+06	1.59831e+06	816959	2.98578e+06	1.80209e+06	3.25853e+06	1.26857e+06	1.54318e+06	1.27196e+06	1.52763e+06	2.00867e+06	3.28588e+06	4.60259e+06	516669	1.66685e+06	2.44381e+06	661489	1.00129e+06	9	0.858106	0.402614	0.666319	-0.854534	FALSE
P62249	7	40S ribosomal protein S16	RPS16	5.31522e+06	2.99487e+06	3.76948e+06	4.79591e+06	3.66396e+06	1.76292e+06	6.91955e+06	3.63088e+06	4.92568e+06	7.53585e+06	4.01112e+06	4.79509e+06	1.52887e+06	1.93408e+06	8.86966e+06	1.99514e+06	5.34635e+06	1.13521e+07	2.66798e+06	8.34682e+06	1	1.1221	0.928682	0.830112	-0.0906022	FALSE
P62258	22	14-3-3 protein epsilon	YWHAE	9.70854e+08	7.97629e+08	1.14466e+09	5.42737e+08	9.65704e+08	9.65529e+08	9.64785e+08	6.26525e+08	8.1202e+08	7.54785e+08	7.99168e+08	6.47866e+08	7.45153e+08	5.12135e+08	7.28082e+08	6.08303e+08	6.87379e+08	7.30091e+08	7.59872e+08	6.69405e+08	0	0.806	0.0412719	0.314522	-2.17656	FALSE
P62263	5	40S ribosomal protein S14	RPS14	1.07141e+07	4.41821e+06	1.87146e+07	9.71494e+06	1.13532e+07	1.72379e+07	2.21672e+07	4.91222e+06	1.79271e+07	1.52724e+07	1.61689e+07	2.30896e+07	8.83893e+06	3.0694e+07	2.01717e+07	3.20919e+06	6.23235e+06	1.72139e+07	2.49558e+07	2.61549e+07	0	1.33449	0.430127	0.678938	0.804758	FALSE
P62269	8	40S ribosomal protein S18	RPS18	8.74678e+06	2.03894e+07	5.67204e+06	5.80049e+06	2.45235e+06	2.0619e+07	1.68041e+07	9.85346e+06	1.28209e+07	1.36325e+07	1.24096e+07	1.25385e+07	1.24813e+07	1.86719e+07	1.17712e+07	1.40296e+07	1.12662e+07	2.21216e+07	1.29554e+07	1.74218e+07	0	1.24725	0.0817186	0.417224	1.83003	FALSE
P62273	2	40S ribosomal protein S29	RPS29	132377	173879	969902	481050	416569	35308	383160	454556	365745	1.54011e+06	1.86663e+06	2.26193e+06	1.61896e+06	3.10495e+06	1.25828e+06	800049	716000	1.83356e+06	2.72936e+06	503597	11	3.37057	0.000603457	0.0732581	4.04257	FALSE
P62277	2	40S ribosomal protein S13	RPS13	1.93523e+06	2.17764e+06	1.50968e+06	1.72921e+06	1.28907e+06	2.79434e+06	1.84638e+06	1.7476e+06	1.81693e+06	2.24875e+06	2.83066e+06	2.0106e+06	1.84203e+06	2.29007e+06	2.4546e+06	1.15353e+06	1.08408e+06	2.36294e+06	2.30281e+06	2.49913e+06	5	1.09089	0.694131	0.780138	0.398804	FALSE
P62280	3	40S ribosomal protein S11	RPS11	1.08931e+06	3.4121e+06	1.2518e+06	1.08291e+06	1.75895e+06	1.00016e+06	2.83547e+06	1.78281e+06	3.32969e+06	2.98586e+06	1.8592e+06	1.27935e+06	1.02162e+06	573473	2.88481e+06	247125	2.76265e+06	841460	5.00975e+06	1.27615e+06	4	0.8649	0.293296	0.605169	-1.07839	FALSE
P62306	3	Small nuclear ribonucleoprotein F	SNRPF	4.06468e+06	5.49602e+06	1.17978e+07	3.92526e+06	1.96274e+07	1.18029e+07	4.56316e+06	6.09566e+06	5.51044e+06	2.10197e+07	4.46558e+06	5.71356e+06	5.65726e+06	3.45712e+06	5.30673e+06	4.90079e+06	5.11165e+06	6.74024e+06	8.25409e+06	5.30678e+06	6	0.584793	0.12357	0.472275	-1.60549	FALSE
P62310	2	U6 snRNA-associated Sm-like protein LSm3	LSM3	6.3079e+06	3.42837e+06	2.15959e+06	6.48589e+06	3.87257e+06	3.92337e+06	3.69176e+06	6.72096e+06	4.44395e+06	5.05382e+06	7.70091e+06	2.77381e+06	3.49478e+06	8.07005e+06	9.7188e+06	7.08634e+06	5.10986e+06	4.99886e+06	6.28408e+06	4.98068e+06	0	1.30659	0.205976	0.545342	1.30581	FALSE
P62314	2	Small nuclear ribonucleoprotein Sm D1	SNRPD1	3.60427e+06	3.66996e+06	1.67177e+06	2.80426e+06	4.61688e+06	4.39809e+06	5.57555e+06	6.60607e+06	4.63939e+06	6.69023e+06	2.04652e+06	1.68722e+06	1.53673e+06	5.12097e+06	3.99921e+06	5.60186e+06	4.36826e+06	4.13748e+06	4.73138e+06	5.91028e+06	1	0.883988	0.421138	0.673081	-0.820793	FALSE
P62316	4	Small nuclear ribonucleoprotein Sm D2	SNRPD2	4.52543e+06	3.86023e+06	4.32473e+06	3.56467e+06	1.0421e+07	1.12466e+06	4.29144e+06	7.80394e+06	7.51832e+06	9.37046e+06	4.44556e+06	2.1917e+06	1.1523e+06	7.70618e+06	3.90211e+06	3.36522e+06	1.45748e+06	2.49271e+06	6.32253e+06	7.66911e+06	6	0.716574	0.242412	0.583113	-1.20346	FALSE
P62318	3	Small nuclear ribonucleoprotein Sm D3	SNRPD3	9.65793e+06	1.25901e+07	8.78225e+06	2.23971e+06	1.00493e+07	8.29348e+06	6.03397e+06	9.86462e+06	8.30843e+06	1.03595e+07	3.00152e+06	2.86158e+06	3.82281e+06	8.94073e+06	9.57381e+06	7.5917e+06	5.60518e+06	3.41047e+06	4.85217e+06	8.45368e+06	4	0.674335	0.0872409	0.419884	-1.79539	FALSE
P62328	7	Thymosin beta-4;Hematopoietic system regulatory peptide	TMSB4X	4.9431e+08	4.65564e+08	4.8992e+08	9.05657e+08	6.91171e+08	4.39318e+08	3.85417e+08	8.81273e+08	1.10754e+09	8.79693e+08	5.2755e+08	3.68619e+08	4.44903e+08	6.26639e+08	7.88667e+08	5.11441e+08	8.55568e+08	4.31096e+08	1.01082e+09	5.72482e+08	0	0.910669	0.607187	0.752218	-0.522054	FALSE
P62333	11	26S protease regulatory subunit 10B	PSMC6	2.92356e+06	4.39108e+06	7.70976e+06	5.96911e+06	4.92899e+06	1.43689e+07	1.27715e+07	6.33026e+06	1.1015e+07	1.72584e+07	1.30562e+07	7.38686e+06	8.60719e+06	9.27326e+06	8.7517e+06	1.33457e+07	1.40367e+07	1.85822e+07	7.71306e+06	1.03985e+07	0	1.26789	0.0583979	0.359803	2.00369	FALSE
P62495	3	Eukaryotic peptide chain release factor subunit 1	ETF1	1.6699e+06	972107	1.11941e+06	1.09883e+06	1.42076e+06	1.47766e+06	1.59614e+06	2.02221e+06	1.45764e+06	1.21994e+06	1.05232e+06	454853	1.28159e+06	1.95678e+06	1.37989e+06	1.02915e+06	1.71634e+06	1.78891e+06	1.0409e+06	1.38614e+06	9	0.931145	0.521932	0.72131	-0.651463	FALSE
P62701	10	40S ribosomal protein S4, X isoform	RPS4X	7.83043e+06	8.82122e+06	1.4636e+07	2.10266e+07	4.71837e+06	1.76956e+07	2.09745e+07	1.59098e+07	1.80597e+07	2.40707e+07	1.13158e+07	8.59787e+06	3.17636e+06	1.4401e+07	2.46385e+07	1.07948e+07	1.93167e+07	1.8879e+07	1.61118e+07	2.63806e+07	0	0.999152	0.880723	0.825813	-0.151922	FALSE
P62736	21	Actin, aortic smooth muscle;Actin, gamma-enteric smooth muscle	ACTA2;ACTG2	5.75956e+08	4.49349e+08	6.39222e+08	8.29897e+08	6.41078e+08	1.75536e+09	2.71072e+09	1.79286e+09	1.19242e+09	2.87196e+09	6.81295e+08	3.92179e+08	5.3401e+08	2.8231e+09	9.22701e+08	2.05453e+09	5.22698e+08	1.67896e+09	1.43709e+09	2.09596e+09	0	0.976499	0.909687	0.826708	-0.114832	FALSE
P62750	4	60S ribosomal protein L23a	RPL23A	1.53063e+07	1.77797e+07	6.3944e+06	5.77628e+06	1.30549e+07	1.48332e+07	1.10297e+07	1.53491e+07	1.40374e+07	1.97192e+07	951070	6.55278e+06	8.58546e+06	1.32605e+07	4.37809e+06	5.68089e+06	1.06541e+07	1.34143e+07	2.64153e+07	1.12329e+07	2	0.758743	0.0934114	0.424175	-1.75886	FALSE
P62753	4	40S ribosomal protein S6	RPS6	2.82259e+07	1.06643e+07	2.03834e+07	7.04255e+06	8.51003e+06	8.44747e+06	2.18628e+07	1.42122e+07	2.95743e+07	2.37299e+07	1.88578e+07	7.61218e+06	7.57586e+06	2.1738e+07	3.1518e+07	1.39691e+07	1.52843e+07	1.25707e+07	2.39155e+07	1.31233e+07	0	0.962421	0.973327	0.843174	-0.0338433	FALSE
P62805	6	Histone H4	HIST1H4A	3.55511e+07	8.69372e+07	2.28772e+07	5.64852e+07	3.02513e+07	5.79121e+07	1.75514e+07	4.3381e+07	2.22399e+07	8.22274e+07	9.84938e+07	4.79239e+07	4.56149e+07	2.97568e+07	2.59815e+07	1.21473e+07	5.57126e+07	2.44747e+07	3.81402e+07	4.63771e+07	0	0.932389	0.776054	0.809188	-0.288216	FALSE
P62820	9	Ras-related protein Rab-1A	RAB1A	7.33331e+07	9.01983e+07	8.62838e+07	7.17074e+07	6.38031e+07	7.40744e+07	9.66693e+07	8.46891e+07	8.72972e+07	8.39613e+07	5.81576e+07	5.97946e+07	9.37721e+07	8.01348e+07	7.62921e+07	8.95182e+07	9.69648e+07	9.02196e+07	6.25416e+07	5.74712e+07	0	0.941934	0.459193	0.690867	-0.754285	FALSE
P62826	8	GTP-binding nuclear protein Ran	RAN	3.27092e+07	5.72411e+07	3.46338e+07	2.25982e+07	2.94545e+07	3.93584e+07	2.88689e+07	1.85829e+07	4.44865e+07	2.78773e+07	2.8791e+07	3.94154e+07	2.30121e+07	2.0862e+07	2.98021e+07	1.03656e+07	3.4635e+07	3.9759e+07	5.66952e+07	3.41499e+07	0	0.945435	0.61942	0.755568	-0.504255	FALSE
P62829	4	60S ribosomal protein L23	RPL23	2.60169e+07	2.14249e+07	4.43638e+07	2.43622e+07	1.98103e+07	2.82445e+07	1.20109e+07	1.70252e+07	1.7603e+07	1.62174e+07	3.30159e+06	2.7454e+07	2.04287e+07	1.10827e+07	3.49108e+07	1.76786e+07	1.19169e+07	2.24626e+07	2.91188e+07	2.18816e+07	1	0.881791	0.353424	0.637289	-0.949343	FALSE
P62834	10	Ras-related protein Rap-1A	RAP1A	1.42096e+07	2.29803e+07	1.47037e+07	2.10903e+07	4.64734e+06	4.18706e+07	2.45261e+07	1.6796e+07	1.56149e+07	2.55799e+07	1.4544e+07	1.59836e+07	1.59594e+07	1.53971e+07	1.23106e+07	1.75817e+07	1.80566e+07	1.64009e+07	1.46126e+07	1.38687e+07	0	0.765846	0.413691	0.668892	-0.834243	FALSE
P62841	1	40S ribosomal protein S15	RPS15	4.66145e+06	3.21154e+06	4.79998e+06	3.10508e+06	3.33232e+06	1.14592e+07	8.50823e+06	6.33069e+06	1.07388e+07	9.5992e+06	5.49629e+06	4.92885e+06	7.11845e+06	9.2037e+06	7.10345e+06	6.30126e+06	7.14932e+06	9.61554e+06	7.13374e+06	9.60332e+06	0	1.12027	0.170736	0.521119	1.41928	FALSE
P62851	3	40S ribosomal protein S25	RPS25	4.81435e+06	1.14178e+07	1.09533e+06	1.31999e+07	9.33604e+06	1.2753e+07	7.76498e+06	6.19364e+06	9.487e+06	4.05228e+06	6.54282e+06	8.4591e+06	2.95246e+06	7.95539e+06	5.09288e+06	6.09414e+06	4.2471e+06	7.57448e+06	4.71363e+06	8.87185e+06	3	0.780183	0.667754	0.76834	-0.435449	FALSE
P62854	2	40S ribosomal protein S26;Putative 40S ribosomal protein S26-like 1	RPS26;RPS26P11	6.00728e+06	2.33685e+06	3.3856e+06	611017	1.44712e+06	1.96573e+06	1.02635e+06	1.70063e+06	2.19848e+06	1.36458e+06	3.62432e+06	7.4983e+06	1.16274e+07	3.4945e+06	5.59412e+06	3.61015e+06	2.91621e+06	1.22569e+06	3.65187e+06	2.86799e+06	8	2.09178	0.00810482	0.179271	2.92946	FALSE
P62857	3	40S ribosomal protein S28	RPS28	1.62856e+07	1.35216e+06	4.61607e+06	3.9004e+06	6.12606e+06	5.52195e+06	8.05412e+06	8.19336e+06	1.36915e+07	9.27709e+06	6.77618e+06	3.36971e+06	695065	1.19128e+07	1.3743e+06	1.1536e+07	7.3333e+06	1.17058e+07	5.25804e+06	7.48326e+06	3	0.875695	0.466904	0.691572	-0.741223	FALSE
P62861	1	40S ribosomal protein S30	FAU	8.7097e+06	6.2556e+06	6.91473e+06	1.06422e+07	5.81411e+06	7.6377e+06	4.2323e+06	6.90489e+06	7.46476e+06	4.90657e+06	6.37323e+06	7.74973e+06	4.63073e+06	6.91042e+06	4.84646e+06	5.62407e+06	6.80531e+06	4.78549e+06	7.87566e+06	8.60104e+06	0	0.924003	0.650938	0.760967	-0.459128	FALSE
P62873	15	Guanine nucleotide-binding protein G(I)/G(S)/G(T) subunit beta-1	GNB1	1.06062e+08	9.89762e+07	1.24455e+08	9.14142e+07	7.05336e+07	7.86186e+07	8.41699e+07	9.64995e+07	6.71814e+07	7.65188e+07	8.749e+07	1.31966e+08	1.05432e+08	8.51189e+07	9.94792e+07	6.27632e+07	8.74227e+07	8.57295e+07	5.77431e+07	8.42381e+07	0	0.992122	0.870157	0.825813	-0.165503	FALSE
P62877	2	E3 ubiquitin-protein ligase RBX1;E3 ubiquitin-protein ligase RBX1, N-terminally processed	RBX1	138394	7.53471e+06	1.39942e+07	1.07553e+06	2.02391e+06	6.75577e+06	1.29722e+06	1.49369e+06	2.04029e+06	1.50363e+06	6.82241e+06	1.00148e+07	4.55621e+06	2.70266e+06	3.02503e+06	1.30243e+07	8.27836e+06	1.22271e+07	1.95472e+06	1.17108e+07	8	1.96306	0.0217519	0.244466	2.48211	FALSE
P62879	13	Guanine nucleotide-binding protein G(I)/G(S)/G(T) subunit beta-2	GNB2	5.78469e+07	2.47465e+07	3.16759e+07	4.467e+07	2.31646e+07	3.85201e+07	3.18051e+07	2.67868e+07	2.87171e+07	2.3063e+07	2.04311e+07	3.35429e+07	3.40305e+07	3.21625e+07	6.1339e+07	2.12095e+07	2.67192e+07	1.51823e+07	1.51045e+07	2.30412e+07	0	0.854278	0.194019	0.539228	-1.34246	FALSE
P62906	6	60S ribosomal protein L10a	RPL10A	3.47216e+06	6.38948e+06	1.48078e+06	5.38878e+06	1.14065e+06	2.50863e+06	4.34071e+06	2.14088e+06	1.12467e+06	4.37533e+06	1.66499e+06	2.03021e+06	9.95184e+06	1.17599e+07	1.8528e+06	1.36185e+07	837394	8.18176e+06	1.82229e+06	6.60192e+06	3	1.80216	0.350482	0.632671	0.955286	FALSE
P62910	3	60S ribosomal protein L32	RPL32	804240	2.41612e+06	1.63286e+06	1.41932e+06	919461	868001	2.95233e+06	2.20157e+06	3.12357e+06	2.23955e+06	2.06126e+06	2.54727e+06	657840	2.72411e+06	2.90909e+06	1.28795e+06	2.47097e+06	3.2084e+06	3.99022e+06	1.86099e+06	4	1.27674	0.295503	0.606788	1.07334	FALSE
P62913	4	60S ribosomal protein L11	RPL11	1.33412e+08	2.04785e+08	1.68583e+08	1.88075e+08	1.99884e+08	1.97833e+08	1.85907e+08	2.6561e+08	2.28041e+08	1.65355e+08	2.08221e+08	1.5329e+07	9.64357e+06	1.70429e+08	2.31163e+08	2.22741e+08	1.8149e+08	1.88841e+08	1.85077e+08	2.53212e+08	0	0.859954	0.129799	0.47957	-1.57784	FALSE
P62917	4	60S ribosomal protein L8	RPL8	1.30103e+06	2.51421e+06	4.64922e+06	978993	1.16459e+06	2.60546e+06	2.16878e+06	5.60389e+06	3.33598e+06	5.5954e+06	347490	1.88536e+06	2.4582e+06	7.00329e+06	3.43731e+06	4.73954e+06	3.49635e+06	7.37557e+06	5.231e+06	4.89332e+06	4	1.366	0.42115	0.673081	0.820771	FALSE
P62937	11	Peptidyl-prolyl cis-trans isomerase A;Peptidyl-prolyl cis-trans isomerase A, N-terminally processed	PPIA	9.41577e+08	6.9835e+08	8.62181e+08	7.35719e+08	8.48223e+08	1.13394e+09	9.60638e+08	6.94388e+08	1.0413e+09	9.93464e+08	7.46632e+08	8.00656e+08	8.58293e+08	8.5998e+08	9.16341e+08	9.60165e+08	7.43041e+08	8.18014e+08	9.61808e+08	9.59602e+08	0	0.967984	0.744286	0.798824	-0.330588	FALSE
P62942	5	Peptidyl-prolyl cis-trans isomerase FKBP1A	FKBP1A	5.69652e+07	2.56586e+07	4.38778e+07	4.85309e+07	4.47686e+07	5.17788e+07	5.57688e+07	4.94468e+07	5.74089e+07	6.10423e+07	4.8212e+07	2.5589e+07	2.32257e+07	6.13208e+07	4.81365e+07	5.93032e+07	6.37954e+07	5.15576e+07	5.43416e+07	5.04679e+07	0	0.981227	0.739905	0.798824	-0.336479	FALSE
P62993	8	Growth factor receptor-bound protein 2	GRB2	5.60944e+06	7.19142e+06	1.27396e+06	1.88713e+06	1.01602e+06	5.47739e+06	6.70415e+06	2.17755e+06	5.8811e+06	4.85935e+06	2.47646e+06	5.55816e+06	1.60261e+06	7.32168e+06	4.23599e+06	2.96029e+06	7.12984e+06	1.2836e+06	7.17642e+06	4.4498e+06	0	1.05032	0.748461	0.798998	0.324985	FALSE
P63000	8	Ras-related C3 botulinum toxin substrate 1;Ras-related C3 botulinum toxin substrate 3	RAC1;RAC3	6.06236e+07	4.55756e+07	4.41247e+07	4.69463e+07	1.86873e+07	6.27336e+07	6.64534e+07	5.65103e+07	6.09611e+07	5.23675e+07	3.67257e+07	5.14863e+07	4.05151e+07	4.85243e+07	3.9596e+07	6.50875e+07	4.8022e+07	4.36199e+07	3.91028e+07	5.58483e+07	0	0.909792	0.632837	0.758519	-0.48492	FALSE
P63010	25	AP-2 complex subunit beta	AP2B1	1.44777e+07	1.23937e+07	1.79755e+07	1.72813e+07	4.87011e+06	4.0259e+07	5.88153e+07	4.14721e+07	5.14758e+07	6.41927e+07	2.19051e+07	1.93865e+07	4.85792e+06	4.6468e+07	2.14467e+07	5.90954e+07	4.30975e+07	5.00898e+07	3.69951e+07	5.3026e+07	0	1.10258	0.423436	0.673331	0.816673	FALSE
P63027	4	Vesicle-associated membrane protein 2	VAMP2	3.58848e+06	2.4326e+06	2.27347e+06	5.86612e+06	5.098e+06	8.37638e+06	2.32006e+06	5.78439e+06	5.14691e+06	3.83581e+06	3.30508e+06	4.48303e+06	3.74316e+06	3.70395e+06	4.24242e+06	2.50439e+06	4.39797e+06	4.46221e+06	3.81326e+06	2.57002e+06	11	0.832371	0.550501	0.730787	-0.606948	FALSE
P63092	6	Guanine nucleotide-binding protein G(s) subunit alpha isoforms short;Guanine nucleotide-binding protein G(s) subunit alpha isoforms XLas	GNAS	2.18307e+07	1.20602e+07	1.32305e+07	1.68565e+07	1.08154e+07	1.12937e+07	1.36921e+07	1.18825e+07	1.93669e+07	1.63101e+07	1.28206e+07	1.45541e+07	1.15008e+07	1.30419e+07	1.62541e+07	1.20506e+07	1.12213e+07	1.73092e+07	1.64854e+07	1.66883e+07	0	0.963265	0.859946	0.822241	-0.17866	FALSE
P63096	10	Guanine nucleotide-binding protein G(i) subunit alpha-1	GNAI1	1.91156e+07	2.50644e+07	2.04818e+07	1.49898e+07	1.6738e+07	2.60546e+07	1.47073e+07	1.63306e+07	2.23381e+07	1.37152e+07	1.11803e+07	1.91728e+07	1.81171e+07	9.75332e+06	2.17835e+07	1.36759e+07	1.60085e+07	1.68363e+07	1.34844e+07	1.69571e+07	0	0.828179	0.171361	0.521119	-1.41711	FALSE
P63104	19	14-3-3 protein zeta/delta	YWHAZ	5.80256e+08	3.85141e+08	5.28562e+08	5.14039e+08	5.71075e+08	7.24402e+08	6.48676e+08	5.71028e+08	8.75575e+08	5.53151e+08	4.14425e+08	5.35678e+08	5.2097e+08	5.35978e+08	7.36871e+08	5.35394e+08	4.69441e+08	5.94145e+08	6.54986e+08	5.25826e+08	0	0.928058	0.456454	0.690867	-0.758957	FALSE
P63151	7	Serine/threonine-protein phosphatase 2A 55 kDa regulatory subunit B alpha isoform	PPP2R2A	3.37926e+06	2.55709e+06	3.23088e+06	753079	2.58762e+06	2.2082e+06	6.27998e+06	6.9504e+06	3.97606e+06	3.35919e+06	1.66092e+06	2.93421e+06	7.02128e+06	2.25827e+06	845767	6.72848e+06	2.7763e+06	4.17856e+06	8.54058e+06	7.13213e+06	3	1.24927	0.5821	0.743118	0.559109	FALSE
P63165	1	Small ubiquitin-related modifier 1	SUMO1	1.6474e+06	1.37741e+06	1.438e+06	1.54005e+06	2.05764e+06	926334	1.58909e+06	1.19341e+06	1.21173e+06	1.61154e+06	1.21758e+06	900008	1.60337e+06	1.80161e+06	1.15989e+06	850298	1.71008e+06	1.37868e+06	1.69586e+06	1.11366e+06	9	0.9204	0.550899	0.730787	-0.606336	FALSE
P63167	3	Dynein light chain 1, cytoplasmic	DYNLL1	2.57693e+07	1.74757e+07	2.01396e+07	2.24988e+07	1.78617e+07	2.16695e+07	6.00096e+07	2.31734e+07	2.3082e+07	2.12117e+07	1.29162e+07	1.54683e+07	2.67927e+07	4.11323e+07	2.24195e+07	2.95606e+07	4.10817e+07	6.86031e+07	1.96841e+07	3.51741e+07	0	1.23702	0.360128	0.641704	0.935925	FALSE
P63172	2	Dynein light chain Tctex-type 1	DYNLT1	8.3584e+06	709335	6.05481e+06	2.55685e+06	2.46553e+06	5.84454e+06	1.99062e+06	2.47337e+06	9345115	4.12157e+06	1.02415e+06	1.41555e+06	1.43913e+06	1.59949e+06	2.45316e+06	6.47724e+06	3.11276e+06	2.26225e+06	2.35935e+06	2.69381e+06	4	0.565501	0.110677	0.45112	-1.66666	FALSE
P63173	4	60S ribosomal protein L38	RPL38	3.90344e+06	7.55987e+06	6.00314e+06	4.12133e+06	1.62401e+06	463286	3.03851e+06	5.96678e+06	1.46767e+06	1.66319e+06	2.51355e+06	1.09097e+06	542651	1.75279e+06	4.88217e+06	3.19478e+06	2.71675e+06	2.13509e+06	1.82127e+06	1.21264e+06	10	0.610497	0.229987	0.573232	-1.23695	FALSE
P63208	6	S-phase kinase-associated protein 1	SKP1	2.7901e+07	2.53178e+07	1.71286e+07	2.77497e+07	3.57877e+07	3.16215e+07	3.85367e+07	3.01443e+07	4.08252e+07	3.41274e+07	2.97545e+07	2.71457e+07	2.26806e+07	3.00511e+07	2.25916e+07	1.7618e+07	2.95678e+07	2.39143e+07	2.42189e+07	2.31939e+07	0	0.811077	0.0902832	0.42173	-1.77711	FALSE
P63220	3	40S ribosomal protein S21	RPS21	1.19043e+07	1.26184e+07	9.59575e+06	9.13267e+06	1.33762e+07	8.64312e+06	6.87426e+06	3.74706e+06	6.66088e+06	9.55318e+06	7.97446e+06	9.41003e+06	1.49839e+07	8.04024e+06	1.08982e+07	5.60367e+06	8.29954e+06	1.00552e+07	1.02156e+07	9.53761e+06	0	1.03162	0.702518	0.785121	0.38727	FALSE
P63241	9	Eukaryotic translation initiation factor 5A-1;Eukaryotic translation initiation factor 5A-1-like	EIF5A;EIF5AL1	3.83472e+07	7.48337e+07	8.50384e+07	5.94101e+07	8.95516e+07	1.34537e+08	8.53311e+07	6.52595e+07	7.41254e+07	7.81794e+07	7.84785e+07	6.70886e+07	5.89835e+07	7.2129e+07	1.80047e+08	7.45365e+07	8.36308e+07	8.53978e+07	7.63413e+07	7.53238e+07	0	1.08583	0.582345	0.743118	0.558745	FALSE
P63244	12	Guanine nucleotide-binding protein subunit beta-2-like 1;Guanine nucleotide-binding protein subunit beta-2-like 1, N-terminally processed	GNB2L1	2.39818e+07	2.23992e+07	5.63704e+07	6.87458e+06	6.11368e+07	2.30808e+07	1.10421e+07	5.87129e+06	7.74576e+06	1.10443e+07	4.16954e+07	1.62311e+07	2.06642e+07	1.72921e+07	3.30778e+07	1.36125e+07	4.48574e+06	1.64401e+07	6.43476e+06	1.71961e+07	0	0.815213	0.821073	0.817197	-0.229064	FALSE
P63261	23	Actin, cytoplasmic 2;Actin, cytoplasmic 2, N-terminally processed	ACTG1	7.15021e+09	5.2016e+09	7.96164e+09	7.4348e+09	8.2749e+09	9.30022e+09	7.87048e+09	6.31927e+09	8.66255e+09	7.63188e+09	8.31999e+09	5.43373e+09	4.60849e+09	7.57272e+09	8.43006e+09	5.79854e+09	8.1939e+09	6.7541e+09	7.14735e+09	6.37159e+09	0	0.905325	0.251894	0.58315	-1.17877	FALSE
P63279	4	SUMO-conjugating enzyme UBC9	UBE2I	7.09713e+06	5.49616e+06	6.14185e+06	228418	2.60106e+06	67059.9	1.52025e+06	1.12746e+06	6.36055e+06	5.54752e+06	7.39942e+06	6.72863e+06	3.96257e+06	2.73993e+06	779588	1.03225e+07	1.51649e+06	5.75359e+06	6.09807e+06	1.19006e+07	9	1.5807	0.127054	0.476445	1.58988	FALSE
P63313	2	Thymosin beta-10	TMSB10	4.77619e+07	5.38345e+07	4.28841e+07	1.13396e+08	8.71942e+07	5.53018e+07	6.46934e+07	1.04511e+08	9.08149e+07	9.28509e+07	5.3717e+07	4.65592e+07	9.81213e+07	8.64031e+07	9.24436e+07	9.66436e+07	1.17113e+08	7.95011e+07	1.0846e+08	1.11194e+08	0	1.18176	0.20458	0.544756	1.31	FALSE
P67775	12	Serine/threonine-protein phosphatase 2A catalytic subunit alpha isoform	PPP2CA	4.75215e+07	5.30344e+07	4.60232e+07	3.34114e+07	6.11306e+07	4.87122e+07	2.97224e+07	1.81286e+07	6.35192e+07	4.7031e+07	3.22013e+07	3.26976e+07	4.24762e+07	4.5916e+07	3.6355e+07	2.83735e+07	2.18171e+07	3.63795e+07	5.1366e+07	2.53557e+07	0	0.787396	0.168636	0.521119	-1.42661	FALSE
P67809	8	Nuclease-sensitive element-binding protein 1	YBX1	6.32891e+06	7.70183e+06	4.33981e+06	9.71321e+06	4.17523e+06	1.27514e+07	8.10911e+06	8.60836e+06	1.49223e+07	1.70777e+07	5.25921e+06	1.49084e+06	5.74015e+06	1.31764e+07	7.9257e+06	1.30881e+07	1.77138e+07	1.31405e+07	1.46845e+07	9.07695e+06	0	1.08075	0.99307	0.843798	-0.00879135	FALSE
P67936	20	Tropomyosin alpha-4 chain	TPM4	1.24462e+08	1.02687e+08	8.3604e+07	1.04377e+08	7.75874e+07	1.72963e+08	1.53344e+08	1.76942e+08	8.94213e+07	1.81654e+08	7.62427e+07	7.47341e+07	8.55589e+07	1.54376e+08	2.29949e+08	9.29562e+07	1.02816e+08	1.22382e+08	1.70896e+08	1.91549e+08	0	1.02716	0.997619	0.843798	0.0030211	FALSE
P68036	7	Ubiquitin-conjugating enzyme E2 L3	UBE2L3	3.46175e+07	4.54849e+07	4.5281e+07	4.29935e+07	3.43074e+07	4.75582e+07	9.14439e+07	6.61981e+07	5.37199e+07	6.37839e+07	3.7742e+07	3.36565e+07	2.86932e+07	7.61843e+07	3.5012e+07	6.65859e+07	5.74968e+07	7.03473e+07	5.16728e+07	6.39343e+07	0	0.992266	0.881253	0.825813	-0.151242	FALSE
P68104	21	Elongation factor 1-alpha 1;Putative elongation factor 1-alpha-like 3	EEF1A1;EEF1A1P5	4.76459e+08	7.0694e+08	5.69407e+08	7.56948e+08	5.36795e+08	9.59627e+08	1.16932e+09	9.78906e+08	1.03878e+09	8.04735e+08	6.94251e+08	5.15932e+08	3.41467e+08	8.01578e+08	5.00519e+08	6.88286e+08	1.18487e+09	9.76266e+08	1.06576e+09	8.87119e+08	0	0.957253	0.528375	0.725009	-0.64131	FALSE
P68363	24	Tubulin alpha-1B chain	TUBA1B	8.73373e+08	7.70428e+08	1.24027e+09	8.4904e+08	1.11526e+09	1.11704e+09	1.38854e+09	9.99257e+08	1.50398e+09	1.20627e+09	1.01512e+09	8.54918e+08	9.32566e+08	1.11025e+09	1.00257e+09	1.31704e+09	1.41112e+09	1.52384e+09	1.11071e+09	1.34425e+09	0	1.05052	0.493382	0.709262	0.697315	FALSE
P68366	19	Tubulin alpha-4A chain	TUBA4A	5.64507e+06	4.15678e+06	1.69867e+06	3.1361e+06	3.47026e+06	2.40822e+06	3.33088e+06	3.02817e+06	2.81873e+06	3.69803e+06	3.36e+06	1.2879e+06	2.53802e+06	3.37487e+06	1.73802e+06	3.6949e+06	3.1554e+06	4.39788e+06	3.3384e+06	3.8404e+06	6	0.920184	0.602182	0.750269	-0.529387	FALSE
P68371	21	Tubulin beta-4B chain	TUBB4B	9.38195e+08	8.75665e+08	1.03867e+09	8.85639e+08	1.00357e+09	8.9848e+08	1.68124e+09	1.16464e+09	1.33926e+09	1.15545e+09	9.33069e+08	7.79815e+08	6.36258e+08	1.19319e+09	1.12124e+09	1.28115e+09	1.4455e+09	1.63431e+09	1.17832e+09	1.31764e+09	0	1.04915	0.704159	0.785121	0.38502	FALSE
P68402	4	Platelet-activating factor acetylhydrolase IB subunit beta	PAFAH1B2	2.57765e+07	1.00742e+07	2.88086e+07	2.17313e+07	2.20363e+07	2.07649e+07	3.30401e+07	2.64253e+07	2.20787e+07	2.63168e+07	3.87288e+07	2.40512e+07	1.12026e+07	1.54506e+07	2.34734e+07	3.18372e+07	2.72846e+07	2.38428e+07	1.68259e+07	2.51261e+07	0	1.00325	0.936417	0.832501	-0.080752	FALSE
P68871	19	Hemoglobin subunit beta;LVV-hemorphin-7;Spinorphin	HBB	5.94278e+10	7.57956e+10	1.08864e+11	5.05727e+10	1.13902e+11	1.11361e+11	9.66113e+10	9.8672e+10	7.38458e+10	8.77092e+10	1.05836e+11	7.87307e+10	3.14958e+10	1.0679e+11	3.05177e+10	9.35683e+10	1.16503e+11	9.76011e+10	7.72523e+10	8.95018e+10	0	0.944153	0.482179	0.704758	-0.71572	FALSE
P69891	14	Hemoglobin subunit gamma-1	HBG1	5.60944e+07	2.53333e+08	1.18102e+08	1.15309e+07	1.28895e+09	1.12782e+08	4.72523e+08	1.03283e+08	2.19099e+08	7.24708e+07	1.40391e+08	2.43109e+08	2.52009e+07	1.86673e+08	5.64919e+07	7.5577e+08	1.54934e+08	4.02098e+07	4.21587e+08	6.58366e+07	0	0.771814	0.901464	0.826708	-0.125344	FALSE
P69892	14	Hemoglobin subunit gamma-2	HBG2	4.26107e+06	1.2334e+07	5.3472e+07	2.48474e+07	1.00571e+08	1.95188e+07	1.8876e+07	475602	6.48264e+06	8.58219e+06	2.82863e+07	2.28299e+07	1.5342e+07	2.53706e+07	4.42247e+06	5.3661e+07	1.14385e+07	5.39175e+06	4.21198e+07	6.20253e+06	6	0.862258	0.58368	0.743118	0.556754	FALSE
P69905	13	Hemoglobin subunit alpha	HBA1	2.95714e+10	7.17925e+10	8.22727e+10	2.77703e+10	7.61729e+10	9.89073e+10	1.4665e+11	9.36315e+10	6.78908e+10	6.71557e+10	6.7574e+10	4.75682e+10	2.30791e+10	1.04444e+11	2.18775e+10	6.84999e+10	1.30719e+11	9.95145e+10	8.7358e+10	6.24275e+10	0	0.936003	0.610958	0.752556	-0.516549	FALSE
[truncated: 780 more rows]
