# Supplementary material for: The human type 2 diabetes-specific visceral adipose tissue proteome and transcriptome in obesity
Source: Sci Rep. 2021 Aug 30;11:17394. doi: 10.1038/s41598-021-96995-0 (PMC8405693; doi:10.1038/s41598-021-96995-0)
Supplement: Supplementary file 2 — Supplementary Table S2. [file 41598_2021_96995_MOESM2_ESM.xlsx]

## Sheet: Supplementary Table S2
Supplementary Table S2. Peptide identification data for proteins identified by 1 peptide
Sequence	Protein accession	Protein names	Charges	PEP	Score	Number of MS2 spectra
AALAPLPPLPAQFK	Q9NP79	Vacuolar protein sorting-associated protein VTA1 homolog	2	0.00014851	102.53	22
AEYLASIFGTEK	P0DN76	Splicing factor U2AF 26 kDa subunit;Splicing factor U2AF 35 kDa subunit	2	6.6438e-42	199.09	21
AFLASGPYLTHQQK	Q9Y6M9	NADH dehydrogenase [ubiquinone] 1 beta subcomplex subunit 9	2	1.1248e-06	119.27	13
AQAAAPASVPAQAPK	P47914	60S ribosomal protein L29	2	2.9102e-36	190.35	22
AVLASMDNENMHTPDIGGQGTTSEAIQDVIR	P51553	Isocitrate dehydrogenase [NAD] subunit gamma, mitochondrial	3	3.9656e-54	173.36	22
AVSDASAGDYGSAIETLVTAISLIK	Q16630	Cleavage and polyadenylation specificity factor subunit 6	2;3	1.5895e-09	137.32	7
CSTVVCVICLEKPK	Q15649	Zinc finger HIT domain-containing protein 3	3	0.00093172	97.957	4
DMIILPEMVGSMVGVYNGK	P62841	40S ribosomal protein S15	2;3	3.4792e-51	193.11	40
DVQSPAPSENPDVSHPEEESNIIMSTK	Q9BZV2	Thiamine transporter 2	3	7.4098e-11	95.996	28
EAPSQAPEGDVISMPPLHTSEEELGFSK	Q6UXG3	CMRF35-like molecule 9	3	0.0002158	59.55	5
EGNGTVMGAELR	P05976	Myosin light chain 1/3, skeletal muscle isoform;Myosin light chain 3	2	1.3609e-16	158.56	12
EVNEVIQNPATITR	Q9Y4X5	E3 ubiquitin-protein ligase ARIH1	2	1.3155e-11	175.48	9
FSGSILGNK	A0A075B6I0		2	9.2584e-05	124.08	20
FVNVVPTFGK	P62861	40S ribosomal protein S30	2	0.00065043	101.46	20
GADPGMPEPTVLSLLWG	Q9P0U1	Mitochondrial import receptor subunit TOM7 homolog	2	0.00070882	97.452	12
GLLLYGPPGTGK	Q8IYT4	Katanin p60 ATPase-containing subunit A-like 2	2	0.00013828	113.62	18
GPVEGYEENEEFLR	Q9UI30	Multifunctional methyltransferase subunit TRM112-like protein	2	0.00023215	105.65	10
GTGLDEAMEWLVETLK	P40616	ADP-ribosylation factor-like protein 1	2;3	4.3045e-27	173.72	17
HTAAPTDPADGPV	Q04941	Proteolipid protein 2	2	5.121e-07	164.68	18
KLDIKNEDDVK	Q07820	Induced myeloid leukemia cell differentiation protein Mcl-1	2	0.00013592	143.04	5
LFQEDNDIPLYLK	P24310	Cytochrome c oxidase subunit 7A1, mitochondrial	2	1.7536e-34	179.94	21
LGEHNIEVLEGNEQFINAAK	CON__P07477	Putative trypsin-6;Trypsin-2;Trypsin-1;Alpha-trypsin chain 1;Alpha-trypsin chain 2	2	0.00095393	72.089	17
LILDWVPYINGK	O14957	Cytochrome b-c1 complex subunit 10	2	0.00029526	127.4	17
LITTQQWLIK	P00846	ATP synthase subunit a	2	0.0010669	106.68	7
LLGPPASLPGLEVLWSPR	O76062	Delta(14)-sterol reductase	2	0.0001847	109.6	4
LMYEHNLQRTACNMTYGSFGGVK	Q3SYG4	Protein PTHB1	3	0.00043935	65.097	31
LPTTDGAHPQPISPIPGGVSSSGLSR	Q96AP7	Endothelial cell-selective adhesion molecule	3	3.5516e-07	108.55	9
LQAAQLPHTGVFGQSFSCPSDR	P34810	Macrosialin	3	3.1634e-09	132.6	24
LQDASAEVER	Q10589	Bone marrow stromal antigen 2	2	0.00012226	133.42	6
LVGGPMDASVEEEGVR	P01034	Cystatin-C	2	2.0154e-08	133.98	17
MASPPAPSPAPPAISPIIK	Q00587	Cdc42 effector protein 1	2	0.00029373	87.498	25
MCPGLSEAPELYSR	Q96AM1	Mas-related G-protein coupled receptor member F	2	0.00024589	105.03	10
MEAVVNLYQEVMK	Q9BW60	Elongation of very long chain fatty acids protein 1	2	1.3125e-06	128.88	14
MEGDAVEAIVEESETFIK	P49711	Transcriptional repressor CTCF	2	4.0761e-09	173.72	28
MIDLSGNPVLR	O14735	CDP-diacylglycerol--inositol 3-phosphatidyltransferase	2	8.1308e-05	131.52	14
MPGTVATLR	Q66K66	Transmembrane protein 198	1;2	0.00012641	121.09	29
NCSIEEIK	Q9H8G2	Caspase activity and apoptosis inhibitor 1	2	0.00083173	136.27	11
NIGWGTDQGIGGFGEEPGIK	Q9Y5U9	Immediate early response 3-interacting protein 1	2	8.4992e-11	159.18	12
NPSTSLGPTLEPEEVVNR	Q8NBQ5	Estradiol 17-beta-dehydrogenase 11	2	1.5986e-27	168.93	24
PGLVDSNPAPPESQEK	Q14061	Cytochrome c oxidase copper chaperone	2	3.6103e-21	187.63	22
RPSGVSNR	P01705	Ig lambda chain V-II region NEI	2	1.7708e-06	171.38	3
SASSGAEGDVSSEREP	Q8TEA8	D-tyrosyl-tRNA(Tyr) deacylase 1	2	7.6599e-05	128.21	13
SDEFSLADALPEHSPAK	Q8NDC0	MAPK-interacting and spindle-stabilizing protein-like	2	3.0587e-49	198.14	21
SDQEAKPSTEDLGDKK	P63165	Small ubiquitin-related modifier 1	3	0.00072131	138.01	6
SGVQQLIQYYQDQK	Q13790	Apolipoprotein F	2;3	3.9741e-27	168.82	14
SLICSISNEVPEHPCVSPVSNHVYER	Q9UMS4	Pre-mRNA-processing factor 19	3	1.4086e-16	130.45	16
SLIYAASSLQSGVPSK	P04430	Ig kappa chain V-I region BAN	2	0.00010882	115.24	13
SLPGQNEDLVLTGYQVDK	P01040	Cystatin-A;Cystatin-A, N-terminally processed	2	0.00011211	120.92	13
SLVAEAFVSQIAAAEPWPENATLYQQLK	O75431	Metaxin-2	3	4.8975e-23	128.98	13
SQAGAQEAPIKK	Q8IVN3	Musculoskeletal embryonic nuclear protein 1	2	8.0645e-12	153.95	17
SQGGEPTYNVAVGR	P35080	Profilin-2	2	4.4505e-06	162.93	18
SVPLAATSMLITQGLISK	Q9NX40	OCIA domain-containing protein 1	2	9.4636e-05	114.21	8
TISTTISPLLLIP	P20292	Arachidonate 5-lipoxygenase-activating protein	2	0.00095328	93.649	15
TPGRPTSSQSYEQNIK	O60573	Eukaryotic translation initiation factor 4E type 2	3	0.00031542	102.65	8
VEHWGLDQPLLK	P20036	HLA class II histocompatibility antigen, DP alpha 1 chain	3	1.405e-06	152.64	7
VLMVEEPSMNLEWLYGCPPPYHTFEEPVYMK	P00395	Cytochrome c oxidase subunit 1	3	1.1502e-14	90.694	31
VMSEFNNNFR	P08962	CD63 antigen	2	2.4712e-08	155.58	20
VPFLVLECPNLK	Q9NRP0	Oligosaccharyltransferase complex subunit OSTC	2	0.0011355	115.78	6
VQTERPQPQTLQLDFLMK	O00399	Dynactin subunit 6	3	0.00034062	92.427	9
VTMSVDTSK	A0A0C4DH34		2	0.0010799	104.01	8
VWTSGQVEEYDLDADDINSR	P29972	Aquaporin-1	2	3.0643e-14	179.74	33
YITQNGDYQLR	Q9BXS5	AP-1 complex subunit mu-1	2	0.00014783	121.61	7
