# Supplementary material for: The human type 2 diabetes-specific visceral adipose tissue proteome and transcriptome in obesity
Source: Sci Rep. 2021 Aug 30;11:17394. doi: 10.1038/s41598-021-96995-0 (PMC8405693; doi:10.1038/s41598-021-96995-0)
Supplement: Supplementary file 3 — Supplementary Table S3. [file 41598_2021_96995_MOESM3_ESM.xlsx]

## Sheet: Supplementary Table S3
Supplementary Table S3. Proteins detected in either DM samples or NDM samples but not both
Detected in	Accession	Name
DM only	Q9NPY3	Complement component C1q receptor
NDM only	P01718	Ig lambda chain V-IV region Kern
NDM only	P28330	Long-chain specific acyl-CoA dehydrogenase, mitochondrial
NDM only	P30520	Adenylosuccinate synthetase isozyme 2
NDM only	Q02978	Mitochondrial 2-oxoglutarate/malate carrier protein
NDM only	Q86WU2	Probable D-lactate dehydrogenase, mitochondrial
NDM only	Q8TDQ7	Glucosamine-6-phosphate isomerase 2
NDM only	Q96HD1	Cysteine-rich with EGF-like domain protein 1
NDM only	Q96RQ3	Methylcrotonoyl-CoA carboxylase subunit alpha, mitochondrial
NDM only	Q9H6Z4	Ran-binding protein 3
NDM only	Q9NY59	Sphingomyelin phosphodiesterase 3
