# Supplementary material for: The human type 2 diabetes-specific visceral adipose tissue proteome and transcriptome in obesity
Source: Sci Rep. 2021 Aug 30;11:17394. doi: 10.1038/s41598-021-96995-0 (PMC8405693; doi:10.1038/s41598-021-96995-0)
Supplement: Supplementary file 4 — Supplementary Table S4. [file 41598_2021_96995_MOESM4_ESM.xlsx]

## Sheet: SupplementaryTable S4
Supplementary Table S4. Selected GO categories affected by DM in proteomics data
Description	Accession	SimilarPathways	AffectedProteins	MeanTStatistic	Proteins	FDR	Domain	Direction
regulation of humoral immune response	GO:0002920	16	1	1.1791	23	0.004621	BiologicalProcess	IncreasedInDM
transmembrane receptor protein tyrosine kinase signaling pathway	GO:0007169	15	1	0.61614	67	0.004621	BiologicalProcess	IncreasedInDM
complement activation	GO:0006956	12	0	0.95277	49	0.004621	BiologicalProcess	IncreasedInDM
platelet degranulation	GO:0002576	12	0	0.67875	53	0.004621	BiologicalProcess	IncreasedInDM
regulation of angiogenesis	GO:0045765	11	0	0.54525	39	0.024602	BiologicalProcess	IncreasedInDM
regulation of transcription from RNA polymerase II promoter	GO:0006357	10	1	0.29174	138	0.004621	BiologicalProcess	IncreasedInDM
cytolysis	GO:0019835	8	0	1.577	10	0.0070575	BiologicalProcess	IncreasedInDM
negative regulation of multicellular organismal process	GO:0051241	7	3	0.24603	133	0.030644	BiologicalProcess	IncreasedInDM
negative regulation of blood coagulation	GO:0030195	7	1	1.1828	18	0.004621	BiologicalProcess	IncreasedInDM
peptidyl-tyrosine phosphorylation	GO:0018108	7	1	0.96458	13	0.056023	BiologicalProcess	IncreasedInDM
regulation of coagulation	GO:0050818	6	2	0.99351	26	0.004621	BiologicalProcess	IncreasedInDM
Arp2/3 complex-mediated actin nucleation	GO:0034314	6	0	1.0531	10	0.045135	BiologicalProcess	IncreasedInDM
regulation of inflammatory response	GO:0050727	3	2	0.59467	60	0.004621	BiologicalProcess	IncreasedInDM
cellular respiration	GO:0045333	26	3	-1.4651	65	0.0025877	BiologicalProcess	DecreasedInDM
ATP synthesis coupled proton transport	GO:0015986	19	2	-1.6789	13	0.0025877	BiologicalProcess	DecreasedInDM
acyl-CoA biosynthetic process	GO:0071616	15	3	-1.4857	22	0.0025877	BiologicalProcess	DecreasedInDM
sulfur compound biosynthetic process	GO:0044272	12	3	-0.86668	58	0.0025877	BiologicalProcess	DecreasedInDM
monocarboxylic acid catabolic process	GO:0072329	12	2	-1.5324	33	0.0025877	BiologicalProcess	DecreasedInDM
proton transport	GO:0015992	12	2	-1.3385	34	0.0025877	BiologicalProcess	DecreasedInDM
acetyl-CoA metabolic process	GO:0006084	7	3	-2.0205	12	0.0025877	BiologicalProcess	DecreasedInDM
fatty acid beta-oxidation	GO:0006635	6	2	-1.7593	24	0.0025877	BiologicalProcess	DecreasedInDM
aerobic respiration	GO:0009060	5	3	-1.7533	31	0.0025877	BiologicalProcess	DecreasedInDM
carboxylic acid catabolic process	GO:0046395	4	3	-1.0493	70	0.0025877	BiologicalProcess	DecreasedInDM
nucleoside phosphate biosynthetic process	GO:1901293	3	2	-0.67879	56	0.019849	BiologicalProcess	DecreasedInDM
platelet alpha granule lumen	GO:0031093	9	0	1.1216	29	0.0046852	CellularComponent	IncreasedInDM
membrane coat	GO:0030117	5	0	0.85	24	0.019678	CellularComponent	IncreasedInDM
endoplasmic reticulum lumen	GO:0005788	5	2	0.42387	55	0.03717	CellularComponent	IncreasedInDM
ribonucleoprotein complex	GO:1990904	4	2	0.19506	182	0.019678	CellularComponent	IncreasedInDM
catalytic step 2 spliceosome	GO:0071013	3	1	0.69343	29	0.021864	CellularComponent	IncreasedInDM
COPI-coated vesicle	GO:0030137	1	0	0.90141	11	0.084131	CellularComponent	IncreasedInDM
mitochondrial inner membrane	GO:0005743	6	6	-1.2025	105	0.0023426	CellularComponent	DecreasedInDM
cytochrome complex	GO:0070069	4	0	-1.8283	11	0.0023426	CellularComponent	DecreasedInDM
oxidoreductase complex	GO:1990204	4	3	-1.4022	38	0.0023426	CellularComponent	DecreasedInDM
mitochondrial matrix	GO:0005759	4	8	-1.2806	115	0.0023426	CellularComponent	DecreasedInDM
organelle envelope lumen	GO:0031970	2	0	-1.1169	19	0.012083	CellularComponent	DecreasedInDM
