# Supplementary material for: The human type 2 diabetes-specific visceral adipose tissue proteome and transcriptome in obesity
Source: Sci Rep. 2021 Aug 30;11:17394. doi: 10.1038/s41598-021-96995-0 (PMC8405693; doi:10.1038/s41598-021-96995-0)
Supplement: Supplementary file 5 — Supplementary Table S5. [file 41598_2021_96995_MOESM5_ESM.xlsx]

## Sheet: Supplementary Table S5
Supplementary table S5: Top 50 significantly pathways impacted by DM in VAT samples. P values corrected by FDR.
Pathway name	p-value
Phagosome *	2.246e-14
Hematopoietic cell lineage *	7.399e-11
Lysosome *	9.903e-05
PI3K-Akt signaling pathway	9.903e-05
Pertussis	0.0001009
Osteoclast differentiation	0.0001009
Chemokine signaling pathway	0.0001009
Cytokine-cytokine receptor interaction	0.0001009
Complement and coagulation cascades	0.0001009
Measles	0.0001078
Tuberculosis	0.0001571
Antigen processing and presentation	0.0001616
B cell receptor signaling pathway	0.0001616
Staphylococcus aureus infection	0.0001806
Leishmaniasis	0.0001806
Rheumatoid arthritis	0.0001806
NF-kappa B signaling pathway	0.0001806
Toll-like receptor signaling pathway	0.0001806
Cell adhesion molecules (CAMs) *	0.0002037
Legionellosis	0.0002121
IL-17 signaling pathway	0.0003153
Kaposi sarcoma-associated herpesvirus infection	0.0003509
Systemic lupus erythematosus	0.0005129
Primary immunodeficiency *	0.0007925
ECM-receptor interaction	0.002
Malaria	0.003
Human T-cell leukemia virus 1 infection	0.004
Transcriptional misregulation in cancer	0.005
C-type lectin receptor signaling pathway	0.007
Viral myocarditis	0.008
Prion diseases	0.009
Acute myeloid leukemia	0.01
Epstein-Barr virus infection	0.01
Chagas disease (American trypanosomiasis)	0.011
Oxytocin signaling pathway	0.011
Influenza A	0.012
NOD-like receptor signaling pathway	0.016
Arachidonic acid metabolism *	0.018
Focal adhesion	0.018
JAK-STAT signaling pathway	0.019
Platelet activation	0.02
Salmonella infection	0.02
AGE-RAGE signaling pathway in diabetic complications	0.023
Carbohydrate digestion and absorption	0.027
TNF signaling pathway	0.028
Autoimmune thyroid disease	0.031
Amoebiasis	0.04
Intestinal immune network for IgA production	0.044
Pathways in cancer	0.044
Human papillomavirus infection	0.046
*over-representation only
