# Supplementary material for: The human type 2 diabetes-specific visceral adipose tissue proteome and transcriptome in obesity
Source: Sci Rep. 2021 Aug 30;11:17394. doi: 10.1038/s41598-021-96995-0 (PMC8405693; doi:10.1038/s41598-021-96995-0)
Supplement: Supplementary file 7 — Supplementary Table S7. [file 41598_2021_96995_MOESM7_ESM.xlsx]

## Sheet: Coversheet
SUPPLEMENTARY TABLE S7
The human type 2 diabetes-specific visceral adipose tissue proteome and transcriptome in obesity
Nicholas J. Carruthers1, Clarissa Strieder-Barboza2, Joseph A. Caruso3, Carmen G. Flesher2, Nicki A. Baker2, Samuel A. Kerk4,5,6, Alexander Ky2, Anne P. Ehlers2,10, Oliver A. Varban2, Costas A. Lyssiotis4,5,6, Carey N. Lumeng7,8,9, Paul M. Stemmer1, Robert W. O’Rourke2,10*

## Sheet: Supplementary Table S7
Supplementary Table S7: Comparable published studies
Study	Subjects	Target tissue/ cells	Method	DM/NDM DE proteins in common with present study	DM/NDM DE pathways in common with present study	Statistics
Fang et al.	20 DM, 22 NDM obese humans, all female	Intact SAT, VAT	Low resolution LC-MS/MS	ATP synthase-coupling factor 6	Cytoskeleton, oxidative phosphorylation, inflammation	Wilcoxon test with fold-change cutoff, no FDR correction
Boden et al.	6 lean (4 male, 2 female), 6 obese NDM (3 make, 3 female) humans	Intact SAT	2D Gel	ATP synthase subunit-b	Fatty acid metabolism, oxidative phosphorylation, mitochondrial function, cytoskeleton	t-test, no FDR correction
Benabdelkamel et al.	7 lean, 8 overweight, 7 obese humans, all female	SAT adipocytes	2D-DIGE	Succinyl-CoA ligase Enoyl-CoA hydratase, mitochondrial	Glycolysis, TCA cycle, fatty acid metabolism, oxidative phosphorylation, mitochondrial function, cytoskeleton	ANOVA with fold-change cutoff, no FDR correction
Gomez-Serrano et al.	8 DM (4 male, 4 female), 8 NDM (4 male, 4 female) obese humans	VAT adipocytes/ mitochondria	2D-LC-MS/MS	Succinate dehydrogenase, Cytochrome b560	TCA cycle	WSPP No replicates
Insenser et al.	6 lean (3 male, 3 female), 6 NDM (3 male, 3 female) obese humans	Intact SAT, VAT	2D-DIGE		TCA cycle, glycolysis, immune system process	GLM, no FDR correction
Kim et al.	5 healthy lean (2 male, 3 female), 6 DM lean (3 male, 3 female) humans	Intact VAT	LC-MS/MS	FASN		Permutation analysis, FDR correction
Murri et al.	8 DM (3 male, 5 female), 8 NDM (2 male, 6 female) pre-obese humans	Intact VAT	2D-DIGE/MS		Cytoskeleton, oxidative phosphorylation, mitochondrial function, inflammation	t-test, no FDR correction
Abbreviations: DE: differentially expressed; DIGE: differential-in-gel electrophoresis; FDR: false discovery rate; GLM: generalized linear model; LC-MS: liquid chromatography–mass spectrometry; MS: mass spectrometry; WSPP: weighted spectrum, peptide, protein statistical model
